# Supplementary material for: Role of Adiponectin in Regulating Cytokines and Its Contribution to the Occurrence and Progression of Clinical Mastitis in Holstein Cows
Source: Int J Mol Sci. 2025 Mar 22;26(7):2898. doi: 10.3390/ijms26072898 (PMC11988340; doi:10.3390/ijms26072898)
Supplement: Supplementary file 1 [file ijms-26-02898-s001.zip]

Archive with 14 entries (14 files):
- Supplementary Materials/Figure S1 (TNF-a┴ 22kDa).Tif
- Supplementary Materials/Figure S2 (IL-1a┬ 32kDa).Tif
- Supplementary Materials/Figure S3 (IL-6 25kDa).Tif
- Supplementary Materials/Figure S4(IL-10 20kDa).Tif
- Supplementary Materials/Figure S5 (a┬-actin 42kDa).Tif
- Supplementary Materials/Figure S6 (ADIPOQ 26kDa).Tif
- Supplementary Materials/Figure S7 (a┬-actin 42kDa).Tif
- Supplementary Materials/Supplementary -- Blue Plus ll ProteinMarker instructions.pdf
- Supplementary Materials/Table S1 (Primer information).xlsx
- Supplementary Materials/Table S2(BPs associated with cytokine).xlsx
- Supplementary Materials/Table S3(BPs Analysis RAW Data) ).xlsx
- Supplementary Materials/Table S4(Pathways Analysis RAW Date).xlsx
- Supplementary Materials/Table S5 (Pathway DEPs RAW Data ).xlsx
- Supplementary Materials/Table S6 (GO+Pathway Analysis RAW Data ).xlsx
