# Supplementary material for: Role of Adiponectin in Regulating Cytokines and Its Contribution to the Occurrence and Progression of Clinical Mastitis in Holstein Cows
Source: Int J Mol Sci. 2025 Mar 22;26(7):2898. doi: 10.3390/ijms26072898 (PMC11988340; doi:10.3390/ijms26072898)
Supplement: Supplementary file 1 [file ijms-26-02898-s001.zip › Supplementary Materials/Table S1 (Primer information).xlsx]

## Sheet: Primer
Table S1 qRT-PCR primer sequences.
Gene	Primer sequence(5'-3')	Gene entry number	Product length
β-actin	F: CCAAGGCCAACCGTGAGAA R: CCAGAGGCATACAGGGACAG	NM_173979.3	102 bp
TNF-α	F:AAGCCTCAAGTAACAAGCCGGTAG R: TCACACCGTTGGCCATGAG	NM_173966.3	108 bp
IL-1β	F: TCAATAAAGTGCAAACTCCAGGACA R: CTTGCACAAAGCTCATGCAGAA	NM_174093.1	133 bp
IL-6	F: CCTTCACTCCATTCGCTGTCT R: TCCTGATTTCCCTCATACTCG	NM_173923.2	391 bp
IL-10	F: GCCACAGGCTGAGAACCA R: CAGGGCAGAAAGCGATGA	NM_174088.1	111 bp
ADIPOQ	F: AGGCAGAAAGGGAGAACC R: TCTTGGTAAAGCGAATGG	XM_024995232.2	110 bp
