# Supplementary material for: Role of Adiponectin in Regulating Cytokines and Its Contribution to the Occurrence and Progression of Clinical Mastitis in Holstein Cows
Source: Int J Mol Sci. 2025 Mar 22;26(7):2898. doi: 10.3390/ijms26072898 (PMC11988340; doi:10.3390/ijms26072898)
Supplement: Supplementary file 1 [file ijms-26-02898-s001.zip › Supplementary Materials/Table S2(BPs associated with cytokine).xlsx]

## Sheet: Sheet1
Tabel S1 The four candidate BPs associated with cytokine.（P<0.05 p.adjust<0.05 ）
GO ID	Description		Down DEPS	UP DEPS	Control-vs-mastitis (2752)	All (14003)	pvalue	p.adjust	Genes
GO:0071706	tumor necrosis factor superfamily cytokine production		46	4	50	104	5.61e-11	2.1e-09	NP_001007817.1(FADD);NP_001011676.2(CD2);NP_001032521.1(HDAC1);NP_001070277.1(HSF1);NP_001070579.1(CARD9);NP_001092351.2(ARHGEF2);NP_001192206.1(ARRB2);NP_001192581.1(ARFGEF2);NP_776433.1(CD14);NP_776622.1(TLR2);NP_777155.1(PYCARD);NP_803482.1(GSTP1);XP_005203721.4(ARHGEF2);XP_005203722.1(ARHGEF2);XP_005203723.1(ARHGEF2);XP_005209486.1(CD14);XP_005215207.1(HSF1);XP_005215208.1(HSF1);XP_005217503.…
GO:0001816	cytokine production		127	16	143	508	1.64e-06	2.59e-05	NP_001007817.1(FADD);NP_001011676.2(CD2);NP_001014947.1(MAPK13);NP_001029727.1(S100B);NP_001029907.1(CD74);NP_001032521.1(HDAC1);NP_001039822.1(TMEM173);NP_001068871.2(CSF1R);NP_001069843.1(AFAP1L2);NP_001070277.1(HSF1);NP_001070312.1(LCP2);NP_001070469.1(RBPJ);NP_001070579.1(CARD9);NP_001092351.2(ARHGEF2);NP_001092461.1(FGR);NP_001095336.1(IDO1);NP_001095352.1(INPP5D);NP_001095705.1(NLRX1);NP_00…
GO:0001819	positive regulation of cytokine production		76	8	84	271	4.87e-06	6.82e-05	NP_001007817.1(FADD);NP_001011676.2(CD2);NP_001014947.1(MAPK13);NP_001029907.1(CD74);NP_001032521.1(HDAC1);NP_001039822.1(TMEM173);NP_001068871.2(CSF1R);NP_001069843.1(AFAP1L2);NP_001070579.1(CARD9);NP_001092351.2(ARHGEF2);NP_001092461.1(FGR);NP_001095336.1(IDO1);NP_001095705.1(NLRX1);NP_001095746.1(RGCC);NP_001098966.1(TMED7);NP_001099123.1(Elane);NP_001160088.1(C5);NP_001179684.1(TBK1);NP_00119…
GO:0034097	response to cytokine		80	19	99	348	4.06e-05	0.000433155	NP_001007817.1(FADD);NP_001012687.1(FASN);NP_001012689.2(STAT3);NP_001025017.1(OAS1);NP_001029206.1(GAPDH);NP_001029784.1(HPX);NP_001029907.1(CD74);NP_001030229.1(HCLS1);NP_001030431.1(GPD1);NP_001032521.1(HDAC1);NP_001035594.1(SEC61A1);NP_001039435.1(CASP8);NP_001039560.1(CXCL16);NP_001039822.1(TMEM173);NP_001068616.1(HSPA5);NP_001068871.2(CSF1R);NP_001070466.1(RPL13A);NP_001074375.1(NUB1);NP_00…

## Sheet: 849 BPs RAW
Table S1 The 819 significantly biological processes identified the from the DIA proteomics.(p.adjust<0.05)
NO.	GO ID	Description	Control-vs-mastitis (2752)	All (14003)	pvalue	p.adjust	Genes
1	GO:0043207	response to external biotic stimulus	243	528	1.33422e-44	4.35088e-41	NP_001007806.1(LYZ1);NP_001015527.1(GTF2F1);NP_001025017.1(OAS1);NP_001028799.1(BECN1);NP_001029674.1(ACTA2);NP_001029951.1(MAPKAPK3);NP_001032521.1(HDAC1);NP_001035560.1(HP);NP_001035577.1(EEF1G);NP_001039560.1(CXCL16);NP_001039822.1(TMEM173);NP_001040058.1(COTL1);NP_001069540.1(NCK1);NP_001069727.1(PTX3);NP_001070277.1(HSF1);NP_001070391.1(Wipf1);NP_001070469.1(RBPJ);NP_001070579.1(CARD9);NP_00…
2	GO:0009607	response to biotic stimulus	243	540	1.65118e-42	2.69226e-39	NP_001007806.1(LYZ1);NP_001015527.1(GTF2F1);NP_001025017.1(OAS1);NP_001028799.1(BECN1);NP_001029674.1(ACTA2);NP_001029951.1(MAPKAPK3);NP_001032521.1(HDAC1);NP_001035560.1(HP);NP_001035577.1(EEF1G);NP_001039560.1(CXCL16);NP_001039822.1(TMEM173);NP_001040058.1(COTL1);NP_001069540.1(NCK1);NP_001069727.1(PTX3);NP_001070277.1(HSF1);NP_001070391.1(Wipf1);NP_001070469.1(RBPJ);NP_001070579.1(CARD9);NP_00…
3	GO:0051707	response to other organism	234	517	1.92398e-41	2.09136e-38	NP_001007806.1(LYZ1);NP_001015527.1(GTF2F1);NP_001025017.1(OAS1);NP_001029674.1(ACTA2);NP_001029951.1(MAPKAPK3);NP_001032521.1(HDAC1);NP_001035560.1(HP);NP_001035577.1(EEF1G);NP_001039560.1(CXCL16);NP_001039822.1(TMEM173);NP_001040058.1(COTL1);NP_001069727.1(PTX3);NP_001070277.1(HSF1);NP_001070469.1(RBPJ);NP_001070579.1(CARD9);NP_001071386.1(BAK1);NP_001071627.1(LYS);NP_001076996.1(DDX21);NP_0010…
4	GO:0009617	response to bacterium	173	346	1.30547e-37	1.06428e-34	NP_001007806.1(LYZ1);NP_001029951.1(MAPKAPK3);NP_001032521.1(HDAC1);NP_001035560.1(HP);NP_001039560.1(CXCL16);NP_001070277.1(HSF1);NP_001070469.1(RBPJ);NP_001070579.1(CARD9);NP_001071627.1(LYS);NP_001092461.1(FGR);NP_001095336.1(IDO1);NP_001095385.1(Aldoa);NP_001099123.1(Elane);NP_001179677.1(MYO1F);NP_001179684.1(TBK1);NP_001179747.2(ADAM9);NP_776318.1(B2M);NP_776358.1(LPO);NP_776426.1(CATHL3);N…
5	GO:0009605	response to external stimulus	390	1125	2.91648e-35	1.90213e-32	NP_001007806.1(LYZ1);NP_001007817.1(FADD);NP_001008665.1(F11);NP_001015527.1(GTF2F1);NP_001025017.1(OAS1);NP_001028790.1(ACTG1);NP_001028799.1(BECN1);NP_001029674.1(ACTA2);NP_001029802.1(GRB2);NP_001029907.1(CD74);NP_001029951.1(MAPKAPK3);NP_001030497.1(CNN2);NP_001032521.1(HDAC1);NP_001032544.1(RPS19);NP_001033199.1(VASP);NP_001035046.1(ITGAM);NP_001035560.1(HP);NP_001035577.1(EEF1G);NP_00103943…
6	GO:0002376	immune system process	541	1745	4.77896e-34	2.59737e-31	NP_001007817.1(FADD);NP_001012692.2(HLA-DMA);NP_001012695.1(HLA-DRA);NP_001014405.1(KCNAB2);NP_001014406.1(KCNAB2);NP_001014855.1(Psmc1);NP_001014912.1(HMOX1);NP_001015574.1(SFXN1);NP_001015602.1(STK4);NP_001019680.2(PSME1);NP_001020253.1(LPXN);NP_001020510.1(RPS24);NP_001020520.1(CRIP1);NP_001025017.1(OAS1);NP_001028787.1(CTSS);NP_001028790.1(ACTG1);NP_001028799.1(BECN1);NP_001029206.1(GAPDH);NP…
7	GO:0042742	defense response to bacterium	94	145	1.12485e-32	5.24017e-30	NP_001070579.1(CARD9);NP_001092461.1(FGR);NP_001179677.1(MYO1F);NP_001179684.1(TBK1);NP_776358.1(LPO);NP_776544.1(NCF1);NP_776622.1(TLR2);NP_776998.1(PGLYRP1);NP_777155.1(PYCARD);XP_005203207.1(FGR);XP_005203208.1(FGR);XP_005203209.1(FGR);XP_005203210.1(FGR);XP_005203212.1(FGR);XP_005206693.1(TBK1);XP_005217503.1(TLR2);XP_005217504.1(TLR2);XP_010800859.1(FGR);XP_010800861.1(FGR);XP_010801287.1(PG…
8	GO:0051704	multi-organism process	418	1320	5.82967e-28	2.37632e-25	NP_001001147.1(CCNT1);NP_001007806.1(LYZ1);NP_001007818.1(QKI);NP_001012689.2(STAT3);NP_001014855.1(Psmc1);NP_001015527.1(GTF2F1);NP_001017934.2(CCT3);NP_001019680.2(PSME1);NP_001020486.1(RPS25);NP_001025017.1(OAS1);NP_001029411.1(CCT2);NP_001029471.1(PGK1);NP_001029560.1(PSMB9);NP_001029667.1(RPL35);NP_001029674.1(ACTA2);NP_001029689.1(LAMTOR5);NP_001029714.1(CCT6A);NP_001029802.1(GRB2);NP_00102…
9	GO:0098542	defense response to other organism	109	206	1.02075e-26	3.69853e-24	NP_001039822.1(TMEM173);NP_001070579.1(CARD9);NP_001092461.1(FGR);NP_001095705.1(NLRX1);NP_001099123.1(Elane);NP_001106698.1(ELMO1);NP_001137342.1(PACS1);NP_001179677.1(MYO1F);NP_001179684.1(TBK1);NP_776358.1(LPO);NP_776544.1(NCF1);NP_776622.1(TLR2);NP_776998.1(PGLYRP1);NP_777155.1(PYCARD);XP_005203207.1(FGR);XP_005203208.1(FGR);XP_005203209.1(FGR);XP_005203210.1(FGR);XP_005203212.1(FGR);XP_00520…
10	GO:0019730	antimicrobial humoral response	44	49	4.10895e-26	1.21812e-23	XP_024841745.1(DMBT1);XP_024841746.1(DMBT1);XP_024841747.1(DMBT1);XP_024841748.1(DMBT1);XP_024841749.1(DMBT1);XP_024841750.1(DMBT1);XP_024841751.1(DMBT1);XP_024841752.1(DMBT1);XP_024841753.1(DMBT1);XP_024841754.1(DMBT1);XP_024841755.1(DMBT1);XP_024841756.1(DMBT1);XP_024841757.1(DMBT1);XP_024841758.1(DMBT1);XP_024841759.1(DMBT1);XP_024841760.1(DMBT1);XP_024841762.1(DMBT1);XP_024841763.1(DMBT1);XP_…
11	GO:0019731	antibacterial humoral response	44	49	4.10895e-26	1.21812e-23	XP_024841745.1(DMBT1);XP_024841746.1(DMBT1);XP_024841747.1(DMBT1);XP_024841748.1(DMBT1);XP_024841749.1(DMBT1);XP_024841750.1(DMBT1);XP_024841751.1(DMBT1);XP_024841752.1(DMBT1);XP_024841753.1(DMBT1);XP_024841754.1(DMBT1);XP_024841755.1(DMBT1);XP_024841756.1(DMBT1);XP_024841757.1(DMBT1);XP_024841758.1(DMBT1);XP_024841759.1(DMBT1);XP_024841760.1(DMBT1);XP_024841762.1(DMBT1);XP_024841763.1(DMBT1);XP_…
12	GO:0006952	defense response	295	886	2.57365e-23	6.99389e-21	NP_001007817.1(FADD);NP_001012689.2(STAT3);NP_001014855.1(Psmc1);NP_001015528.1(MVK);NP_001015590.2(ITIH4);NP_001019680.2(PSME1);NP_001028787.1(CTSS);NP_001028790.1(ACTG1);NP_001028798.1(FGA);NP_001029206.1(GAPDH);NP_001029560.1(PSMB9);NP_001029727.1(S100B);NP_001029784.1(HPX);NP_001029802.1(GRB2);NP_001029951.1(MAPKAPK3);NP_001033253.1(PRCP);NP_001035046.1(ITGAM);NP_001035560.1(HP);NP_001039793.…
13	GO:0030855	epithelial cell differentiation	160	388	3.68033e-23	9.23196e-21	NP_001002763.1(CDH1);NP_001007810.1(HSD17B4);NP_001015602.1(STK4);NP_001029674.1(ACTA2);NP_001032521.1(HDAC1);NP_001039942.1(MSN);NP_001070006.1(ST14);NP_001070469.1(RBPJ);NP_001094612.1(KEAP1);NP_001094676.1(YIPF6);NP_001096001.1(RAP2A);NP_001099084.1(SMARCA4);NP_001107554.1(AGT);NP_001179230.1(CDK6);NP_001179510.1(MTSS1);NP_001179747.2(ADAM9);NP_001180140.1(Ccm2);NP_001180184.1(PLOD3);NP_001192…
14	GO:0006959	humoral immune response	65	100	4.41401e-23	1.02815e-20	NP_001070018.1(C1S);NP_001160088.1(C5);NP_776677.1(C4BPA);XP_005216701.1(C4BPA);XP_005216702.1(C4BPA);XP_005216703.1(C4BPA);XP_005216704.1(C4BPA);XP_010811304.1(C4BPA);XP_010811305.1(C4BPA);XP_010811306.1(C4BPA);XP_010811307.1(C4BPA);XP_010811308.1(C4BPA);XP_010811310.1(C4BPA);XP_010811311.1(C4BPA);XP_010811312.1(C4BPA);XP_010811314.1(C4BPA);XP_024831788.1(C4BPA);XP_024831789.1(C4BPA);XP_02483179…
15	GO:0006955	immune response	237	667	5.71164e-23	1.24171e-20	NP_001007817.1(FADD);NP_001012692.2(HLA-DMA);NP_001014855.1(Psmc1);NP_001019680.2(PSME1);NP_001020253.1(LPXN);NP_001028787.1(CTSS);NP_001028790.1(ACTG1);NP_001029206.1(GAPDH);NP_001029557.1(CTSH);NP_001029560.1(PSMB9);NP_001029784.1(HPX);NP_001029802.1(GRB2);NP_001029907.1(CD74);NP_001029951.1(MAPKAPK3);NP_001030474.1(EXOSC3);NP_001030560.1(TRAF3IP2);NP_001039822.1(TMEM173);NP_001069540.1(NCK1);N…
16	GO:0033183	negative regulation of histone ubiquitination	31	32	2.82734e-21	5.76247e-19	XP_010800711.1(Trip12);XP_010800712.1(Trip12);XP_015314969.1(Trip12);XP_024856955.1(Trip12);XP_024856963.1(Trip12);XP_024856965.1(Trip12);XP_024856970.1(Trip12);XP_024856973.1(Trip12);XP_024856976.1(Trip12);XP_024856982.1(Trip12);XP_024856990.1(Trip12);XP_024856999.1(Trip12);XP_024857003.1(Trip12);XP_024857006.1(Trip12);XP_024857008.1(TRIP12);XP_024857011.1(TRIP12);XP_024857018.1(Trip12);XP_02485…
17	GO:0033182	regulation of histone ubiquitination	31	33	3.78512e-20	7.26076e-18	XP_010800711.1(Trip12);XP_010800712.1(Trip12);XP_015314969.1(Trip12);XP_024856955.1(Trip12);XP_024856963.1(Trip12);XP_024856965.1(Trip12);XP_024856970.1(Trip12);XP_024856973.1(Trip12);XP_024856976.1(Trip12);XP_024856982.1(Trip12);XP_024856990.1(Trip12);XP_024856999.1(Trip12);XP_024857003.1(Trip12);XP_024857006.1(Trip12);XP_024857008.1(TRIP12);XP_024857011.1(TRIP12);XP_024857018.1(Trip12);XP_02485…
18	GO:0006897	endocytosis	187	509	4.45349e-20	8.06824e-18	NP_001015638.1(SNX17);NP_001029802.1(GRB2);NP_001029951.1(MAPKAPK3);NP_001030497.1(CNN2);NP_001035560.1(HP);NP_001039560.1(CXCL16);NP_001039781.1(LGALS3BP);NP_001040006.1(BIN1);NP_001069391.1(ENPP3);NP_001069727.1(PTX3);NP_001071542.1(VAV1);NP_001091588.1(Fcho2);NP_001092461.1(FGR);NP_001093796.1(PTPN1);NP_001095447.1(Picalm);NP_001095589.1(CD5L);NP_001095811.1(LGALS3);NP_001099123.1(Elane);NP_00…
19	GO:0006082	organic acid metabolic process	240	713	1.01144e-19	1.73595e-17	NP_001007810.1(HSD17B4);NP_001007818.1(QKI);NP_001012687.1(FASN);NP_001012689.2(STAT3);NP_001013607.1(TPI1);NP_001013611.2(BCAT2);NP_001017933.1(ACADSB);NP_001019738.1(CTH);NP_001020377.2(ECHS1);NP_001029206.1(GAPDH);NP_001029452.1(LTA4H);NP_001029471.1(PGK1);NP_001029486.1(NAGK);NP_001029491.1(ACAA1);NP_001029554.1(IVD);NP_001029600.1(ASL);NP_001029811.1(SUCLG2);NP_001029920.1(TECR);NP_001030189…
20	GO:0003159	morphogenesis of an endothelium	30	35	6.38829e-17	1.04161e-14	NP_001070469.1(RBPJ);NP_001180140.1(Ccm2);XP_005205637.1(Ccm2);XP_005205638.1(Ccm2);XP_005205639.1(Ccm2);XP_005205641.1(Ccm2);XP_005205642.1(Ccm2);XP_005207867.1(RBPJ);XP_005207868.1(RBPJ);XP_005207869.1(RBPJ);XP_010802675.1(Ccm2);XP_010802677.1(Ccm2);XP_024849212.1(RBPJ);XP_024849213.1(RBPJ);XP_024849214.1(RBPJ);XP_024849215.1(RBPJ);XP_024849216.1(RBPJ);XP_024849217.1(RBPJ);XP_024849218.1(RBPJ);…
21	GO:0035904	aorta development	22	22	2.66698e-16	2.77956e-14	NP_001070469.1(RBPJ);XP_005207867.1(RBPJ);XP_005207868.1(RBPJ);XP_005207869.1(RBPJ);XP_024849212.1(RBPJ);XP_024849213.1(RBPJ);XP_024849214.1(RBPJ);XP_024849215.1(RBPJ);XP_024849216.1(RBPJ);XP_024849217.1(RBPJ);XP_024849218.1(RBPJ);XP_024849219.1(RBPJ);XP_024849220.1(RBPJ);XP_024849221.1(RBPJ);XP_024849222.1(RBPJ);XP_024849223.1(RBPJ);XP_024849224.1(RBPJ);XP_024849225.1(RBPJ);XP_024849226.1(RBPJ);…
22	GO:0035909	aorta morphogenesis	22	22	2.66698e-16	2.77956e-14	NP_001070469.1(RBPJ);XP_005207867.1(RBPJ);XP_005207868.1(RBPJ);XP_005207869.1(RBPJ);XP_024849212.1(RBPJ);XP_024849213.1(RBPJ);XP_024849214.1(RBPJ);XP_024849215.1(RBPJ);XP_024849216.1(RBPJ);XP_024849217.1(RBPJ);XP_024849218.1(RBPJ);XP_024849219.1(RBPJ);XP_024849220.1(RBPJ);XP_024849221.1(RBPJ);XP_024849222.1(RBPJ);XP_024849223.1(RBPJ);XP_024849224.1(RBPJ);XP_024849225.1(RBPJ);XP_024849226.1(RBPJ);…
23	GO:0040034	regulation of development, heterochronic	22	22	2.66698e-16	2.77956e-14	NP_001070469.1(RBPJ);XP_005207867.1(RBPJ);XP_005207868.1(RBPJ);XP_005207869.1(RBPJ);XP_024849212.1(RBPJ);XP_024849213.1(RBPJ);XP_024849214.1(RBPJ);XP_024849215.1(RBPJ);XP_024849216.1(RBPJ);XP_024849217.1(RBPJ);XP_024849218.1(RBPJ);XP_024849219.1(RBPJ);XP_024849220.1(RBPJ);XP_024849221.1(RBPJ);XP_024849222.1(RBPJ);XP_024849223.1(RBPJ);XP_024849224.1(RBPJ);XP_024849225.1(RBPJ);XP_024849226.1(RBPJ);…
24	GO:0060839	endothelial cell fate commitment	22	22	2.66698e-16	2.77956e-14	NP_001070469.1(RBPJ);XP_005207867.1(RBPJ);XP_005207868.1(RBPJ);XP_005207869.1(RBPJ);XP_024849212.1(RBPJ);XP_024849213.1(RBPJ);XP_024849214.1(RBPJ);XP_024849215.1(RBPJ);XP_024849216.1(RBPJ);XP_024849217.1(RBPJ);XP_024849218.1(RBPJ);XP_024849219.1(RBPJ);XP_024849220.1(RBPJ);XP_024849221.1(RBPJ);XP_024849222.1(RBPJ);XP_024849223.1(RBPJ);XP_024849224.1(RBPJ);XP_024849225.1(RBPJ);XP_024849226.1(RBPJ);…
25	GO:0060846	blood vessel endothelial cell fate commitment	22	22	2.66698e-16	2.77956e-14	NP_001070469.1(RBPJ);XP_005207867.1(RBPJ);XP_005207868.1(RBPJ);XP_005207869.1(RBPJ);XP_024849212.1(RBPJ);XP_024849213.1(RBPJ);XP_024849214.1(RBPJ);XP_024849215.1(RBPJ);XP_024849216.1(RBPJ);XP_024849217.1(RBPJ);XP_024849218.1(RBPJ);XP_024849219.1(RBPJ);XP_024849220.1(RBPJ);XP_024849221.1(RBPJ);XP_024849222.1(RBPJ);XP_024849223.1(RBPJ);XP_024849224.1(RBPJ);XP_024849225.1(RBPJ);XP_024849226.1(RBPJ);…
26	GO:0060847	endothelial cell fate specification	22	22	2.66698e-16	2.77956e-14	NP_001070469.1(RBPJ);XP_005207867.1(RBPJ);XP_005207868.1(RBPJ);XP_005207869.1(RBPJ);XP_024849212.1(RBPJ);XP_024849213.1(RBPJ);XP_024849214.1(RBPJ);XP_024849215.1(RBPJ);XP_024849216.1(RBPJ);XP_024849217.1(RBPJ);XP_024849218.1(RBPJ);XP_024849219.1(RBPJ);XP_024849220.1(RBPJ);XP_024849221.1(RBPJ);XP_024849222.1(RBPJ);XP_024849223.1(RBPJ);XP_024849224.1(RBPJ);XP_024849225.1(RBPJ);XP_024849226.1(RBPJ);…
27	GO:0061154	endothelial tube morphogenesis	22	22	2.66698e-16	2.77956e-14	NP_001070469.1(RBPJ);XP_005207867.1(RBPJ);XP_005207868.1(RBPJ);XP_005207869.1(RBPJ);XP_024849212.1(RBPJ);XP_024849213.1(RBPJ);XP_024849214.1(RBPJ);XP_024849215.1(RBPJ);XP_024849216.1(RBPJ);XP_024849217.1(RBPJ);XP_024849218.1(RBPJ);XP_024849219.1(RBPJ);XP_024849220.1(RBPJ);XP_024849221.1(RBPJ);XP_024849222.1(RBPJ);XP_024849223.1(RBPJ);XP_024849224.1(RBPJ);XP_024849225.1(RBPJ);XP_024849226.1(RBPJ);…
28	GO:0072148	epithelial cell fate commitment	22	22	2.66698e-16	2.77956e-14	NP_001070469.1(RBPJ);XP_005207867.1(RBPJ);XP_005207868.1(RBPJ);XP_005207869.1(RBPJ);XP_024849212.1(RBPJ);XP_024849213.1(RBPJ);XP_024849214.1(RBPJ);XP_024849215.1(RBPJ);XP_024849216.1(RBPJ);XP_024849217.1(RBPJ);XP_024849218.1(RBPJ);XP_024849219.1(RBPJ);XP_024849220.1(RBPJ);XP_024849221.1(RBPJ);XP_024849222.1(RBPJ);XP_024849223.1(RBPJ);XP_024849224.1(RBPJ);XP_024849225.1(RBPJ);XP_024849226.1(RBPJ);…
29	GO:0030324	lung development	29	34	2.8128e-16	2.77956e-14	NP_001070469.1(RBPJ);XP_005207867.1(RBPJ);XP_005207868.1(RBPJ);XP_005207869.1(RBPJ);XP_024833450.1(NCOR2);XP_024833451.1(NCOR2);XP_024833452.1(NCOR2);XP_024833454.1(NCOR2);XP_024833456.1(NCOR2);XP_024833457.1(NCOR2);XP_024833458.1(NCOR2);XP_024849212.1(RBPJ);XP_024849213.1(RBPJ);XP_024849214.1(RBPJ);XP_024849215.1(RBPJ);XP_024849216.1(RBPJ);XP_024849217.1(RBPJ);XP_024849218.1(RBPJ);XP_024849219.1…
30	GO:0060428	lung epithelium development	29	34	2.8128e-16	2.77956e-14	NP_001070469.1(RBPJ);XP_005207867.1(RBPJ);XP_005207868.1(RBPJ);XP_005207869.1(RBPJ);XP_024833450.1(NCOR2);XP_024833451.1(NCOR2);XP_024833452.1(NCOR2);XP_024833454.1(NCOR2);XP_024833456.1(NCOR2);XP_024833457.1(NCOR2);XP_024833458.1(NCOR2);XP_024849212.1(RBPJ);XP_024849213.1(RBPJ);XP_024849214.1(RBPJ);XP_024849215.1(RBPJ);XP_024849216.1(RBPJ);XP_024849217.1(RBPJ);XP_024849218.1(RBPJ);XP_024849219.1…
31	GO:0060479	lung cell differentiation	29	34	2.8128e-16	2.77956e-14	NP_001070469.1(RBPJ);XP_005207867.1(RBPJ);XP_005207868.1(RBPJ);XP_005207869.1(RBPJ);XP_024833450.1(NCOR2);XP_024833451.1(NCOR2);XP_024833452.1(NCOR2);XP_024833454.1(NCOR2);XP_024833456.1(NCOR2);XP_024833457.1(NCOR2);XP_024833458.1(NCOR2);XP_024849212.1(RBPJ);XP_024849213.1(RBPJ);XP_024849214.1(RBPJ);XP_024849215.1(RBPJ);XP_024849216.1(RBPJ);XP_024849217.1(RBPJ);XP_024849218.1(RBPJ);XP_024849219.1…
32	GO:0060487	lung epithelial cell differentiation	29	34	2.8128e-16	2.77956e-14	NP_001070469.1(RBPJ);XP_005207867.1(RBPJ);XP_005207868.1(RBPJ);XP_005207869.1(RBPJ);XP_024833450.1(NCOR2);XP_024833451.1(NCOR2);XP_024833452.1(NCOR2);XP_024833454.1(NCOR2);XP_024833456.1(NCOR2);XP_024833457.1(NCOR2);XP_024833458.1(NCOR2);XP_024849212.1(RBPJ);XP_024849213.1(RBPJ);XP_024849214.1(RBPJ);XP_024849215.1(RBPJ);XP_024849216.1(RBPJ);XP_024849217.1(RBPJ);XP_024849218.1(RBPJ);XP_024849219.1…
33	GO:0060541	respiratory system development	29	34	2.8128e-16	2.77956e-14	NP_001070469.1(RBPJ);XP_005207867.1(RBPJ);XP_005207868.1(RBPJ);XP_005207869.1(RBPJ);XP_024833450.1(NCOR2);XP_024833451.1(NCOR2);XP_024833452.1(NCOR2);XP_024833454.1(NCOR2);XP_024833456.1(NCOR2);XP_024833457.1(NCOR2);XP_024833458.1(NCOR2);XP_024849212.1(RBPJ);XP_024849213.1(RBPJ);XP_024849214.1(RBPJ);XP_024849215.1(RBPJ);XP_024849216.1(RBPJ);XP_024849217.1(RBPJ);XP_024849218.1(RBPJ);XP_024849219.1…
34	GO:0006302	double-strand break repair	31	38	3.18315e-16	2.88341e-14	XP_010800711.1(Trip12);XP_010800712.1(Trip12);XP_015314969.1(Trip12);XP_024856955.1(Trip12);XP_024856963.1(Trip12);XP_024856965.1(Trip12);XP_024856970.1(Trip12);XP_024856973.1(Trip12);XP_024856976.1(Trip12);XP_024856982.1(Trip12);XP_024856990.1(Trip12);XP_024856999.1(Trip12);XP_024857003.1(Trip12);XP_024857006.1(Trip12);XP_024857008.1(TRIP12);XP_024857011.1(TRIP12);XP_024857018.1(Trip12);XP_02485…
35	GO:0031397	negative regulation of protein ubiquitination	31	38	3.18315e-16	2.88341e-14	XP_010800711.1(Trip12);XP_010800712.1(Trip12);XP_015314969.1(Trip12);XP_024856955.1(Trip12);XP_024856963.1(Trip12);XP_024856965.1(Trip12);XP_024856970.1(Trip12);XP_024856973.1(Trip12);XP_024856976.1(Trip12);XP_024856982.1(Trip12);XP_024856990.1(Trip12);XP_024856999.1(Trip12);XP_024857003.1(Trip12);XP_024857006.1(Trip12);XP_024857008.1(TRIP12);XP_024857011.1(TRIP12);XP_024857018.1(Trip12);XP_02485…
36	GO:1903321	negative regulation of protein modification by small protein conjugation or removal	31	38	3.18315e-16	2.88341e-14	XP_010800711.1(Trip12);XP_010800712.1(Trip12);XP_015314969.1(Trip12);XP_024856955.1(Trip12);XP_024856963.1(Trip12);XP_024856965.1(Trip12);XP_024856970.1(Trip12);XP_024856973.1(Trip12);XP_024856976.1(Trip12);XP_024856982.1(Trip12);XP_024856990.1(Trip12);XP_024856999.1(Trip12);XP_024857003.1(Trip12);XP_024857006.1(Trip12);XP_024857008.1(TRIP12);XP_024857011.1(TRIP12);XP_024857018.1(Trip12);XP_02485…
37	GO:0031057	negative regulation of histone modification	44	68	5.97691e-16	5.26776e-14	NP_001180055.1(SUPT6H);NP_872592.2(DNMT1);XP_005208769.2(DNMT1);XP_005220168.1(SUPT6H);XP_010800711.1(Trip12);XP_010800712.1(Trip12);XP_010805078.1(DNMT1);XP_010814142.1(SUPT6H);XP_015314969.1(Trip12);XP_015327477.1(DNMT1);XP_015327478.1(DNMT1);XP_015327481.1(DNMT1);XP_024849597.1(DNMT1);XP_024849598.1(DNMT1);XP_024849599.1(DNMT1);XP_024849600.1(DNMT1);XP_024856955.1(Trip12);XP_024856963.1(Trip12…
38	GO:0060429	epithelium development	195	584	8.99414e-16	7.71839e-14	NP_001002763.1(CDH1);NP_001007810.1(HSD17B4);NP_001014849.1(COQ7);NP_001015602.1(STK4);NP_001029557.1(CTSH);NP_001029674.1(ACTA2);NP_001032521.1(HDAC1);NP_001039435.1(CASP8);NP_001039942.1(MSN);NP_001069480.2(DDR1);NP_001070006.1(ST14);NP_001070469.1(RBPJ);NP_001071303.1(CTSZ);NP_001073075.1(STK3);NP_001094612.1(KEAP1);NP_001094676.1(YIPF6);NP_001096001.1(RAP2A);NP_001099084.1(SMARCA4);NP_0011034…
39	GO:0032269	negative regulation of cellular protein metabolic process	190	569	2.14048e-15	1.78977e-13	NP_001007818.1(QKI);NP_001015590.2(ITIH4);NP_001019658.1(PI16);NP_001025489.2(CAST);NP_001030364.1(SERPINB8);NP_001030518.1(NPM1);NP_001032538.1(CSTB);NP_001039377.1(CHORDC1);NP_001039405.2(ZMYND11);NP_001068821.1(ITIH1);NP_001069044.1(CHP1);NP_001069366.1(SNTA1);NP_001069540.1(NCK1);NP_001070466.1(RPL13A);NP_001071386.1(BAK1);NP_001075181.1(SERPINA3-8);NP_001075897.1(ITCH);NP_001093796.1(PTPN1);…
40	GO:1903309	negative regulation of chromatin modification	44	70	2.91825e-15	2.3791e-13	NP_001180055.1(SUPT6H);NP_872592.2(DNMT1);XP_005208769.2(DNMT1);XP_005220168.1(SUPT6H);XP_010800711.1(Trip12);XP_010800712.1(Trip12);XP_010805078.1(DNMT1);XP_010814142.1(SUPT6H);XP_015314969.1(Trip12);XP_015327477.1(DNMT1);XP_015327478.1(DNMT1);XP_015327481.1(DNMT1);XP_024849597.1(DNMT1);XP_024849598.1(DNMT1);XP_024849599.1(DNMT1);XP_024849600.1(DNMT1);XP_024856955.1(Trip12);XP_024856963.1(Trip12…
41	GO:0002889	regulation of immunoglobulin mediated immune response	37	53	3.0663e-15	2.43883e-13	NP_001029784.1(HPX);NP_001192409.1(THOC1);NP_001192430.1(STAT6);NP_001193452.1(PTPRC);NP_776677.1(C4BPA);NP_776963.1(FCGR1A);XP_005206571.1(STAT6);XP_005207187.1(PTPN6);XP_005216701.1(C4BPA);XP_005216702.1(C4BPA);XP_005216703.1(C4BPA);XP_005216704.1(C4BPA);XP_005217387.1(PTPRC);XP_010811304.1(C4BPA);XP_010811305.1(C4BPA);XP_010811306.1(C4BPA);XP_010811307.1(C4BPA);XP_010811308.1(C4BPA);XP_0108113…
42	GO:0003128	heart field specification	22	23	4.98837e-15	3.69706e-13	NP_001070469.1(RBPJ);XP_005207867.1(RBPJ);XP_005207868.1(RBPJ);XP_005207869.1(RBPJ);XP_024849212.1(RBPJ);XP_024849213.1(RBPJ);XP_024849214.1(RBPJ);XP_024849215.1(RBPJ);XP_024849216.1(RBPJ);XP_024849217.1(RBPJ);XP_024849218.1(RBPJ);XP_024849219.1(RBPJ);XP_024849220.1(RBPJ);XP_024849221.1(RBPJ);XP_024849222.1(RBPJ);XP_024849223.1(RBPJ);XP_024849224.1(RBPJ);XP_024849225.1(RBPJ);XP_024849226.1(RBPJ);…
43	GO:0010092	specification of organ identity	22	23	4.98837e-15	3.69706e-13	NP_001070469.1(RBPJ);XP_005207867.1(RBPJ);XP_005207868.1(RBPJ);XP_005207869.1(RBPJ);XP_024849212.1(RBPJ);XP_024849213.1(RBPJ);XP_024849214.1(RBPJ);XP_024849215.1(RBPJ);XP_024849216.1(RBPJ);XP_024849217.1(RBPJ);XP_024849218.1(RBPJ);XP_024849219.1(RBPJ);XP_024849220.1(RBPJ);XP_024849221.1(RBPJ);XP_024849222.1(RBPJ);XP_024849223.1(RBPJ);XP_024849224.1(RBPJ);XP_024849225.1(RBPJ);XP_024849226.1(RBPJ);…
44	GO:0010455	positive regulation of cell fate commitment	22	23	4.98837e-15	3.69706e-13	NP_001070469.1(RBPJ);XP_005207867.1(RBPJ);XP_005207868.1(RBPJ);XP_005207869.1(RBPJ);XP_024849212.1(RBPJ);XP_024849213.1(RBPJ);XP_024849214.1(RBPJ);XP_024849215.1(RBPJ);XP_024849216.1(RBPJ);XP_024849217.1(RBPJ);XP_024849218.1(RBPJ);XP_024849219.1(RBPJ);XP_024849220.1(RBPJ);XP_024849221.1(RBPJ);XP_024849222.1(RBPJ);XP_024849223.1(RBPJ);XP_024849224.1(RBPJ);XP_024849225.1(RBPJ);XP_024849226.1(RBPJ);…
45	GO:0043436	oxoacid metabolic process	220	692	5.16567e-15	3.74339e-13	NP_001007810.1(HSD17B4);NP_001007818.1(QKI);NP_001012687.1(FASN);NP_001012689.2(STAT3);NP_001013607.1(TPI1);NP_001013611.2(BCAT2);NP_001017933.1(ACADSB);NP_001019738.1(CTH);NP_001020377.2(ECHS1);NP_001029206.1(GAPDH);NP_001029452.1(LTA4H);NP_001029471.1(PGK1);NP_001029486.1(NAGK);NP_001029491.1(ACAA1);NP_001029554.1(IVD);NP_001029600.1(ASL);NP_001029811.1(SUCLG2);NP_001029920.1(TECR);NP_001030189…
46	GO:2001251	negative regulation of chromosome organization	44	71	6.22064e-15	4.4099e-13	NP_001180055.1(SUPT6H);NP_872592.2(DNMT1);XP_005208769.2(DNMT1);XP_005220168.1(SUPT6H);XP_010800711.1(Trip12);XP_010800712.1(Trip12);XP_010805078.1(DNMT1);XP_010814142.1(SUPT6H);XP_015314969.1(Trip12);XP_015327477.1(DNMT1);XP_015327478.1(DNMT1);XP_015327481.1(DNMT1);XP_024849597.1(DNMT1);XP_024849598.1(DNMT1);XP_024849599.1(DNMT1);XP_024849600.1(DNMT1);XP_024856955.1(Trip12);XP_024856963.1(Trip12…
47	GO:0002712	regulation of B cell mediated immunity	37	55	1.95771e-14	1.35832e-12	NP_001029784.1(HPX);NP_001192409.1(THOC1);NP_001192430.1(STAT6);NP_001193452.1(PTPRC);NP_776677.1(C4BPA);NP_776963.1(FCGR1A);XP_005206571.1(STAT6);XP_005207187.1(PTPN6);XP_005216701.1(C4BPA);XP_005216702.1(C4BPA);XP_005216703.1(C4BPA);XP_005216704.1(C4BPA);XP_005217387.1(PTPRC);XP_010811304.1(C4BPA);XP_010811305.1(C4BPA);XP_010811306.1(C4BPA);XP_010811307.1(C4BPA);XP_010811308.1(C4BPA);XP_0108113…
48	GO:0014015	positive regulation of gliogenesis	25	29	2.05334e-14	1.36652e-12	NP_001032521.1(HDAC1);NP_001040006.1(BIN1);XP_005202274.1(BIN1);XP_005202275.1(BIN1);XP_005202277.1(BIN1);XP_005202278.1(BIN1);XP_005202279.1(BIN1);XP_005202280.1(BIN1);XP_005202281.1(BIN1);XP_005202282.1(BIN1);XP_005202283.1(BIN1);XP_005202284.1(BIN1);XP_005202285.1(BIN1);XP_010800102.1(BIN1);XP_010800103.1(BIN1);XP_010800105.1(BIN1);XP_010800107.1(BIN1);XP_010800108.1(BIN1);XP_010800111.1(BIN1)…
49	GO:0045687	positive regulation of glial cell differentiation	25	29	2.05334e-14	1.36652e-12	NP_001032521.1(HDAC1);NP_001040006.1(BIN1);XP_005202274.1(BIN1);XP_005202275.1(BIN1);XP_005202277.1(BIN1);XP_005202278.1(BIN1);XP_005202279.1(BIN1);XP_005202280.1(BIN1);XP_005202281.1(BIN1);XP_005202282.1(BIN1);XP_005202283.1(BIN1);XP_005202284.1(BIN1);XP_005202285.1(BIN1);XP_010800102.1(BIN1);XP_010800103.1(BIN1);XP_010800105.1(BIN1);XP_010800107.1(BIN1);XP_010800108.1(BIN1);XP_010800111.1(BIN1)…
50	GO:0051248	negative regulation of protein metabolic process	190	582	2.56273e-14	1.67141e-12	NP_001007818.1(QKI);NP_001015590.2(ITIH4);NP_001019658.1(PI16);NP_001025489.2(CAST);NP_001030364.1(SERPINB8);NP_001030518.1(NPM1);NP_001032538.1(CSTB);NP_001039377.1(CHORDC1);NP_001039405.2(ZMYND11);NP_001068821.1(ITIH1);NP_001069044.1(CHP1);NP_001069366.1(SNTA1);NP_001069540.1(NCK1);NP_001070466.1(RPL13A);NP_001071386.1(BAK1);NP_001075181.1(SERPINA3-8);NP_001075897.1(ITCH);NP_001093796.1(PTPN1);…
51	GO:0010639	negative regulation of organelle organization	98	241	3.37991e-14	2.08229e-12	NP_001002885.1(TMSB4);NP_001015592.1(PFN1);NP_001020491.1(TWF1);NP_001030518.1(NPM1);NP_001068802.1(MAPRE1);NP_001074196.1(FXN);NP_001074980.1(WASF2);NP_001076949.1(CAPZA1);NP_001092351.2(ARHGEF2);NP_001098794.1(TWF2);NP_001106755.1(GSN);NP_001121976.1(CHMP4A);NP_001121978.1(Chmp4b);NP_001179751.1(MID1);NP_001180055.1(SUPT6H);NP_001192928.1(ADD1);NP_776602.1(SCIN);NP_776946.1(CORO1A);NP_777048.1(…
52	GO:0002252	immune effector process	151	433	3.41883e-14	2.08229e-12	NP_001007817.1(FADD);NP_001012692.2(HLA-DMA);NP_001025017.1(OAS1);NP_001028799.1(BECN1);NP_001029557.1(CTSH);NP_001029727.1(S100B);NP_001029784.1(HPX);NP_001029907.1(CD74);NP_001030474.1(EXOSC3);NP_001032544.1(RPS19);NP_001039822.1(TMEM173);NP_001069166.1(IFIT5);NP_001069727.1(PTX3);NP_001070018.1(C1S);NP_001070579.1(CARD9);NP_001073766.2(SWAP70);NP_001075897.1(ITCH);NP_001076071.1(DDX41);NP_0010…
53	GO:0002455	humoral immune response mediated by circulating immunoglobulin	19	19	3.57585e-14	2.08229e-12	NP_776677.1(C4BPA);XP_005216701.1(C4BPA);XP_005216702.1(C4BPA);XP_005216703.1(C4BPA);XP_005216704.1(C4BPA);XP_010811304.1(C4BPA);XP_010811305.1(C4BPA);XP_010811306.1(C4BPA);XP_010811307.1(C4BPA);XP_010811308.1(C4BPA);XP_010811310.1(C4BPA);XP_010811311.1(C4BPA);XP_010811312.1(C4BPA);XP_010811314.1(C4BPA);XP_024831788.1(C4BPA);XP_024831789.1(C4BPA);XP_024831791.1(C4BPA);XP_024831792.1(C4BPA);XP_024…
54	GO:0002921	negative regulation of humoral immune response	19	19	3.57585e-14	2.08229e-12	NP_776677.1(C4BPA);XP_005216701.1(C4BPA);XP_005216702.1(C4BPA);XP_005216703.1(C4BPA);XP_005216704.1(C4BPA);XP_010811304.1(C4BPA);XP_010811305.1(C4BPA);XP_010811306.1(C4BPA);XP_010811307.1(C4BPA);XP_010811308.1(C4BPA);XP_010811310.1(C4BPA);XP_010811311.1(C4BPA);XP_010811312.1(C4BPA);XP_010811314.1(C4BPA);XP_024831788.1(C4BPA);XP_024831789.1(C4BPA);XP_024831791.1(C4BPA);XP_024831792.1(C4BPA);XP_024…
55	GO:0002923	regulation of humoral immune response mediated by circulating immunoglobulin	19	19	3.57585e-14	2.08229e-12	NP_776677.1(C4BPA);XP_005216701.1(C4BPA);XP_005216702.1(C4BPA);XP_005216703.1(C4BPA);XP_005216704.1(C4BPA);XP_010811304.1(C4BPA);XP_010811305.1(C4BPA);XP_010811306.1(C4BPA);XP_010811307.1(C4BPA);XP_010811308.1(C4BPA);XP_010811310.1(C4BPA);XP_010811311.1(C4BPA);XP_010811312.1(C4BPA);XP_010811314.1(C4BPA);XP_024831788.1(C4BPA);XP_024831789.1(C4BPA);XP_024831791.1(C4BPA);XP_024831792.1(C4BPA);XP_024…
56	GO:0002924	negative regulation of humoral immune response mediated by circulating immunoglobulin	19	19	3.57585e-14	2.08229e-12	NP_776677.1(C4BPA);XP_005216701.1(C4BPA);XP_005216702.1(C4BPA);XP_005216703.1(C4BPA);XP_005216704.1(C4BPA);XP_010811304.1(C4BPA);XP_010811305.1(C4BPA);XP_010811306.1(C4BPA);XP_010811307.1(C4BPA);XP_010811308.1(C4BPA);XP_010811310.1(C4BPA);XP_010811311.1(C4BPA);XP_010811312.1(C4BPA);XP_010811314.1(C4BPA);XP_024831788.1(C4BPA);XP_024831789.1(C4BPA);XP_024831791.1(C4BPA);XP_024831792.1(C4BPA);XP_024…
57	GO:0044281	small molecule metabolic process	383	1403	1.53364e-13	8.77405e-12	NP_001007810.1(HSD17B4);NP_001007818.1(QKI);NP_001012687.1(FASN);NP_001012689.2(STAT3);NP_001013600.1(AK1);NP_001013607.1(TPI1);NP_001013611.2(BCAT2);NP_001014849.1(COQ7);NP_001014855.1(Psmc1);NP_001015528.1(MVK);NP_001015638.1(SNX17);NP_001017933.1(ACADSB);NP_001019680.2(PSME1);NP_001019738.1(CTH);NP_001020377.2(ECHS1);NP_001025017.1(OAS1);NP_001029162.2(SCP2);NP_001029206.1(GAPDH);NP_001029452.…
58	GO:0006954	inflammatory response	55	108	3.09666e-13	1.7356e-11	NP_001012689.2(STAT3);NP_001015590.2(ITIH4);NP_001033253.1(PRCP);NP_001035046.1(ITGAM);NP_001035560.1(HP);NP_001039793.1(S100A9);NP_001068587.1(F12);NP_001070469.1(RBPJ);NP_001095336.1(IDO1);NP_001099123.1(Elane);NP_001107197.1(S100A8);NP_001157250.1(FN1);NP_776963.1(FCGR1A);NP_789745.1(CEBPB);NP_803478.1(B4GALT1);XP_005203785.2(S100A9);XP_005203786.2(S100A9);XP_005203787.2(S100A9);XP_005207867.1…
59	GO:0048663	neuron fate commitment	22	25	3.29982e-13	1.7356e-11	NP_001070469.1(RBPJ);XP_005207867.1(RBPJ);XP_005207868.1(RBPJ);XP_005207869.1(RBPJ);XP_024849212.1(RBPJ);XP_024849213.1(RBPJ);XP_024849214.1(RBPJ);XP_024849215.1(RBPJ);XP_024849216.1(RBPJ);XP_024849217.1(RBPJ);XP_024849218.1(RBPJ);XP_024849219.1(RBPJ);XP_024849220.1(RBPJ);XP_024849221.1(RBPJ);XP_024849222.1(RBPJ);XP_024849223.1(RBPJ);XP_024849224.1(RBPJ);XP_024849225.1(RBPJ);XP_024849226.1(RBPJ);…
60	GO:0060120	inner ear receptor cell fate commitment	22	25	3.29982e-13	1.7356e-11	NP_001070469.1(RBPJ);XP_005207867.1(RBPJ);XP_005207868.1(RBPJ);XP_005207869.1(RBPJ);XP_024849212.1(RBPJ);XP_024849213.1(RBPJ);XP_024849214.1(RBPJ);XP_024849215.1(RBPJ);XP_024849216.1(RBPJ);XP_024849217.1(RBPJ);XP_024849218.1(RBPJ);XP_024849219.1(RBPJ);XP_024849220.1(RBPJ);XP_024849221.1(RBPJ);XP_024849222.1(RBPJ);XP_024849223.1(RBPJ);XP_024849224.1(RBPJ);XP_024849225.1(RBPJ);XP_024849226.1(RBPJ);…
61	GO:0060837	blood vessel endothelial cell differentiation	22	25	3.29982e-13	1.7356e-11	NP_001070469.1(RBPJ);XP_005207867.1(RBPJ);XP_005207868.1(RBPJ);XP_005207869.1(RBPJ);XP_024849212.1(RBPJ);XP_024849213.1(RBPJ);XP_024849214.1(RBPJ);XP_024849215.1(RBPJ);XP_024849216.1(RBPJ);XP_024849217.1(RBPJ);XP_024849218.1(RBPJ);XP_024849219.1(RBPJ);XP_024849220.1(RBPJ);XP_024849221.1(RBPJ);XP_024849222.1(RBPJ);XP_024849223.1(RBPJ);XP_024849224.1(RBPJ);XP_024849225.1(RBPJ);XP_024849226.1(RBPJ);…
62	GO:1901213	regulation of transcription from RNA polymerase II promoter involved in heart development	22	25	3.29982e-13	1.7356e-11	NP_001070469.1(RBPJ);XP_005207867.1(RBPJ);XP_005207868.1(RBPJ);XP_005207869.1(RBPJ);XP_024849212.1(RBPJ);XP_024849213.1(RBPJ);XP_024849214.1(RBPJ);XP_024849215.1(RBPJ);XP_024849216.1(RBPJ);XP_024849217.1(RBPJ);XP_024849218.1(RBPJ);XP_024849219.1(RBPJ);XP_024849220.1(RBPJ);XP_024849221.1(RBPJ);XP_024849222.1(RBPJ);XP_024849223.1(RBPJ);XP_024849224.1(RBPJ);XP_024849225.1(RBPJ);XP_024849226.1(RBPJ);…
63	GO:0072665	protein localization to vacuole	29	40	6.69459e-13	3.46525e-11	NP_001029689.1(LAMTOR5);NP_001137560.1(SH3BP4);NP_001193129.1(ZFYVE16);XP_003586620.1(NEDD4);XP_003586963.1(SNX16);XP_005205011.1(SH3BP4);XP_005205012.1(SH3BP4);XP_005205013.1(SH3BP4);XP_005209764.2(ZFYVE16);XP_005209765.2(ZFYVE16);XP_005215767.1(SNX16);XP_010802146.1(SH3BP4);XP_010807619.1(NEDD4);XP_015322602.1(SH3BP4);XP_015322605.1(SH3BP4);XP_015327839.2(ZFYVE16);XP_015327840.2(ZFYVE16);XP_015…
64	GO:0019752	carboxylic acid metabolic process	206	665	6.97373e-13	3.55333e-11	NP_001007810.1(HSD17B4);NP_001007818.1(QKI);NP_001012687.1(FASN);NP_001012689.2(STAT3);NP_001013607.1(TPI1);NP_001013611.2(BCAT2);NP_001017933.1(ACADSB);NP_001019738.1(CTH);NP_001020377.2(ECHS1);NP_001029206.1(GAPDH);NP_001029452.1(LTA4H);NP_001029471.1(PGK1);NP_001029486.1(NAGK);NP_001029491.1(ACAA1);NP_001029554.1(IVD);NP_001029600.1(ASL);NP_001029811.1(SUCLG2);NP_001029920.1(TECR);NP_001030189…
65	GO:0006950	response to stress	590	2352	7.87733e-13	3.92034e-11	NP_001007817.1(FADD);NP_001008665.1(F11);NP_001012689.2(STAT3);NP_001014849.1(COQ7);NP_001014855.1(Psmc1);NP_001014912.1(HMOX1);NP_001014947.1(MAPK13);NP_001015528.1(MVK);NP_001015590.2(ITIH4);NP_001015608.1(CLIC1);NP_001019664.1(TRPV2);NP_001019680.2(PSME1);NP_001020516.2(MCM7);NP_001020520.1(CRIP1);NP_001028787.1(CTSS);NP_001028790.1(ACTG1);NP_001028798.1(FGA);NP_001028799.1(BECN1);NP_001028935…
66	GO:0002704	negative regulation of leukocyte mediated immunity	34	52	7.93446e-13	3.92034e-11	NP_001192206.1(ARRB2);NP_001192409.1(THOC1);NP_001193452.1(PTPRC);NP_776677.1(C4BPA);XP_005207187.1(PTPN6);XP_005216701.1(C4BPA);XP_005216702.1(C4BPA);XP_005216703.1(C4BPA);XP_005216704.1(C4BPA);XP_005217387.1(PTPRC);XP_005220161.3(ABR);XP_005220238.1(ARRB2);XP_010811304.1(C4BPA);XP_010811305.1(C4BPA);XP_010811306.1(C4BPA);XP_010811307.1(C4BPA);XP_010811308.1(C4BPA);XP_010811310.1(C4BPA);XP_01081…
67	GO:0060914	heart formation	22	26	1.74472e-12	8.49185e-11	NP_001070469.1(RBPJ);XP_005207867.1(RBPJ);XP_005207868.1(RBPJ);XP_005207869.1(RBPJ);XP_024849212.1(RBPJ);XP_024849213.1(RBPJ);XP_024849214.1(RBPJ);XP_024849215.1(RBPJ);XP_024849216.1(RBPJ);XP_024849217.1(RBPJ);XP_024849218.1(RBPJ);XP_024849219.1(RBPJ);XP_024849220.1(RBPJ);XP_024849221.1(RBPJ);XP_024849222.1(RBPJ);XP_024849223.1(RBPJ);XP_024849224.1(RBPJ);XP_024849225.1(RBPJ);XP_024849226.1(RBPJ);…
68	GO:0032787	monocarboxylic acid metabolic process	124	351	2.55846e-12	1.22681e-10	NP_001007810.1(HSD17B4);NP_001007818.1(QKI);NP_001012687.1(FASN);NP_001012689.2(STAT3);NP_001013607.1(TPI1);NP_001017933.1(ACADSB);NP_001020377.2(ECHS1);NP_001029206.1(GAPDH);NP_001029452.1(LTA4H);NP_001029471.1(PGK1);NP_001029491.1(ACAA1);NP_001029920.1(TECR);NP_001030240.1(ACSF3);NP_001030431.1(GPD1);NP_001033637.1(PCCB);NP_001035561.1(GPI);NP_001035578.1(NDUFAB1);NP_001039492.1(TBXAS1);NP_0010…
69	GO:0048771	tissue remodeling	35	56	2.59582e-12	1.22681e-10	NP_001070469.1(RBPJ);NP_001071386.1(BAK1);NP_776319.1(BAX);NP_776344.1(HRG);NP_776429.1(CAV1);NP_776493.1(GJA1);NP_786978.2(ANXA1);XP_005207867.1(RBPJ);XP_005207868.1(RBPJ);XP_005207869.1(RBPJ);XP_005214493.1(RASSF2);XP_005223298.1(BAK1);XP_010809626.1(RASSF2);XP_015315211.1(BAK1);XP_015329565.1(RASSF2);XP_024839342.1(BAK1);XP_024839343.1(BAK1);XP_024849212.1(RBPJ);XP_024849213.1(RBPJ);XP_0248492…
70	GO:0019724	B cell mediated immunity	44	81	4.11437e-12	1.91671e-10	NP_001012692.2(HLA-DMA);NP_001029784.1(HPX);NP_001029907.1(CD74);NP_001030474.1(EXOSC3);NP_001073766.2(SWAP70);NP_001095352.1(INPP5D);NP_001192409.1(THOC1);NP_001192430.1(STAT6);NP_001193452.1(PTPRC);NP_776677.1(C4BPA);NP_776963.1(FCGR1A);XP_005206571.1(STAT6);XP_005207187.1(PTPN6);XP_005216701.1(C4BPA);XP_005216702.1(C4BPA);XP_005216703.1(C4BPA);XP_005216704.1(C4BPA);XP_005217387.1(PTPRC);XP_010…
71	GO:0001775	cell activation	216	719	5.28007e-12	2.42511e-10	NP_001002885.1(TMSB4);NP_001007817.1(FADD);NP_001012692.2(HLA-DMA);NP_001015608.1(CLIC1);NP_001028790.1(ACTG1);NP_001028798.1(FGA);NP_001029212.1(PSMB10);NP_001029727.1(S100B);NP_001029802.1(GRB2);NP_001029907.1(CD74);NP_001030424.1(CD151);NP_001032695.1(FERMT3);NP_001033303.1(SKAP2);NP_001035046.1(ITGAM);NP_001039882.1(CYLD);NP_001069184.1(HPS1);NP_001069540.1(NCK1);NP_001070312.1(LCP2);NP_00107…
72	GO:0031400	negative regulation of protein modification process	134	393	6.27731e-12	2.8431e-10	NP_001030518.1(NPM1);NP_001039377.1(CHORDC1);NP_001039405.2(ZMYND11);NP_001069044.1(CHP1);NP_001069366.1(SNTA1);NP_001069540.1(NCK1);NP_001071386.1(BAK1);NP_001075897.1(ITCH);NP_001093796.1(PTPN1);NP_001093816.1(CDKN1B);NP_001093833.1(GPD1L);NP_001094707.1(GMFB);NP_001096761.1(P3H1);NP_001137348.1(NCKAP1L);NP_001180055.1(SUPT6H);NP_001192703.1(LRRK1);NP_001192987.1(TAOK3);NP_001193452.1(PTPRC);NP…
73	GO:0002713	negative regulation of B cell mediated immunity	21	25	7.57101e-12	3.29187e-10	NP_001192409.1(THOC1);NP_776677.1(C4BPA);XP_005207187.1(PTPN6);XP_005216701.1(C4BPA);XP_005216702.1(C4BPA);XP_005216703.1(C4BPA);XP_005216704.1(C4BPA);XP_010811304.1(C4BPA);XP_010811305.1(C4BPA);XP_010811306.1(C4BPA);XP_010811307.1(C4BPA);XP_010811308.1(C4BPA);XP_010811310.1(C4BPA);XP_010811311.1(C4BPA);XP_010811312.1(C4BPA);XP_010811314.1(C4BPA);XP_024831788.1(C4BPA);XP_024831789.1(C4BPA);XP_024…
74	GO:0002890	negative regulation of immunoglobulin mediated immune response	21	25	7.57101e-12	3.29187e-10	NP_001192409.1(THOC1);NP_776677.1(C4BPA);XP_005207187.1(PTPN6);XP_005216701.1(C4BPA);XP_005216702.1(C4BPA);XP_005216703.1(C4BPA);XP_005216704.1(C4BPA);XP_010811304.1(C4BPA);XP_010811305.1(C4BPA);XP_010811306.1(C4BPA);XP_010811307.1(C4BPA);XP_010811308.1(C4BPA);XP_010811310.1(C4BPA);XP_010811311.1(C4BPA);XP_010811312.1(C4BPA);XP_010811314.1(C4BPA);XP_024831788.1(C4BPA);XP_024831789.1(C4BPA);XP_024…
75	GO:0032776	DNA methylation on cytosine	21	25	7.57101e-12	3.29187e-10	NP_001099084.1(SMARCA4);NP_872592.2(DNMT1);XP_005208769.2(DNMT1);XP_010805078.1(DNMT1);XP_015327477.1(DNMT1);XP_015327478.1(DNMT1);XP_015327481.1(DNMT1);XP_024849597.1(DNMT1);XP_024849598.1(DNMT1);XP_024849599.1(DNMT1);XP_024849600.1(DNMT1);XP_024849659.1(SMARCA4);XP_024849660.1(SMARCA4);XP_024849661.1(SMARCA4);XP_024849662.1(SMARCA4);XP_024849663.1(SMARCA4);XP_024849664.1(SMARCA4);XP_024849665.1…
76	GO:0016574	histone ubiquitination	38	66	1.1089e-11	4.75806e-10	NP_001075056.1(RNF20);NP_001193381.1(RNF40);XP_010800711.1(Trip12);XP_010800712.1(Trip12);XP_015314969.1(Trip12);XP_015315866.1(RNF40);XP_015329526.2(WAC);XP_024851443.1(RNF20);XP_024856783.1(WAC);XP_024856784.1(WAC);XP_024856955.1(Trip12);XP_024856963.1(Trip12);XP_024856965.1(Trip12);XP_024856970.1(Trip12);XP_024856973.1(Trip12);XP_024856976.1(Trip12);XP_024856982.1(Trip12);XP_024856990.1(Trip12…
77	GO:0050776	regulation of immune response	164	517	2.21326e-11	9.37329e-10	NP_001007817.1(FADD);NP_001014855.1(Psmc1);NP_001019680.2(PSME1);NP_001020253.1(LPXN);NP_001028790.1(ACTG1);NP_001029560.1(PSMB9);NP_001029784.1(HPX);NP_001029802.1(GRB2);NP_001029907.1(CD74);NP_001029951.1(MAPKAPK3);NP_001039822.1(TMEM173);NP_001069540.1(NCK1);NP_001070018.1(C1S);NP_001093798.1(OTULIN);NP_001095336.1(IDO1);NP_001095705.1(NLRX1);NP_001103471.1(KRAS);NP_001106698.1(ELMO1);NP_00113…
78	GO:0007565	female pregnancy	15	15	2.44382e-11	1.0217e-09	NP_001070277.1(HSF1);NP_001071495.1(SP1);XP_002699912.1(ACSL4);XP_005215207.1(HSF1);XP_005215208.1(HSF1);XP_010810127.1(HSF1);XP_010810128.1(HSF1);XP_010810129.1(HSF1);XP_010810130.1(HSF1);XP_015317069.1(ACSL4);XP_015317071.1(ACSL4);XP_015317072.1(ACSL4);XP_015317073.1(ACSL4);XP_024844495.1(ACSL4);XP_024857224.1(HSF1)
79	GO:0002682	regulation of immune system process	263	928	2.59999e-11	1.07324e-09	NP_001007817.1(FADD);NP_001012692.2(HLA-DMA);NP_001014855.1(Psmc1);NP_001019680.2(PSME1);NP_001020253.1(LPXN);NP_001028790.1(ACTG1);NP_001029560.1(PSMB9);NP_001029727.1(S100B);NP_001029784.1(HPX);NP_001029802.1(GRB2);NP_001029907.1(CD74);NP_001029951.1(MAPKAPK3);NP_001030229.1(HCLS1);NP_001030474.1(EXOSC3);NP_001032544.1(RPS19);NP_001039435.1(CASP8);NP_001039822.1(TMEM173);NP_001039882.1(CYLD);NP…
80	GO:0060317	cardiac epithelial to mesenchymal transition	22	28	2.90998e-11	1.18618e-09	NP_001070469.1(RBPJ);XP_005207867.1(RBPJ);XP_005207868.1(RBPJ);XP_005207869.1(RBPJ);XP_024849212.1(RBPJ);XP_024849213.1(RBPJ);XP_024849214.1(RBPJ);XP_024849215.1(RBPJ);XP_024849216.1(RBPJ);XP_024849217.1(RBPJ);XP_024849218.1(RBPJ);XP_024849219.1(RBPJ);XP_024849220.1(RBPJ);XP_024849221.1(RBPJ);XP_024849222.1(RBPJ);XP_024849223.1(RBPJ);XP_024849224.1(RBPJ);XP_024849225.1(RBPJ);XP_024849226.1(RBPJ);…
81	GO:0002820	negative regulation of adaptive immune response	21	26	3.20414e-11	1.27423e-09	NP_001192409.1(THOC1);NP_776677.1(C4BPA);XP_005207187.1(PTPN6);XP_005216701.1(C4BPA);XP_005216702.1(C4BPA);XP_005216703.1(C4BPA);XP_005216704.1(C4BPA);XP_010811304.1(C4BPA);XP_010811305.1(C4BPA);XP_010811306.1(C4BPA);XP_010811307.1(C4BPA);XP_010811308.1(C4BPA);XP_010811310.1(C4BPA);XP_010811311.1(C4BPA);XP_010811312.1(C4BPA);XP_010811314.1(C4BPA);XP_024831788.1(C4BPA);XP_024831789.1(C4BPA);XP_024…
82	GO:0002823	negative regulation of adaptive immune response based on somatic recombination of immune receptors built from immunoglobulin superfamily domains	21	26	3.20414e-11	1.27423e-09	NP_001192409.1(THOC1);NP_776677.1(C4BPA);XP_005207187.1(PTPN6);XP_005216701.1(C4BPA);XP_005216702.1(C4BPA);XP_005216703.1(C4BPA);XP_005216704.1(C4BPA);XP_010811304.1(C4BPA);XP_010811305.1(C4BPA);XP_010811306.1(C4BPA);XP_010811307.1(C4BPA);XP_010811308.1(C4BPA);XP_010811310.1(C4BPA);XP_010811311.1(C4BPA);XP_010811312.1(C4BPA);XP_010811314.1(C4BPA);XP_024831788.1(C4BPA);XP_024831789.1(C4BPA);XP_024…
83	GO:0009913	epidermal cell differentiation	48	97	3.7297e-11	1.46537e-09	NP_001015602.1(STK4);NP_001070006.1(ST14);NP_001070469.1(RBPJ);NP_001094612.1(KEAP1);NP_001099084.1(SMARCA4);NP_001179747.2(ADAM9);NP_001192632.1(ALOX15B);NP_786978.2(ANXA1);XP_002697835.5(ROCK1);XP_005207867.1(RBPJ);XP_005207868.1(RBPJ);XP_005207869.1(RBPJ);XP_005208821.1(KEAP1);XP_005210733.1(MYO6);XP_010806674.1(MYO6);XP_015327496.1(KEAP1);XP_024840328.1(ROCK1);XP_024843120.1(ST14);XP_02484921…
84	GO:0016064	immunoglobulin mediated immune response	39	71	4.31722e-11	1.67601e-09	NP_001029784.1(HPX);NP_001030474.1(EXOSC3);NP_001073766.2(SWAP70);NP_001192409.1(THOC1);NP_001192430.1(STAT6);NP_001193452.1(PTPRC);NP_776677.1(C4BPA);NP_776963.1(FCGR1A);XP_005206571.1(STAT6);XP_005207187.1(PTPN6);XP_005216701.1(C4BPA);XP_005216702.1(C4BPA);XP_005216703.1(C4BPA);XP_005216704.1(C4BPA);XP_005217387.1(PTPRC);XP_010811304.1(C4BPA);XP_010811305.1(C4BPA);XP_010811306.1(C4BPA);XP_01081…
85	GO:0006732	coenzyme metabolic process	72	175	4.44721e-11	1.70616e-09	NP_001007810.1(HSD17B4);NP_001012689.2(STAT3);NP_001013607.1(TPI1);NP_001014849.1(COQ7);NP_001015528.1(MVK);NP_001029615.1(NADSYN1);NP_001029920.1(TECR);NP_001030431.1(GPD1);NP_001030510.2(RPIA);NP_001039460.1(MCEE);NP_001039571.1(HIBADH);NP_001039616.1(PMVK);NP_001039767.1(COQ9);NP_001039884.1(COQ8A);NP_001040073.1(NUDT12);NP_001068625.2(ACOT8);NP_001068846.1(TP53I3);NP_001069150.2(ACOT7);NP_001…
86	GO:0032640	tumor necrosis factor production	50	104	5.61234e-11	2.10366e-09	NP_001007817.1(FADD);NP_001011676.2(CD2);NP_001032521.1(HDAC1);NP_001070277.1(HSF1);NP_001070579.1(CARD9);NP_001092351.2(ARHGEF2);NP_001192206.1(ARRB2);NP_001192581.1(ARFGEF2);NP_776433.1(CD14);NP_776622.1(TLR2);NP_777155.1(PYCARD);NP_803482.1(GSTP1);XP_005203721.4(ARHGEF2);XP_005203722.1(ARHGEF2);XP_005203723.1(ARHGEF2);XP_005209486.1(CD14);XP_005215207.1(HSF1);XP_005215208.1(HSF1);XP_005217503.…
87	GO:0071706	tumor necrosis factor superfamily cytokine production	50	104	5.61234e-11	2.10366e-09	NP_001007817.1(FADD);NP_001011676.2(CD2);NP_001032521.1(HDAC1);NP_001070277.1(HSF1);NP_001070579.1(CARD9);NP_001092351.2(ARHGEF2);NP_001192206.1(ARRB2);NP_001192581.1(ARFGEF2);NP_776433.1(CD14);NP_776622.1(TLR2);NP_777155.1(PYCARD);NP_803482.1(GSTP1);XP_005203721.4(ARHGEF2);XP_005203722.1(ARHGEF2);XP_005203723.1(ARHGEF2);XP_005209486.1(CD14);XP_005215207.1(HSF1);XP_005215208.1(HSF1);XP_005217503.…
88	GO:0050777	negative regulation of immune response	21	27	1.17361e-10	4.34901e-09	NP_001192409.1(THOC1);NP_776677.1(C4BPA);XP_005207187.1(PTPN6);XP_005216701.1(C4BPA);XP_005216702.1(C4BPA);XP_005216703.1(C4BPA);XP_005216704.1(C4BPA);XP_010811304.1(C4BPA);XP_010811305.1(C4BPA);XP_010811306.1(C4BPA);XP_010811307.1(C4BPA);XP_010811308.1(C4BPA);XP_010811310.1(C4BPA);XP_010811311.1(C4BPA);XP_010811312.1(C4BPA);XP_010811314.1(C4BPA);XP_024831788.1(C4BPA);XP_024831789.1(C4BPA);XP_024…
89	GO:0002443	leukocyte mediated immunity	72	179	1.53533e-10	5.6255e-09	NP_001007817.1(FADD);NP_001012692.2(HLA-DMA);NP_001029557.1(CTSH);NP_001029784.1(HPX);NP_001029907.1(CD74);NP_001030474.1(EXOSC3);NP_001073766.2(SWAP70);NP_001092461.1(FGR);NP_001095352.1(INPP5D);NP_001099123.1(Elane);NP_001179677.1(MYO1F);NP_001192206.1(ARRB2);NP_001192409.1(THOC1);NP_001192430.1(STAT6);NP_001193452.1(PTPRC);NP_776318.1(B2M);NP_776544.1(NCF1);NP_776677.1(C4BPA);NP_776963.1(FCGR1…
90	GO:0032943	mononuclear cell proliferation	67	162	1.59313e-10	5.70899e-09	NP_001007817.1(FADD);NP_001029907.1(CD74);NP_001035046.1(ITGAM);NP_001069540.1(NCK1);NP_001071309.1(IMPDH1);NP_001075897.1(ITCH);NP_001095336.1(IDO1);NP_001095352.1(INPP5D);NP_001095510.1(Satb1);NP_001095811.1(LGALS3);NP_001137348.1(NCKAP1L);NP_001178461.2(DOCK8);NP_001179684.1(TBK1);NP_001192955.1(AHR);NP_001193452.1(PTPRC);NP_776319.1(BAX);NP_776410.1(AIF1);NP_776842.1(PDE5A);NP_776946.1(CORO1A…
91	GO:0070661	leukocyte proliferation	67	162	1.59313e-10	5.70899e-09	NP_001007817.1(FADD);NP_001029907.1(CD74);NP_001035046.1(ITGAM);NP_001069540.1(NCK1);NP_001071309.1(IMPDH1);NP_001075897.1(ITCH);NP_001095336.1(IDO1);NP_001095352.1(INPP5D);NP_001095510.1(Satb1);NP_001095811.1(LGALS3);NP_001137348.1(NCKAP1L);NP_001178461.2(DOCK8);NP_001179684.1(TBK1);NP_001192955.1(AHR);NP_001193452.1(PTPRC);NP_776319.1(BAX);NP_776410.1(AIF1);NP_776842.1(PDE5A);NP_776946.1(CORO1A…
92	GO:0050663	cytokine secretion	26	39	2.11387e-10	7.49275e-09	NP_001070469.1(RBPJ);XP_005203680.1(S100A13);XP_005203681.1(S100A13);XP_005207867.1(RBPJ);XP_005207868.1(RBPJ);XP_005207869.1(RBPJ);XP_005225779.1(GPAM);XP_024841259.1(GPAM);XP_024849212.1(RBPJ);XP_024849213.1(RBPJ);XP_024849214.1(RBPJ);XP_024849215.1(RBPJ);XP_024849216.1(RBPJ);XP_024849217.1(RBPJ);XP_024849218.1(RBPJ);XP_024849219.1(RBPJ);XP_024849220.1(RBPJ);XP_024849221.1(RBPJ);XP_024849222.1(…
93	GO:0060562	epithelial tube morphogenesis	60	140	2.62431e-10	9.20201e-09	NP_001014849.1(COQ7);NP_001015602.1(STK4);NP_001039435.1(CASP8);NP_001069480.2(DDR1);NP_001070469.1(RBPJ);NP_001071303.1(CTSZ);NP_001073075.1(STK3);NP_001103471.1(KRAS);NP_001106712.1(COQ7);NP_001107554.1(AGT);NP_001179510.1(MTSS1);NP_776493.1(GJA1);XP_005202672.1(CASP8);XP_005207867.1(RBPJ);XP_005207868.1(RBPJ);XP_005207869.1(RBPJ);XP_005215429.1(MTSS1);XP_005215430.1(MTSS1);XP_005215431.1(MTSS1…
94	GO:0003229	ventricular cardiac muscle tissue development	22	30	2.99328e-10	1.02748e-08	NP_001070469.1(RBPJ);XP_005207867.1(RBPJ);XP_005207868.1(RBPJ);XP_005207869.1(RBPJ);XP_024849212.1(RBPJ);XP_024849213.1(RBPJ);XP_024849214.1(RBPJ);XP_024849215.1(RBPJ);XP_024849216.1(RBPJ);XP_024849217.1(RBPJ);XP_024849218.1(RBPJ);XP_024849219.1(RBPJ);XP_024849220.1(RBPJ);XP_024849221.1(RBPJ);XP_024849222.1(RBPJ);XP_024849223.1(RBPJ);XP_024849224.1(RBPJ);XP_024849225.1(RBPJ);XP_024849226.1(RBPJ);…
95	GO:0055010	ventricular cardiac muscle tissue morphogenesis	22	30	2.99328e-10	1.02748e-08	NP_001070469.1(RBPJ);XP_005207867.1(RBPJ);XP_005207868.1(RBPJ);XP_005207869.1(RBPJ);XP_024849212.1(RBPJ);XP_024849213.1(RBPJ);XP_024849214.1(RBPJ);XP_024849215.1(RBPJ);XP_024849216.1(RBPJ);XP_024849217.1(RBPJ);XP_024849218.1(RBPJ);XP_024849219.1(RBPJ);XP_024849220.1(RBPJ);XP_024849221.1(RBPJ);XP_024849222.1(RBPJ);XP_024849223.1(RBPJ);XP_024849224.1(RBPJ);XP_024849225.1(RBPJ);XP_024849226.1(RBPJ);…
96	GO:0001773	myeloid dendritic cell activation	25	37	3.0515e-10	1.03656e-08	NP_001070469.1(RBPJ);NP_777155.1(PYCARD);XP_005207867.1(RBPJ);XP_005207868.1(RBPJ);XP_005207869.1(RBPJ);XP_024837188.1(DOCK2);XP_024837189.1(DOCK2);XP_024849212.1(RBPJ);XP_024849213.1(RBPJ);XP_024849214.1(RBPJ);XP_024849215.1(RBPJ);XP_024849216.1(RBPJ);XP_024849217.1(RBPJ);XP_024849218.1(RBPJ);XP_024849219.1(RBPJ);XP_024849220.1(RBPJ);XP_024849221.1(RBPJ);XP_024849222.1(RBPJ);XP_024849223.1(RBPJ)…
97	GO:0042490	mechanoreceptor differentiation	30	50	4.07391e-10	1.36959e-08	NP_001070469.1(RBPJ);NP_001180041.1(GSDME);XP_005207867.1(RBPJ);XP_005207868.1(RBPJ);XP_005207869.1(RBPJ);XP_024846676.1(GSDME);XP_024846677.1(GSDME);XP_024849212.1(RBPJ);XP_024849213.1(RBPJ);XP_024849214.1(RBPJ);XP_024849215.1(RBPJ);XP_024849216.1(RBPJ);XP_024849217.1(RBPJ);XP_024849218.1(RBPJ);XP_024849219.1(RBPJ);XP_024849220.1(RBPJ);XP_024849221.1(RBPJ);XP_024849222.1(RBPJ);XP_024849223.1(RBP…
98	GO:0002697	regulation of immune effector process	89	244	5.02198e-10	1.67109e-08	NP_001007817.1(FADD);NP_001029727.1(S100B);NP_001029784.1(HPX);NP_001029907.1(CD74);NP_001030474.1(EXOSC3);NP_001032544.1(RPS19);NP_001039822.1(TMEM173);NP_001075897.1(ITCH);NP_001092461.1(FGR);NP_001095705.1(NLRX1);NP_001106698.1(ELMO1);NP_001137342.1(PACS1);NP_001192206.1(ARRB2);NP_001192409.1(THOC1);NP_001192430.1(STAT6);NP_001193452.1(PTPRC);NP_001269011.1(HTRA1);NP_776318.1(B2M);NP_776622.1(…
99	GO:0002703	regulation of leukocyte mediated immunity	58	136	6.5373e-10	2.15335e-08	NP_001007817.1(FADD);NP_001029784.1(HPX);NP_001092461.1(FGR);NP_001192206.1(ARRB2);NP_001192409.1(THOC1);NP_001192430.1(STAT6);NP_001193452.1(PTPRC);NP_776318.1(B2M);NP_776677.1(C4BPA);NP_776963.1(FCGR1A);XP_002691165.1(B2M);XP_002691752.2(TRAF2);XP_005203207.1(FGR);XP_005203208.1(FGR);XP_005203209.1(FGR);XP_005203210.1(FGR);XP_005203212.1(FGR);XP_005206571.1(STAT6);XP_005207187.1(PTPN6);XP_00521…
100	GO:0050769	positive regulation of neurogenesis	25	38	7.25268e-10	2.34168e-08	NP_001032521.1(HDAC1);NP_001040006.1(BIN1);XP_005202274.1(BIN1);XP_005202275.1(BIN1);XP_005202277.1(BIN1);XP_005202278.1(BIN1);XP_005202279.1(BIN1);XP_005202280.1(BIN1);XP_005202281.1(BIN1);XP_005202282.1(BIN1);XP_005202283.1(BIN1);XP_005202284.1(BIN1);XP_005202285.1(BIN1);XP_010800102.1(BIN1);XP_010800103.1(BIN1);XP_010800105.1(BIN1);XP_010800107.1(BIN1);XP_010800108.1(BIN1);XP_010800111.1(BIN1)…
101	GO:0051962	positive regulation of nervous system development	25	38	7.25268e-10	2.34168e-08	NP_001032521.1(HDAC1);NP_001040006.1(BIN1);XP_005202274.1(BIN1);XP_005202275.1(BIN1);XP_005202277.1(BIN1);XP_005202278.1(BIN1);XP_005202279.1(BIN1);XP_005202280.1(BIN1);XP_005202281.1(BIN1);XP_005202282.1(BIN1);XP_005202283.1(BIN1);XP_005202284.1(BIN1);XP_005202285.1(BIN1);XP_010800102.1(BIN1);XP_010800103.1(BIN1);XP_010800105.1(BIN1);XP_010800107.1(BIN1);XP_010800108.1(BIN1);XP_010800111.1(BIN1)…
102	GO:0051186	cofactor metabolic process	79	210	8.98877e-10	2.87376e-08	NP_001007810.1(HSD17B4);NP_001012689.2(STAT3);NP_001013607.1(TPI1);NP_001014849.1(COQ7);NP_001014912.1(HMOX1);NP_001015528.1(MVK);NP_001029615.1(NADSYN1);NP_001029784.1(HPX);NP_001029920.1(TECR);NP_001030431.1(GPD1);NP_001030510.2(RPIA);NP_001039460.1(MCEE);NP_001039571.1(HIBADH);NP_001039616.1(PMVK);NP_001039767.1(COQ9);NP_001039884.1(COQ8A);NP_001040073.1(NUDT12);NP_001068625.2(ACOT8);NP_001068…
103	GO:0006790	sulfur compound metabolic process	67	168	1.01483e-09	3.21298e-08	NP_001007810.1(HSD17B4);NP_001015528.1(MVK);NP_001019738.1(CTH);NP_001029516.1(ETHE1);NP_001029920.1(TECR);NP_001030189.1(PHGDH);NP_001030548.1(SMS);NP_001032699.1(GGCT);NP_001033637.1(PCCB);NP_001039616.1(PMVK);NP_001040025.1(Gstm5);NP_001069150.2(ACOT7);NP_001069154.1(Gstz1);NP_001092502.1(FAR1);NP_001094516.1(PDHA1);NP_001094645.1(ARSB);NP_001098809.1(ACSS2);NP_001193143.1(GGT1);NP_776358.1(LP…
104	GO:0046651	lymphocyte proliferation	63	155	1.29412e-09	4.0578e-08	NP_001007817.1(FADD);NP_001029907.1(CD74);NP_001035046.1(ITGAM);NP_001069540.1(NCK1);NP_001075897.1(ITCH);NP_001095336.1(IDO1);NP_001095352.1(INPP5D);NP_001095510.1(Satb1);NP_001095811.1(LGALS3);NP_001137348.1(NCKAP1L);NP_001178461.2(DOCK8);NP_001179684.1(TBK1);NP_001192955.1(AHR);NP_001193452.1(PTPRC);NP_776319.1(BAX);NP_776410.1(AIF1);NP_776842.1(PDE5A);NP_776946.1(CORO1A);NP_777155.1(PYCARD);N…
105	GO:0031347	regulation of defense response	134	423	1.73072e-09	5.37512e-08	NP_001014855.1(Psmc1);NP_001015528.1(MVK);NP_001019680.2(PSME1);NP_001028787.1(CTSS);NP_001029560.1(PSMB9);NP_001029784.1(HPX);NP_001029951.1(MAPKAPK3);NP_001039793.1(S100A9);NP_001039822.1(TMEM173);NP_001070579.1(CARD9);NP_001092461.1(FGR);NP_001093798.1(OTULIN);NP_001095336.1(IDO1);NP_001095705.1(NLRX1);NP_001103236.1(SHARPIN);NP_001103471.1(KRAS);NP_001106698.1(ELMO1);NP_001107197.1(S100A8);NP…
106	GO:0009620	response to fungus	19	25	1.85006e-09	5.69154e-08	NP_001040058.1(COTL1);NP_001069727.1(PTX3);NP_001099123.1(Elane);NP_001106769.1(MPO);NP_776344.1(HRG);NP_776544.1(NCF1);NP_776998.1(PGLYRP1);NP_777076.1(S100A12);NP_777252.1(CATHL4);NP_777257.1(CATHL6);XP_005203669.1(S100A12);XP_005203670.1(S100A12);XP_005218454.1(COTL1);XP_005219945.1(MPO);XP_005219946.1(MPO);XP_024834283.1(COTL1);XP_024834284.1(COTL1);XP_024839052.1(CATHL4);XP_024840740.1(S100A…
107	GO:0048844	artery morphogenesis	22	32	2.18531e-09	6.59841e-08	NP_001070469.1(RBPJ);XP_005207867.1(RBPJ);XP_005207868.1(RBPJ);XP_005207869.1(RBPJ);XP_024849212.1(RBPJ);XP_024849213.1(RBPJ);XP_024849214.1(RBPJ);XP_024849215.1(RBPJ);XP_024849216.1(RBPJ);XP_024849217.1(RBPJ);XP_024849218.1(RBPJ);XP_024849219.1(RBPJ);XP_024849220.1(RBPJ);XP_024849221.1(RBPJ);XP_024849222.1(RBPJ);XP_024849223.1(RBPJ);XP_024849224.1(RBPJ);XP_024849225.1(RBPJ);XP_024849226.1(RBPJ);…
108	GO:0060840	artery development	22	32	2.18531e-09	6.59841e-08	NP_001070469.1(RBPJ);XP_005207867.1(RBPJ);XP_005207868.1(RBPJ);XP_005207869.1(RBPJ);XP_024849212.1(RBPJ);XP_024849213.1(RBPJ);XP_024849214.1(RBPJ);XP_024849215.1(RBPJ);XP_024849216.1(RBPJ);XP_024849217.1(RBPJ);XP_024849218.1(RBPJ);XP_024849219.1(RBPJ);XP_024849220.1(RBPJ);XP_024849221.1(RBPJ);XP_024849222.1(RBPJ);XP_024849223.1(RBPJ);XP_024849224.1(RBPJ);XP_024849225.1(RBPJ);XP_024849226.1(RBPJ);…
109	GO:0002698	negative regulation of immune effector process	43	91	2.41551e-09	7.2266e-08	NP_001032544.1(RPS19);NP_001075897.1(ITCH);NP_001095705.1(NLRX1);NP_001192206.1(ARRB2);NP_001192409.1(THOC1);NP_001193452.1(PTPRC);NP_001269011.1(HTRA1);NP_776677.1(C4BPA);NP_776998.1(PGLYRP1);XP_005207187.1(PTPN6);XP_005216104.1(NLRX1);XP_005216701.1(C4BPA);XP_005216702.1(C4BPA);XP_005216703.1(C4BPA);XP_005216704.1(C4BPA);XP_005217387.1(PTPRC);XP_005220161.3(ABR);XP_005220238.1(ARRB2);XP_0108012…
110	GO:0046649	lymphocyte activation	154	507	2.93265e-09	8.69397e-08	NP_001007817.1(FADD);NP_001012692.2(HLA-DMA);NP_001029212.1(PSMB10);NP_001029802.1(GRB2);NP_001029907.1(CD74);NP_001030424.1(CD151);NP_001033303.1(SKAP2);NP_001035046.1(ITGAM);NP_001039882.1(CYLD);NP_001069184.1(HPS1);NP_001069540.1(NCK1);NP_001070469.1(RBPJ);NP_001071386.1(BAK1);NP_001071542.1(VAV1);NP_001075897.1(ITCH);NP_001095336.1(IDO1);NP_001095352.1(INPP5D);NP_001095510.1(Satb1);NP_0010958…
111	GO:0048534	hematopoietic or lymphoid organ development	202	707	3.03762e-09	8.91194e-08	NP_001007817.1(FADD);NP_001012692.2(HLA-DMA);NP_001014405.1(KCNAB2);NP_001014406.1(KCNAB2);NP_001015574.1(SFXN1);NP_001015602.1(STK4);NP_001029907.1(CD74);NP_001030229.1(HCLS1);NP_001030497.1(CNN2);NP_001032544.1(RPS19);NP_001039435.1(CASP8);NP_001039882.1(CYLD);NP_001068644.1(RPA1);NP_001068871.2(CSF1R);NP_001068905.1(GABPA);NP_001070469.1(RBPJ);NP_001071386.1(BAK1);NP_001071495.1(SP1);NP_001073…
112	GO:0002707	negative regulation of lymphocyte mediated immunity	21	30	3.06083e-09	8.91194e-08	NP_001192409.1(THOC1);NP_776677.1(C4BPA);XP_005207187.1(PTPN6);XP_005216701.1(C4BPA);XP_005216702.1(C4BPA);XP_005216703.1(C4BPA);XP_005216704.1(C4BPA);XP_010811304.1(C4BPA);XP_010811305.1(C4BPA);XP_010811306.1(C4BPA);XP_010811307.1(C4BPA);XP_010811308.1(C4BPA);XP_010811310.1(C4BPA);XP_010811311.1(C4BPA);XP_010811312.1(C4BPA);XP_010811314.1(C4BPA);XP_024831788.1(C4BPA);XP_024831789.1(C4BPA);XP_024…
113	GO:0045321	leukocyte activation	168	565	3.14607e-09	9.07905e-08	NP_001007817.1(FADD);NP_001012692.2(HLA-DMA);NP_001029212.1(PSMB10);NP_001029802.1(GRB2);NP_001029907.1(CD74);NP_001030424.1(CD151);NP_001033303.1(SKAP2);NP_001035046.1(ITGAM);NP_001039882.1(CYLD);NP_001069184.1(HPS1);NP_001069540.1(NCK1);NP_001070312.1(LCP2);NP_001070469.1(RBPJ);NP_001071386.1(BAK1);NP_001071542.1(VAV1);NP_001075897.1(ITCH);NP_001093786.1(Pi4k2a);NP_001095336.1(IDO1);NP_00109535…
114	GO:0006305	DNA alkylation	39	80	4.35313e-09	1.24522e-07	NP_001069216.1(CTCF);NP_001092511.1(EHMT1);NP_001098845.1(Tdrkh);NP_001099084.1(SMARCA4);NP_872592.2(DNMT1);XP_005208769.2(DNMT1);XP_005218651.1(CTCF);XP_005218653.1(CTCF);XP_005218654.1(CTCF);XP_010805078.1(DNMT1);XP_010812784.1(CTCF);XP_010812785.1(Ctcf);XP_015327477.1(DNMT1);XP_015327478.1(DNMT1);XP_015327481.1(DNMT1);XP_024833999.1(CTCF);XP_024834000.1(CTCF);XP_024834001.1(CTCF);XP_024849597.…
115	GO:0032680	regulation of tumor necrosis factor production	36	71	4.44202e-09	1.24874e-07	NP_001007817.1(FADD);NP_001011676.2(CD2);NP_001032521.1(HDAC1);NP_001070579.1(CARD9);NP_001092351.2(ARHGEF2);NP_001192581.1(ARFGEF2);NP_776433.1(CD14);NP_776622.1(TLR2);NP_777155.1(PYCARD);XP_005203721.4(ARHGEF2);XP_005203722.1(ARHGEF2);XP_005203723.1(ARHGEF2);XP_005209486.1(CD14);XP_005217503.1(TLR2);XP_005217504.1(TLR2);XP_005225172.1(HSPB1);XP_010801182.1(ARHGEF2);XP_010819700.1(SASH3);XP_0153…
116	GO:1903555	regulation of tumor necrosis factor superfamily cytokine production	36	71	4.44202e-09	1.24874e-07	NP_001007817.1(FADD);NP_001011676.2(CD2);NP_001032521.1(HDAC1);NP_001070579.1(CARD9);NP_001092351.2(ARHGEF2);NP_001192581.1(ARFGEF2);NP_776433.1(CD14);NP_776622.1(TLR2);NP_777155.1(PYCARD);XP_005203721.4(ARHGEF2);XP_005203722.1(ARHGEF2);XP_005203723.1(ARHGEF2);XP_005209486.1(CD14);XP_005217503.1(TLR2);XP_005217504.1(TLR2);XP_005225172.1(HSPB1);XP_010801182.1(ARHGEF2);XP_010819700.1(SASH3);XP_0153…
117	GO:0008544	epidermis development	48	109	5.41556e-09	1.50941e-07	NP_001015602.1(STK4);NP_001070006.1(ST14);NP_001070469.1(RBPJ);NP_001094612.1(KEAP1);NP_001099084.1(SMARCA4);NP_001179747.2(ADAM9);NP_001192632.1(ALOX15B);NP_786978.2(ANXA1);XP_002697835.5(ROCK1);XP_005207867.1(RBPJ);XP_005207868.1(RBPJ);XP_005207869.1(RBPJ);XP_005208821.1(KEAP1);XP_005210733.1(MYO6);XP_010806674.1(MYO6);XP_015327496.1(KEAP1);XP_024840328.1(ROCK1);XP_024843120.1(ST14);XP_02484921…
118	GO:2000021	regulation of ion homeostasis	42	90	5.9076e-09	1.6326e-07	NP_001071386.1(BAK1);NP_001075196.1(CLIC2);NP_001093833.1(GPD1L);NP_001096818.1(ERO1A);NP_001103268.1(Cherp);NP_001193452.1(PTPRC);NP_776319.1(BAX);NP_776429.1(CAV1);NP_776459.1(CYBA);NP_776493.1(GJA1);NP_776946.1(CORO1A);XP_005207187.1(PTPN6);XP_005209572.2(DIAPH1);XP_005216458.2(F2);XP_005217387.1(PTPRC);XP_005223298.1(BAK1);XP_005224888.1(CORO1A);XP_005224890.1(CORO1A);XP_005228373.1(Dmd);XP_0…
119	GO:0030097	hemopoiesis	187	649	5.97359e-09	1.63696e-07	NP_001007817.1(FADD);NP_001012692.2(HLA-DMA);NP_001014405.1(KCNAB2);NP_001014406.1(KCNAB2);NP_001015574.1(SFXN1);NP_001015602.1(STK4);NP_001029907.1(CD74);NP_001030229.1(HCLS1);NP_001032544.1(RPS19);NP_001039435.1(CASP8);NP_001039882.1(CYLD);NP_001068871.2(CSF1R);NP_001068905.1(GABPA);NP_001070469.1(RBPJ);NP_001071386.1(BAK1);NP_001071495.1(SP1);NP_001073075.1(STK3);NP_001074980.1(WASF2);NP_00109…
120	GO:0002274	myeloid leukocyte activation	41	87	6.24423e-09	1.69687e-07	NP_001070312.1(LCP2);NP_001070469.1(RBPJ);NP_001093786.1(Pi4k2a);NP_001179677.1(MYO1F);NP_001179747.2(ADAM9);NP_777076.1(S100A12);NP_777155.1(PYCARD);XP_005203669.1(S100A12);XP_005203670.1(S100A12);XP_005203680.1(S100A13);XP_005203681.1(S100A13);XP_005207867.1(RBPJ);XP_005207868.1(RBPJ);XP_005207869.1(RBPJ);XP_005208208.1(ANXA3);XP_010805126.1(STXBP2);XP_024837188.1(DOCK2);XP_024837189.1(DOCK2);X…
121	GO:0044767	single-organism developmental process	900	3959	6.93761e-09	1.86971e-07	NP_001002763.1(CDH1);NP_001007809.1(CAV2);NP_001007810.1(HSD17B4);NP_001007817.1(FADD);NP_001007818.1(QKI);NP_001012689.2(STAT3);NP_001012692.2(HLA-DMA);NP_001013617.1(TAGLN2);NP_001014405.1(KCNAB2);NP_001014406.1(KCNAB2);NP_001014849.1(COQ7);NP_001014939.1(TBCB);NP_001014956.1(NFYA);NP_001015574.1(SFXN1);NP_001015578.1(EHD1);NP_001015592.1(PFN1);NP_001015602.1(STK4);NP_001015608.1(CLIC1);NP_0010…
122	GO:0002706	regulation of lymphocyte mediated immunity	40	85	1.00391e-08	2.6834e-07	NP_001029784.1(HPX);NP_001192409.1(THOC1);NP_001192430.1(STAT6);NP_001193452.1(PTPRC);NP_776677.1(C4BPA);NP_776963.1(FCGR1A);XP_002691752.2(TRAF2);XP_005206571.1(STAT6);XP_005207187.1(PTPN6);XP_005213582.1(TRAF2);XP_005216701.1(C4BPA);XP_005216702.1(C4BPA);XP_005216703.1(C4BPA);XP_005216704.1(C4BPA);XP_005217387.1(PTPRC);XP_010811304.1(C4BPA);XP_010811305.1(C4BPA);XP_010811306.1(C4BPA);XP_0108113…
123	GO:0002757	immune response-activating signal transduction	118	370	1.06455e-08	2.82235e-07	NP_001014855.1(Psmc1);NP_001019680.2(PSME1);NP_001020253.1(LPXN);NP_001028790.1(ACTG1);NP_001029560.1(PSMB9);NP_001029802.1(GRB2);NP_001029951.1(MAPKAPK3);NP_001069540.1(NCK1);NP_001093798.1(OTULIN);NP_001095705.1(NLRX1);NP_001103471.1(KRAS);NP_001106698.1(ELMO1);NP_001137348.1(NCKAP1L);NP_001180076.1(UNC93B1);NP_001193452.1(PTPRC);NP_776404.2(ACTB);NP_776437.1(CD247);NP_776622.1(TLR2);NP_776651.…
124	GO:0060113	inner ear receptor cell differentiation	27	47	1.15691e-08	3.04247e-07	NP_001070469.1(RBPJ);XP_005207867.1(RBPJ);XP_005207868.1(RBPJ);XP_005207869.1(RBPJ);XP_024849212.1(RBPJ);XP_024849213.1(RBPJ);XP_024849214.1(RBPJ);XP_024849215.1(RBPJ);XP_024849216.1(RBPJ);XP_024849217.1(RBPJ);XP_024849218.1(RBPJ);XP_024849219.1(RBPJ);XP_024849220.1(RBPJ);XP_024849221.1(RBPJ);XP_024849222.1(RBPJ);XP_024849223.1(RBPJ);XP_024849224.1(RBPJ);XP_024849225.1(RBPJ);XP_024849226.1(RBPJ);…
125	GO:0050778	positive regulation of immune response	134	435	1.22925e-08	3.16046e-07	NP_001014855.1(Psmc1);NP_001019680.2(PSME1);NP_001020253.1(LPXN);NP_001028790.1(ACTG1);NP_001029560.1(PSMB9);NP_001029784.1(HPX);NP_001029802.1(GRB2);NP_001029951.1(MAPKAPK3);NP_001039822.1(TMEM173);NP_001069540.1(NCK1);NP_001070018.1(C1S);NP_001093798.1(OTULIN);NP_001095705.1(NLRX1);NP_001103471.1(KRAS);NP_001106698.1(ELMO1);NP_001137348.1(NCKAP1L);NP_001160088.1(C5);NP_001179684.1(TBK1);NP_0011…
126	GO:0043583	ear development	43	95	1.23001e-08	3.16046e-07	NP_001012692.2(HLA-DMA);NP_001070469.1(RBPJ);NP_001092345.1(BLOC1S5);NP_001093816.1(CDKN1B);NP_001180140.1(Ccm2);XP_005205637.1(Ccm2);XP_005205638.1(Ccm2);XP_005205639.1(Ccm2);XP_005205641.1(Ccm2);XP_005205642.1(Ccm2);XP_005207867.1(RBPJ);XP_005207868.1(RBPJ);XP_005207869.1(RBPJ);XP_005210733.1(MYO6);XP_010802675.1(Ccm2);XP_010802677.1(Ccm2);XP_010806674.1(MYO6);XP_010812357.1(PTPN11);XP_01081235…
127	GO:0001942	hair follicle development	22	34	1.23085e-08	3.16046e-07	NP_001070469.1(RBPJ);XP_005207867.1(RBPJ);XP_005207868.1(RBPJ);XP_005207869.1(RBPJ);XP_024849212.1(RBPJ);XP_024849213.1(RBPJ);XP_024849214.1(RBPJ);XP_024849215.1(RBPJ);XP_024849216.1(RBPJ);XP_024849217.1(RBPJ);XP_024849218.1(RBPJ);XP_024849219.1(RBPJ);XP_024849220.1(RBPJ);XP_024849221.1(RBPJ);XP_024849222.1(RBPJ);XP_024849223.1(RBPJ);XP_024849224.1(RBPJ);XP_024849225.1(RBPJ);XP_024849226.1(RBPJ);…
128	GO:0043903	regulation of symbiosis, encompassing mutualism through parasitism	57	142	1.33871e-08	3.40558e-07	NP_001025017.1(OAS1);NP_001032521.1(HDAC1);NP_001069624.1(VPS4B);NP_001069727.1(PTX3);NP_001071495.1(SP1);NP_001076083.1(RAD23A);NP_001091634.1(RNASEL);NP_001099084.1(SMARCA4);NP_001099123.1(Elane);NP_001106769.1(MPO);NP_001121978.1(Chmp4b);NP_001192910.1(CCNK);NP_776365.1(MX1);NP_776622.1(TLR2);NP_776791.1(ISG15);NP_835210.2(EIF2AK2);NP_872596.1(TRIM21);XP_002686059.1(ADAR);XP_002697249.2(SRPK1)…
129	GO:0048839	inner ear development	28	50	1.34719e-08	3.40558e-07	NP_001070469.1(RBPJ);NP_001092345.1(BLOC1S5);XP_005207867.1(RBPJ);XP_005207868.1(RBPJ);XP_005207869.1(RBPJ);XP_024849212.1(RBPJ);XP_024849213.1(RBPJ);XP_024849214.1(RBPJ);XP_024849215.1(RBPJ);XP_024849216.1(RBPJ);XP_024849217.1(RBPJ);XP_024849218.1(RBPJ);XP_024849219.1(RBPJ);XP_024849220.1(RBPJ);XP_024849221.1(RBPJ);XP_024849222.1(RBPJ);XP_024849223.1(RBPJ);XP_024849224.1(RBPJ);XP_024849225.1(RBP…
130	GO:0002449	lymphocyte mediated immunity	48	112	1.57999e-08	3.96336e-07	NP_001012692.2(HLA-DMA);NP_001029784.1(HPX);NP_001029907.1(CD74);NP_001030474.1(EXOSC3);NP_001073766.2(SWAP70);NP_001095352.1(INPP5D);NP_001192409.1(THOC1);NP_001192430.1(STAT6);NP_001193452.1(PTPRC);NP_776677.1(C4BPA);NP_776963.1(FCGR1A);XP_002691752.2(TRAF2);XP_005205671.1(MYO1G);XP_005206571.1(STAT6);XP_005207187.1(PTPN6);XP_005213582.1(TRAF2);XP_005216701.1(C4BPA);XP_005216702.1(C4BPA);XP_005…
131	GO:0042743	hydrogen peroxide metabolic process	26	45	1.83289e-08	4.56263e-07	NP_001012689.2(STAT3);NP_001035560.1(HP);NP_001106769.1(MPO);NP_776358.1(LPO);NP_776459.1(CYBA);NP_776460.1(CYBB);NP_776544.1(NCF1);NP_786986.1(RAC2);XP_005219945.1(MPO);XP_005219946.1(MPO);XP_010813999.2(LPO);XP_010814001.1(LPO);XP_010814003.1(LPO);XP_015313999.1(LPO);XP_024835317.1(LPO);XP_024835318.1(LPO);XP_024835319.1(LPO);XP_024835321.1(LPO);XP_024835322.1(LPO);XP_024835323.1(LPO);XP_024835…
132	GO:0002520	immune system development	208	748	1.9545e-08	4.8285e-07	NP_001007817.1(FADD);NP_001012692.2(HLA-DMA);NP_001014405.1(KCNAB2);NP_001014406.1(KCNAB2);NP_001015574.1(SFXN1);NP_001015602.1(STK4);NP_001029907.1(CD74);NP_001030229.1(HCLS1);NP_001030474.1(EXOSC3);NP_001030497.1(CNN2);NP_001032544.1(RPS19);NP_001039435.1(CASP8);NP_001039882.1(CYLD);NP_001068644.1(RPA1);NP_001068871.2(CSF1R);NP_001068905.1(GABPA);NP_001070469.1(RBPJ);NP_001071386.1(BAK1);NP_001…
133	GO:0042098	T cell proliferation	54	134	2.72964e-08	6.69276e-07	NP_001007817.1(FADD);NP_001035046.1(ITGAM);NP_001069540.1(NCK1);NP_001075897.1(ITCH);NP_001095336.1(IDO1);NP_001095510.1(Satb1);NP_001137348.1(NCKAP1L);NP_001178461.2(DOCK8);NP_001193452.1(PTPRC);NP_776319.1(BAX);NP_776410.1(AIF1);NP_776842.1(PDE5A);NP_776946.1(CORO1A);NP_777155.1(PYCARD);NP_786975.1(ITGB2);NP_789745.1(CEBPB);NP_937864.2(ITGAL);XP_005201936.1(NCK1);XP_005201937.1(NCK1);XP_0052019…
134	GO:0016192	vesicle-mediated transport	273	1035	2.78093e-08	6.76763e-07	NP_001015562.1(NECAP2);NP_001015578.1(EHD1);NP_001015638.1(SNX17);NP_001029802.1(GRB2);NP_001029951.1(MAPKAPK3);NP_001030497.1(CNN2);NP_001033608.1(SNX2);NP_001033614.1(GOSR1);NP_001035560.1(HP);NP_001039560.1(CXCL16);NP_001039781.1(LGALS3BP);NP_001039896.1(EHD2);NP_001040006.1(BIN1);NP_001069044.1(CHP1);NP_001069391.1(ENPP3);NP_001069522.1(SCAMP1);NP_001069684.1(VPS11);NP_001069727.1(PTX3);NP_00…
135	GO:0006637	acyl-CoA metabolic process	25	43	2.89951e-08	6.95244e-07	NP_001007810.1(HSD17B4);NP_001015528.1(MVK);NP_001029920.1(TECR);NP_001039616.1(PMVK);NP_001069150.2(ACOT7);NP_001092502.1(FAR1);NP_001094516.1(PDHA1);NP_001098809.1(ACSS2);NP_777171.1(Acss1);XP_005216030.1(Far1);XP_005217137.1(ACOT7);XP_005217138.1(Acot7);XP_005220032.1(ACACA);XP_005220033.1(ACACA);XP_005220035.1(ACACA);XP_005220772.1(ACLY);XP_010810766.1(FAR1);XP_010814045.1(ACACA);XP_024831970…
136	GO:0035383	thioester metabolic process	25	43	2.89951e-08	6.95244e-07	NP_001007810.1(HSD17B4);NP_001015528.1(MVK);NP_001029920.1(TECR);NP_001039616.1(PMVK);NP_001069150.2(ACOT7);NP_001092502.1(FAR1);NP_001094516.1(PDHA1);NP_001098809.1(ACSS2);NP_777171.1(Acss1);XP_005216030.1(Far1);XP_005217137.1(ACOT7);XP_005217138.1(Acot7);XP_005220032.1(ACACA);XP_005220033.1(ACACA);XP_005220035.1(ACACA);XP_005220772.1(ACLY);XP_010810766.1(FAR1);XP_010814045.1(ACACA);XP_024831970…
137	GO:0002253	activation of immune response	125	405	3.36515e-08	8.01004e-07	NP_001014855.1(Psmc1);NP_001019680.2(PSME1);NP_001020253.1(LPXN);NP_001028790.1(ACTG1);NP_001029560.1(PSMB9);NP_001029802.1(GRB2);NP_001029951.1(MAPKAPK3);NP_001039822.1(TMEM173);NP_001069540.1(NCK1);NP_001070018.1(C1S);NP_001093798.1(OTULIN);NP_001095705.1(NLRX1);NP_001103471.1(KRAS);NP_001106698.1(ELMO1);NP_001137348.1(NCKAP1L);NP_001160088.1(C5);NP_001179684.1(TBK1);NP_001180076.1(UNC93B1);NP_…
138	GO:0002684	positive regulation of immune system process	178	627	4.5122e-08	1.06625e-06	NP_001007817.1(FADD);NP_001012692.2(HLA-DMA);NP_001014855.1(Psmc1);NP_001019680.2(PSME1);NP_001020253.1(LPXN);NP_001028790.1(ACTG1);NP_001029560.1(PSMB9);NP_001029727.1(S100B);NP_001029784.1(HPX);NP_001029802.1(GRB2);NP_001029907.1(CD74);NP_001029951.1(MAPKAPK3);NP_001030229.1(HCLS1);NP_001030474.1(EXOSC3);NP_001032544.1(RPS19);NP_001039435.1(CASP8);NP_001039822.1(TMEM173);NP_001069540.1(NCK1);NP…
139	GO:0010001	glial cell differentiation	43	99	5.46192e-08	1.28139e-06	NP_001012689.2(STAT3);NP_001029727.1(S100B);NP_001030189.1(PHGDH);NP_001032521.1(HDAC1);NP_001035046.1(ITGAM);NP_001040006.1(BIN1);NP_776394.2(VIM);XP_005202274.1(BIN1);XP_005202275.1(BIN1);XP_005202277.1(BIN1);XP_005202278.1(BIN1);XP_005202279.1(BIN1);XP_005202280.1(BIN1);XP_005202281.1(BIN1);XP_005202282.1(BIN1);XP_005202283.1(BIN1);XP_005202284.1(BIN1);XP_005202285.1(BIN1);XP_005216458.2(F2);X…
140	GO:0002822	regulation of adaptive immune response based on somatic recombination of immune receptors built from immunoglobulin superfamily domains	40	90	7.32983e-08	1.70733e-06	NP_001029784.1(HPX);NP_001192409.1(THOC1);NP_001192430.1(STAT6);NP_001193452.1(PTPRC);NP_776677.1(C4BPA);NP_776963.1(FCGR1A);XP_002691752.2(TRAF2);XP_005206571.1(STAT6);XP_005207187.1(PTPN6);XP_005213582.1(TRAF2);XP_005216701.1(C4BPA);XP_005216702.1(C4BPA);XP_005216703.1(C4BPA);XP_005216704.1(C4BPA);XP_005217387.1(PTPRC);XP_010811304.1(C4BPA);XP_010811305.1(C4BPA);XP_010811306.1(C4BPA);XP_0108113…
141	GO:0050896	response to stimulus	1174	5360	8.45983e-08	1.89478e-06	NP_001002763.1(CDH1);NP_001007806.1(LYZ1);NP_001007809.1(CAV2);NP_001007817.1(FADD);NP_001008665.1(F11);NP_001012687.1(FASN);NP_001012688.1(HSP90AA1);NP_001012689.2(STAT3);NP_001012692.2(HLA-DMA);NP_001014849.1(COQ7);NP_001014855.1(Psmc1);NP_001014912.1(HMOX1);NP_001014943.1(ARL15);NP_001014947.1(MAPK13);NP_001015527.1(GTF2F1);NP_001015528.1(MVK);NP_001015578.1(EHD1);NP_001015590.2(ITIH4);NP_0010…
142	GO:0015936	coenzyme A metabolic process	10	10	8.4832e-08	1.89478e-06	NP_001039460.1(MCEE);XP_005220032.1(ACACA);XP_005220033.1(ACACA);XP_005220035.1(ACACA);XP_010814045.1(ACACA);XP_024835369.1(ACACA);XP_024835370.1(ACACA);XP_024835371.1(ACACA);XP_024835372.1(ACACA);XP_024835373.1(ACACA)
143	GO:0033865	nucleoside bisphosphate metabolic process	10	10	8.4832e-08	1.89478e-06	NP_001039460.1(MCEE);XP_005220032.1(ACACA);XP_005220033.1(ACACA);XP_005220035.1(ACACA);XP_010814045.1(ACACA);XP_024835369.1(ACACA);XP_024835370.1(ACACA);XP_024835371.1(ACACA);XP_024835372.1(ACACA);XP_024835373.1(ACACA)
144	GO:0033875	ribonucleoside bisphosphate metabolic process	10	10	8.4832e-08	1.89478e-06	NP_001039460.1(MCEE);XP_005220032.1(ACACA);XP_005220033.1(ACACA);XP_005220035.1(ACACA);XP_010814045.1(ACACA);XP_024835369.1(ACACA);XP_024835370.1(ACACA);XP_024835371.1(ACACA);XP_024835372.1(ACACA);XP_024835373.1(ACACA)
145	GO:0034032	purine nucleoside bisphosphate metabolic process	10	10	8.4832e-08	1.89478e-06	NP_001039460.1(MCEE);XP_005220032.1(ACACA);XP_005220033.1(ACACA);XP_005220035.1(ACACA);XP_010814045.1(ACACA);XP_024835369.1(ACACA);XP_024835370.1(ACACA);XP_024835371.1(ACACA);XP_024835372.1(ACACA);XP_024835373.1(ACACA)
146	GO:0060147	regulation of posttranscriptional gene silencing	10	10	8.4832e-08	1.89478e-06	XP_002686059.1(ADAR);XP_005203859.2(ADAR);XP_005221356.2(TNRC6C);XP_010814892.2(TNRC6C);XP_015314481.2(TNRC6C);XP_015314484.2(TNRC6C);XP_024836787.1(TNRC6C);XP_024836788.1(TNRC6C);XP_024836789.1(TNRC6C);XP_024836790.1(TNRC6C)
147	GO:0002920	regulation of humoral immune response	19	29	9.23577e-08	2.04883e-06	NP_776677.1(C4BPA);XP_005216701.1(C4BPA);XP_005216702.1(C4BPA);XP_005216703.1(C4BPA);XP_005216704.1(C4BPA);XP_010811304.1(C4BPA);XP_010811305.1(C4BPA);XP_010811306.1(C4BPA);XP_010811307.1(C4BPA);XP_010811308.1(C4BPA);XP_010811310.1(C4BPA);XP_010811311.1(C4BPA);XP_010811312.1(C4BPA);XP_010811314.1(C4BPA);XP_024831788.1(C4BPA);XP_024831789.1(C4BPA);XP_024831791.1(C4BPA);XP_024831792.1(C4BPA);XP_024…
148	GO:0002460	adaptive immune response based on somatic recombination of immune receptors built from immunoglobulin superfamily domains	51	128	1.01547e-07	2.23747e-06	NP_001012692.2(HLA-DMA);NP_001029784.1(HPX);NP_001029907.1(CD74);NP_001030474.1(EXOSC3);NP_001073766.2(SWAP70);NP_001095352.1(INPP5D);NP_001095571.1(Nfkb2);NP_001192409.1(THOC1);NP_001192430.1(STAT6);NP_001193452.1(PTPRC);NP_776677.1(C4BPA);NP_776963.1(FCGR1A);XP_002691752.2(TRAF2);XP_005206571.1(STAT6);XP_005207187.1(PTPN6);XP_005213582.1(TRAF2);XP_005216701.1(C4BPA);XP_005216702.1(C4BPA);XP_005…
149	GO:0002819	regulation of adaptive immune response	43	101	1.09859e-07	2.40437e-06	NP_001007817.1(FADD);NP_001029784.1(HPX);NP_001192409.1(THOC1);NP_001192430.1(STAT6);NP_001193452.1(PTPRC);NP_776677.1(C4BPA);NP_776926.1(ALOX15);NP_776963.1(FCGR1A);NP_777155.1(PYCARD);XP_002691752.2(TRAF2);XP_005206571.1(STAT6);XP_005207187.1(PTPN6);XP_005213582.1(TRAF2);XP_005216701.1(C4BPA);XP_005216702.1(C4BPA);XP_005216703.1(C4BPA);XP_005216704.1(C4BPA);XP_005217387.1(PTPRC);XP_010811304.1(…
150	GO:0031349	positive regulation of defense response	91	277	1.1321e-07	2.45044e-06	NP_001014855.1(Psmc1);NP_001019680.2(PSME1);NP_001028787.1(CTSS);NP_001029560.1(PSMB9);NP_001029784.1(HPX);NP_001029951.1(MAPKAPK3);NP_001039793.1(S100A9);NP_001070579.1(CARD9);NP_001093798.1(OTULIN);NP_001095705.1(NLRX1);NP_001103471.1(KRAS);NP_001107197.1(S100A8);NP_001180076.1(UNC93B1);NP_776622.1(TLR2);NP_776739.1(FABP4);NP_777170.1(MMP2);NP_777203.1(RPS27A);NP_786987.1(MAPK1);XP_005203785.2(…
151	GO:0098773	skin epidermis development	22	37	1.13467e-07	2.45044e-06	NP_001070469.1(RBPJ);XP_005207867.1(RBPJ);XP_005207868.1(RBPJ);XP_005207869.1(RBPJ);XP_024849212.1(RBPJ);XP_024849213.1(RBPJ);XP_024849214.1(RBPJ);XP_024849215.1(RBPJ);XP_024849216.1(RBPJ);XP_024849217.1(RBPJ);XP_024849218.1(RBPJ);XP_024849219.1(RBPJ);XP_024849220.1(RBPJ);XP_024849221.1(RBPJ);XP_024849222.1(RBPJ);XP_024849223.1(RBPJ);XP_024849224.1(RBPJ);XP_024849225.1(RBPJ);XP_024849226.1(RBPJ);…
152	GO:0043900	regulation of multi-organism process	70	197	1.1515e-07	2.47042e-06	NP_001025017.1(OAS1);NP_001032521.1(HDAC1);NP_001039822.1(TMEM173);NP_001069624.1(VPS4B);NP_001069727.1(PTX3);NP_001071495.1(SP1);NP_001076083.1(RAD23A);NP_001091634.1(RNASEL);NP_001095705.1(NLRX1);NP_001099084.1(SMARCA4);NP_001099123.1(Elane);NP_001106698.1(ELMO1);NP_001106769.1(MPO);NP_001121978.1(Chmp4b);NP_001137342.1(PACS1);NP_001192910.1(CCNK);NP_776365.1(MX1);NP_776622.1(TLR2);NP_776791.1(…
153	GO:0030100	regulation of endocytosis	61	164	1.16487e-07	2.48277e-06	NP_001030497.1(CNN2);NP_001040006.1(BIN1);NP_001069727.1(PTX3);NP_001095447.1(Picalm);NP_001095811.1(LGALS3);NP_001192206.1(ARRB2);NP_001192510.1(ATAD1);NP_776429.1(CAV1);NP_776433.1(CD14);NP_776926.1(ALOX15);NP_776963.1(FCGR1A);NP_777155.1(PYCARD);NP_786996.1(RACK1);NP_788783.1(MFGE8);XP_002689189.2(PRTN3);XP_002690054.1(SMAP1);XP_003586610.1(Arf6);XP_005202274.1(BIN1);XP_005202275.1(BIN1);XP_00…
154	GO:0002250	adaptive immune response	54	139	1.17249e-07	2.48279e-06	NP_001007817.1(FADD);NP_001012692.2(HLA-DMA);NP_001029784.1(HPX);NP_001029907.1(CD74);NP_001030474.1(EXOSC3);NP_001073766.2(SWAP70);NP_001095352.1(INPP5D);NP_001095571.1(Nfkb2);NP_001192409.1(THOC1);NP_001192430.1(STAT6);NP_001193452.1(PTPRC);NP_776677.1(C4BPA);NP_776926.1(ALOX15);NP_776963.1(FCGR1A);NP_777155.1(PYCARD);XP_002691752.2(TRAF2);XP_005206571.1(STAT6);XP_005207187.1(PTPN6);XP_00521358…
155	GO:0040029	regulation of gene expression, epigenetic	33	69	1.19428e-07	2.51261e-06	NP_001069216.1(CTCF);NP_001099084.1(SMARCA4);NP_001193329.1(SMCHD1);XP_002686059.1(ADAR);XP_005203859.2(ADAR);XP_005217026.1(EXOSC10);XP_005218651.1(CTCF);XP_005218653.1(CTCF);XP_005218654.1(CTCF);XP_005221356.2(TNRC6C);XP_005224301.1(SMCHD1);XP_010812784.1(CTCF);XP_010812785.1(Ctcf);XP_010814892.2(TNRC6C);XP_015314481.2(TNRC6C);XP_015314484.2(TNRC6C);XP_024833999.1(CTCF);XP_024834000.1(CTCF);XP_…
156	GO:0051702	interaction with symbiont	20	32	1.34367e-07	2.79089e-06	NP_001069727.1(PTX3);NP_001071495.1(SP1);NP_001099084.1(SMARCA4);NP_001099123.1(Elane);NP_001192910.1(CCNK);NP_776544.1(NCF1);XP_010815564.1(CCNK);XP_010815565.1(CCNK);XP_010815566.1(CCNK);XP_024837615.1(CCNK);XP_024849659.1(SMARCA4);XP_024849660.1(SMARCA4);XP_024849661.1(SMARCA4);XP_024849662.1(SMARCA4);XP_024849663.1(SMARCA4);XP_024849664.1(SMARCA4);XP_024849665.1(SMARCA4);XP_024849666.1(SMARCA…
157	GO:0051851	modification by host of symbiont morphology or physiology	20	32	1.34367e-07	2.79089e-06	NP_001069727.1(PTX3);NP_001071495.1(SP1);NP_001099084.1(SMARCA4);NP_001099123.1(Elane);NP_001192910.1(CCNK);NP_776544.1(NCF1);XP_010815564.1(CCNK);XP_010815565.1(CCNK);XP_010815566.1(CCNK);XP_024837615.1(CCNK);XP_024849659.1(SMARCA4);XP_024849660.1(SMARCA4);XP_024849661.1(SMARCA4);XP_024849662.1(SMARCA4);XP_024849663.1(SMARCA4);XP_024849664.1(SMARCA4);XP_024849665.1(SMARCA4);XP_024849666.1(SMARCA…
158	GO:0043368	positive T cell selection	18	27	1.36354e-07	2.81425e-06	NP_001012692.2(HLA-DMA);NP_001029907.1(CD74);NP_001192430.1(STAT6);NP_001193452.1(PTPRC);XP_005206571.1(STAT6);XP_005217387.1(PTPRC);XP_010811847.1(PTPRC);XP_010811849.1(PTPRC);XP_015330753.1(PTPRC);XP_024831838.1(PTPRC);XP_024831839.1(PTPRC);XP_024831840.1(PTPRC);XP_024831841.1(PTPRC);XP_024837188.1(DOCK2);XP_024837189.1(DOCK2);XP_024847175.1(STAT6);XP_024847176.1(STAT6);XP_024847178.1(STAT6)
159	GO:0006733	oxidoreduction coenzyme metabolic process	36	79	1.50867e-07	3.09421e-06	NP_001012689.2(STAT3);NP_001013607.1(TPI1);NP_001014849.1(COQ7);NP_001029615.1(NADSYN1);NP_001030431.1(GPD1);NP_001030510.2(RPIA);NP_001039571.1(HIBADH);NP_001039767.1(COQ9);NP_001039884.1(COQ8A);NP_001040073.1(NUDT12);NP_001068846.1(TP53I3);NP_001069359.1(DCXR);NP_001092327.1(NAPRT);NP_001093833.1(GPD1L);NP_001095772.1(GCK);NP_001106712.1(COQ7);NP_001178237.1(KYNU);NP_001231070.1(NAMPT);NP_00124…
160	GO:0006304	DNA modification	40	92	1.52436e-07	3.10684e-06	NP_001030474.1(EXOSC3);NP_001069216.1(CTCF);NP_001092511.1(EHMT1);NP_001098845.1(Tdrkh);NP_001099084.1(SMARCA4);NP_872592.2(DNMT1);XP_005208769.2(DNMT1);XP_005218651.1(CTCF);XP_005218653.1(CTCF);XP_005218654.1(CTCF);XP_010805078.1(DNMT1);XP_010812784.1(CTCF);XP_010812785.1(Ctcf);XP_015327477.1(DNMT1);XP_015327478.1(DNMT1);XP_015327481.1(DNMT1);XP_024833999.1(CTCF);XP_024834000.1(CTCF);XP_02483400…
161	GO:0002764	immune response-regulating signaling pathway	122	403	1.60867e-07	3.2583e-06	NP_001014855.1(Psmc1);NP_001019680.2(PSME1);NP_001020253.1(LPXN);NP_001028790.1(ACTG1);NP_001029560.1(PSMB9);NP_001029802.1(GRB2);NP_001029951.1(MAPKAPK3);NP_001069540.1(NCK1);NP_001093798.1(OTULIN);NP_001095705.1(NLRX1);NP_001103471.1(KRAS);NP_001106698.1(ELMO1);NP_001137348.1(NCKAP1L);NP_001180076.1(UNC93B1);NP_001193452.1(PTPRC);NP_776404.2(ACTB);NP_776437.1(CD247);NP_776568.1(PIGR);NP_776622.…
162	GO:0010604	positive regulation of macromolecule metabolic process	287	1119	1.9949e-07	4.01566e-06	NP_001014855.1(Psmc1);NP_001015527.1(GTF2F1);NP_001015592.1(PFN1);NP_001019680.2(PSME1);NP_001019738.1(CTH);NP_001029557.1(CTSH);NP_001029560.1(PSMB9);NP_001029907.1(CD74);NP_001030229.1(HCLS1);NP_001030518.1(NPM1);NP_001032521.1(HDAC1);NP_001039347.1(Diablo);NP_001039435.1(CASP8);NP_001039793.1(S100A9);NP_001068616.1(HSPA5);NP_001068871.2(CSF1R);NP_001069044.1(CHP1);NP_001069079.1(TOM1L1);NP_001…
163	GO:0030278	regulation of ossification	29	58	2.0727e-07	4.14668e-06	NP_001070469.1(RBPJ);NP_001291194.1(BMP2K);NP_776493.1(GJA1);XP_005203947.1(ECM1);XP_005207867.1(RBPJ);XP_005207868.1(RBPJ);XP_005207869.1(RBPJ);XP_005214493.1(RASSF2);XP_010809626.1(RASSF2);XP_015329565.1(RASSF2);XP_024848867.1(BMP2K);XP_024849212.1(RBPJ);XP_024849213.1(RBPJ);XP_024849214.1(RBPJ);XP_024849215.1(RBPJ);XP_024849216.1(RBPJ);XP_024849217.1(RBPJ);XP_024849218.1(RBPJ);XP_024849219.1(R…
164	GO:0010628	positive regulation of gene expression	105	336	2.13496e-07	4.24518e-06	NP_001015527.1(GTF2F1);NP_001015592.1(PFN1);NP_001019738.1(CTH);NP_001030518.1(NPM1);NP_001069540.1(NCK1);NP_001070469.1(RBPJ);NP_001092351.2(ARHGEF2);NP_001103471.1(KRAS);NP_001106755.1(GSN);NP_001179414.1(Rtf1);NP_001179691.2(MYH9);NP_001180055.1(SUPT6H);NP_001192494.1(THRAP3);NP_001192968.1(CNOT1);NP_776622.1(TLR2);NP_776778.1(IKBKB);NP_777012.1(PRKCB);NP_777155.1(PYCARD);NP_777203.1(RPS27A);N…
165	GO:0001708	cell fate specification	22	38	2.19474e-07	4.33761e-06	NP_001070469.1(RBPJ);XP_005207867.1(RBPJ);XP_005207868.1(RBPJ);XP_005207869.1(RBPJ);XP_024849212.1(RBPJ);XP_024849213.1(RBPJ);XP_024849214.1(RBPJ);XP_024849215.1(RBPJ);XP_024849216.1(RBPJ);XP_024849217.1(RBPJ);XP_024849218.1(RBPJ);XP_024849219.1(RBPJ);XP_024849220.1(RBPJ);XP_024849221.1(RBPJ);XP_024849222.1(RBPJ);XP_024849223.1(RBPJ);XP_024849224.1(RBPJ);XP_024849225.1(RBPJ);XP_024849226.1(RBPJ);…
166	GO:0010605	negative regulation of macromolecule metabolic process	247	943	2.52023e-07	4.95089e-06	NP_001007818.1(QKI);NP_001015590.2(ITIH4);NP_001019658.1(PI16);NP_001025489.2(CAST);NP_001029490.1(SRSF2);NP_001030364.1(SERPINB8);NP_001030518.1(NPM1);NP_001032521.1(HDAC1);NP_001032538.1(CSTB);NP_001039377.1(CHORDC1);NP_001039405.2(ZMYND11);NP_001039882.1(CYLD);NP_001068821.1(ITIH1);NP_001069044.1(CHP1);NP_001069366.1(SNTA1);NP_001069540.1(NCK1);NP_001070466.1(RPL13A);NP_001070481.1(Rbbp4);NP_0…
167	GO:0002009	morphogenesis of an epithelium	85	258	2.5607e-07	5.00026e-06	NP_001014849.1(COQ7);NP_001015602.1(STK4);NP_001029557.1(CTSH);NP_001039435.1(CASP8);NP_001069480.2(DDR1);NP_001070469.1(RBPJ);NP_001071303.1(CTSZ);NP_001073075.1(STK3);NP_001099084.1(SMARCA4);NP_001103471.1(KRAS);NP_001106712.1(COQ7);NP_001107554.1(AGT);NP_001179510.1(MTSS1);NP_001180140.1(Ccm2);NP_001180184.1(PLOD3);NP_776493.1(GJA1);NP_803473.1(TGM2);XP_002691532.1(ADAM17);XP_005202672.1(CASP8…
168	GO:0048518	positive regulation of biological process	643	2783	2.60348e-07	5.05353e-06	NP_001002763.1(CDH1);NP_001007809.1(CAV2);NP_001007817.1(FADD);NP_001011676.2(CD2);NP_001012688.1(HSP90AA1);NP_001012689.2(STAT3);NP_001012692.2(HLA-DMA);NP_001014855.1(Psmc1);NP_001014912.1(HMOX1);NP_001014947.1(MAPK13);NP_001014956.1(NFYA);NP_001015527.1(GTF2F1);NP_001015578.1(EHD1);NP_001015592.1(PFN1);NP_001015608.1(CLIC1);NP_001019664.1(TRPV2);NP_001019680.2(PSME1);NP_001019708.1(GMFG);NP_00…
169	GO:0070670	response to interleukin-4	15	21	3.94227e-07	7.60695e-06	NP_001012687.1(FASN);NP_001068616.1(HSPA5);NP_001094612.1(KEAP1);NP_776946.1(CORO1A);XP_003586820.2(MRC1);XP_005208821.1(KEAP1);XP_005221054.2(FASN);XP_005221963.1(PML);XP_005224888.1(CORO1A);XP_005224890.1(CORO1A);XP_010815349.1(PML);XP_015327496.1(KEAP1);XP_015329511.1(MRC1);XP_024838891.1(MCM2);XP_024854148.1(HSPA5)
170	GO:0010453	regulation of cell fate commitment	22	39	4.10108e-07	7.86685e-06	NP_001070469.1(RBPJ);XP_005207867.1(RBPJ);XP_005207868.1(RBPJ);XP_005207869.1(RBPJ);XP_024849212.1(RBPJ);XP_024849213.1(RBPJ);XP_024849214.1(RBPJ);XP_024849215.1(RBPJ);XP_024849216.1(RBPJ);XP_024849217.1(RBPJ);XP_024849218.1(RBPJ);XP_024849219.1(RBPJ);XP_024849220.1(RBPJ);XP_024849221.1(RBPJ);XP_024849222.1(RBPJ);XP_024849223.1(RBPJ);XP_024849224.1(RBPJ);XP_024849225.1(RBPJ);XP_024849226.1(RBPJ);…
171	GO:0050792	regulation of viral process	47	119	4.31261e-07	7.92878e-06	NP_001025017.1(OAS1);NP_001032521.1(HDAC1);NP_001069624.1(VPS4B);NP_001069727.1(PTX3);NP_001071495.1(SP1);NP_001076083.1(RAD23A);NP_001091634.1(RNASEL);NP_001099084.1(SMARCA4);NP_001121978.1(Chmp4b);NP_001192910.1(CCNK);NP_776365.1(MX1);NP_776791.1(ISG15);NP_835210.2(EIF2AK2);NP_872596.1(TRIM21);XP_002686059.1(ADAR);XP_002697249.2(SRPK1);XP_003586054.1(ZC3HAV1);XP_005202045.1(MX1);XP_005202046.1(…
172	GO:0002254	kinin cascade	9	9	4.32789e-07	7.92878e-06	NP_001033253.1(PRCP);NP_001068587.1(F12);XP_005226767.1(PRCP);XP_005226768.1(PRCP);XP_024842981.1(PRCP);XP_024842982.1(PRCP);XP_024842983.1(PRCP);XP_024842984.1(PRCP);XP_024849584.1(F12)
173	GO:0003009	skeletal muscle contraction	9	9	4.32789e-07	7.92878e-06	NP_776338.1(GAA);XP_005221192.1(GAA);XP_005221193.1(GAA);XP_005228373.1(Dmd);XP_005228374.1(Dmd);XP_010814808.1(GAA);XP_024835302.1(GAA);XP_024844136.1(DMD);XP_024844137.1(DMD)
174	GO:0006528	asparagine metabolic process	9	9	4.32789e-07	7.92878e-06	NP_001069121.1(ASNS);NP_001070503.1(ASRGL1);XP_010802301.1(ASNS);XP_015323612.1(ASNS);XP_024846402.1(ASNS);XP_024846403.1(ASNS);XP_024846404.1(ASNS);XP_024846405.1(ASNS);XP_024846406.1(ASNS)
175	GO:0015937	coenzyme A biosynthetic process	9	9	4.32789e-07	7.92878e-06	XP_005220032.1(ACACA);XP_005220033.1(ACACA);XP_005220035.1(ACACA);XP_010814045.1(ACACA);XP_024835369.1(ACACA);XP_024835370.1(ACACA);XP_024835371.1(ACACA);XP_024835372.1(ACACA);XP_024835373.1(ACACA)
176	GO:0033866	nucleoside bisphosphate biosynthetic process	9	9	4.32789e-07	7.92878e-06	XP_005220032.1(ACACA);XP_005220033.1(ACACA);XP_005220035.1(ACACA);XP_010814045.1(ACACA);XP_024835369.1(ACACA);XP_024835370.1(ACACA);XP_024835371.1(ACACA);XP_024835372.1(ACACA);XP_024835373.1(ACACA)
177	GO:0034030	ribonucleoside bisphosphate biosynthetic process	9	9	4.32789e-07	7.92878e-06	XP_005220032.1(ACACA);XP_005220033.1(ACACA);XP_005220035.1(ACACA);XP_010814045.1(ACACA);XP_024835369.1(ACACA);XP_024835370.1(ACACA);XP_024835371.1(ACACA);XP_024835372.1(ACACA);XP_024835373.1(ACACA)
178	GO:0034033	purine nucleoside bisphosphate biosynthetic process	9	9	4.32789e-07	7.92878e-06	XP_005220032.1(ACACA);XP_005220033.1(ACACA);XP_005220035.1(ACACA);XP_010814045.1(ACACA);XP_024835369.1(ACACA);XP_024835370.1(ACACA);XP_024835371.1(ACACA);XP_024835372.1(ACACA);XP_024835373.1(ACACA)
179	GO:0031056	regulation of histone modification	66	188	4.35458e-07	7.93311e-06	NP_001069157.3(PAXBP1);NP_001069216.1(CTCF);NP_001075056.1(RNF20);NP_001179414.1(Rtf1);NP_001179842.1(TRPS1);NP_001180055.1(SUPT6H);NP_872592.2(DNMT1);XP_005208769.2(DNMT1);XP_005218651.1(CTCF);XP_005218653.1(CTCF);XP_005218654.1(CTCF);XP_005220168.1(SUPT6H);XP_005221963.1(PML);XP_005228084.1(OGT);XP_010800711.1(Trip12);XP_010800712.1(Trip12);XP_010805078.1(DNMT1);XP_010812784.1(CTCF);XP_01081278…
180	GO:0051235	maintenance of location	52	137	4.71682e-07	8.5453e-06	NP_001015578.1(EHD1);NP_001029397.1(OS9);NP_001068588.1(LPL);NP_001068616.1(HSPA5);NP_001075196.1(CLIC2);NP_001096818.1(ERO1A);NP_001103268.1(Cherp);NP_001106711.1(MSR1);NP_001193443.1(FLNA);NP_001193452.1(PTPRC);NP_776338.1(GAA);NP_776429.1(CAV1);NP_776487.1(FTH1);NP_776538.1(MSR1);XP_005217387.1(PTPRC);XP_005221192.1(GAA);XP_005221193.1(GAA);XP_005221963.1(PML);XP_005226086.1(MSR1);XP_005227228…
181	GO:0045165	cell fate commitment	39	92	4.84088e-07	8.72161e-06	NP_001070469.1(RBPJ);NP_001099084.1(SMARCA4);NP_001179414.1(Rtf1);NP_001192430.1(STAT6);XP_005206571.1(STAT6);XP_005207867.1(RBPJ);XP_005207868.1(RBPJ);XP_005207869.1(RBPJ);XP_024847175.1(STAT6);XP_024847176.1(STAT6);XP_024847178.1(STAT6);XP_024849212.1(RBPJ);XP_024849213.1(RBPJ);XP_024849214.1(RBPJ);XP_024849215.1(RBPJ);XP_024849216.1(RBPJ);XP_024849217.1(RBPJ);XP_024849218.1(RBPJ);XP_024849219.…
182	GO:0051173	positive regulation of nitrogen compound metabolic process	124	419	4.9494e-07	8.86813e-06	NP_001015527.1(GTF2F1);NP_001019738.1(CTH);NP_001030518.1(NPM1);NP_001068616.1(HSPA5);NP_001069540.1(NCK1);NP_001070469.1(RBPJ);NP_001092351.2(ARHGEF2);NP_001095447.1(Picalm);NP_001103431.1(Gfpt1);NP_001103471.1(KRAS);NP_001178120.1(ZFP36L2);NP_001179414.1(Rtf1);NP_001180055.1(SUPT6H);NP_001192430.1(STAT6);NP_001192494.1(THRAP3);NP_001192968.1(CNOT1);NP_001193452.1(PTPRC);NP_776319.1(BAX);NP_7766…
183	GO:0045830	positive regulation of isotype switching	14	19	5.30669e-07	9.35412e-06	NP_001192430.1(STAT6);NP_001193452.1(PTPRC);XP_005206571.1(STAT6);XP_005217387.1(PTPRC);XP_010811847.1(PTPRC);XP_010811849.1(PTPRC);XP_015330753.1(PTPRC);XP_024831838.1(PTPRC);XP_024831839.1(PTPRC);XP_024831840.1(PTPRC);XP_024831841.1(PTPRC);XP_024847175.1(STAT6);XP_024847176.1(STAT6);XP_024847178.1(STAT6)
184	GO:0045911	positive regulation of DNA recombination	14	19	5.30669e-07	9.35412e-06	NP_001192430.1(STAT6);NP_001193452.1(PTPRC);XP_005206571.1(STAT6);XP_005217387.1(PTPRC);XP_010811847.1(PTPRC);XP_010811849.1(PTPRC);XP_015330753.1(PTPRC);XP_024831838.1(PTPRC);XP_024831839.1(PTPRC);XP_024831840.1(PTPRC);XP_024831841.1(PTPRC);XP_024847175.1(STAT6);XP_024847176.1(STAT6);XP_024847178.1(STAT6)
185	GO:0050871	positive regulation of B cell activation	14	19	5.30669e-07	9.35412e-06	NP_001192430.1(STAT6);NP_001193452.1(PTPRC);XP_005206571.1(STAT6);XP_005217387.1(PTPRC);XP_010811847.1(PTPRC);XP_010811849.1(PTPRC);XP_015330753.1(PTPRC);XP_024831838.1(PTPRC);XP_024831839.1(PTPRC);XP_024831840.1(PTPRC);XP_024831841.1(PTPRC);XP_024847175.1(STAT6);XP_024847176.1(STAT6);XP_024847178.1(STAT6)
186	GO:0043648	dicarboxylic acid metabolic process	28	57	5.35978e-07	9.3969e-06	NP_001029600.1(ASL);NP_001030240.1(ACSF3);NP_001068625.2(ACOT8);NP_001068838.1(KYAT3);NP_001070282.1(ME2);NP_001071432.1(GLS);NP_001178237.1(KYNU);NP_001178320.1(ALDH1L2);NP_777231.1(GOT2);NP_786984.1(IDH2);NP_803468.1(GOT1);NP_851355.2(IDH1);XP_005202754.1(IDH1);XP_005204338.1(KYAT3);XP_005204339.1(KYAT3);XP_005204340.2(KYAT3);XP_005214577.1(ACOT8);XP_005218566.1(ACSF3);XP_010817121.1(ME2);XP_01…
187	GO:0043122	regulation of I-kappaB kinase/NF-kappaB signaling	89	278	5.59798e-07	9.76204e-06	NP_001007817.1(FADD);NP_001014912.1(HMOX1);NP_001019738.1(CTH);NP_001029727.1(S100B);NP_001030560.1(TRAF3IP2);NP_001032521.1(HDAC1);NP_001039361.1(TRADD);NP_001039405.2(ZMYND11);NP_001039435.1(CASP8);NP_001039882.1(CYLD);NP_001070433.1(SLC35B2);NP_001070579.1(CARD9);NP_001092458.1(NEK6);NP_001095705.1(NLRX1);NP_001103236.1(SHARPIN);NP_001179684.1(TBK1);NP_001193443.1(FLNA);NP_001193549.1(EEF1D);N…
188	GO:0007249	I-kappaB kinase/NF-kappaB signaling	90	283	6.70079e-07	1.1623e-05	NP_001007817.1(FADD);NP_001014912.1(HMOX1);NP_001019738.1(CTH);NP_001029727.1(S100B);NP_001030560.1(TRAF3IP2);NP_001032521.1(HDAC1);NP_001039361.1(TRADD);NP_001039405.2(ZMYND11);NP_001039435.1(CASP8);NP_001039882.1(CYLD);NP_001070433.1(SLC35B2);NP_001070579.1(CARD9);NP_001092458.1(NEK6);NP_001095705.1(NLRX1);NP_001103236.1(SHARPIN);NP_001179684.1(TBK1);NP_001193443.1(FLNA);NP_001193549.1(EEF1D);N…
189	GO:0044403	symbiosis, encompassing mutualism through parasitism	146	514	7.24699e-07	1.24381e-05	NP_001001147.1(CCNT1);NP_001012689.2(STAT3);NP_001014855.1(Psmc1);NP_001019680.2(PSME1);NP_001020486.1(RPS25);NP_001025017.1(OAS1);NP_001029560.1(PSMB9);NP_001029667.1(RPL35);NP_001029689.1(LAMTOR5);NP_001029802.1(GRB2);NP_001029862.1(Rps23);NP_001030180.1(RPL37A);NP_001030494.1(ALYREF);NP_001032521.1(HDAC1);NP_001032544.1(RPS19);NP_001033175.1(TCP1);NP_001039607.1(GTF2B);NP_001039706.1(RBX1);NP_…
190	GO:0044419	interspecies interaction between organisms	146	514	7.24699e-07	1.24381e-05	NP_001001147.1(CCNT1);NP_001012689.2(STAT3);NP_001014855.1(Psmc1);NP_001019680.2(PSME1);NP_001020486.1(RPS25);NP_001025017.1(OAS1);NP_001029560.1(PSMB9);NP_001029667.1(RPL35);NP_001029689.1(LAMTOR5);NP_001029802.1(GRB2);NP_001029862.1(Rps23);NP_001030180.1(RPL37A);NP_001030494.1(ALYREF);NP_001032521.1(HDAC1);NP_001032544.1(RPS19);NP_001033175.1(TCP1);NP_001039607.1(GTF2B);NP_001039706.1(RBX1);NP_…
191	GO:0003208	cardiac ventricle morphogenesis	22	40	7.42399e-07	1.25438e-05	NP_001070469.1(RBPJ);XP_005207867.1(RBPJ);XP_005207868.1(RBPJ);XP_005207869.1(RBPJ);XP_024849212.1(RBPJ);XP_024849213.1(RBPJ);XP_024849214.1(RBPJ);XP_024849215.1(RBPJ);XP_024849216.1(RBPJ);XP_024849217.1(RBPJ);XP_024849218.1(RBPJ);XP_024849219.1(RBPJ);XP_024849220.1(RBPJ);XP_024849221.1(RBPJ);XP_024849222.1(RBPJ);XP_024849223.1(RBPJ);XP_024849224.1(RBPJ);XP_024849225.1(RBPJ);XP_024849226.1(RBPJ);…
192	GO:0006306	DNA methylation	22	40	7.42399e-07	1.25438e-05	NP_001098845.1(Tdrkh);NP_001099084.1(SMARCA4);NP_872592.2(DNMT1);XP_005208769.2(DNMT1);XP_010805078.1(DNMT1);XP_015327477.1(DNMT1);XP_015327478.1(DNMT1);XP_015327481.1(DNMT1);XP_024849597.1(DNMT1);XP_024849598.1(DNMT1);XP_024849599.1(DNMT1);XP_024849600.1(DNMT1);XP_024849659.1(SMARCA4);XP_024849660.1(SMARCA4);XP_024849661.1(SMARCA4);XP_024849662.1(SMARCA4);XP_024849663.1(SMARCA4);XP_024849664.1(S…
193	GO:0043588	skin development	22	40	7.42399e-07	1.25438e-05	NP_001070469.1(RBPJ);XP_005207867.1(RBPJ);XP_005207868.1(RBPJ);XP_005207869.1(RBPJ);XP_024849212.1(RBPJ);XP_024849213.1(RBPJ);XP_024849214.1(RBPJ);XP_024849215.1(RBPJ);XP_024849216.1(RBPJ);XP_024849217.1(RBPJ);XP_024849218.1(RBPJ);XP_024849219.1(RBPJ);XP_024849220.1(RBPJ);XP_024849221.1(RBPJ);XP_024849222.1(RBPJ);XP_024849223.1(RBPJ);XP_024849224.1(RBPJ);XP_024849225.1(RBPJ);XP_024849226.1(RBPJ);…
194	GO:0046496	nicotinamide nucleotide metabolic process	30	64	7.66723e-07	1.27598e-05	NP_001012689.2(STAT3);NP_001013607.1(TPI1);NP_001029615.1(NADSYN1);NP_001030431.1(GPD1);NP_001030510.2(RPIA);NP_001039571.1(HIBADH);NP_001040073.1(NUDT12);NP_001068846.1(TP53I3);NP_001069359.1(DCXR);NP_001092327.1(NAPRT);NP_001093833.1(GPD1L);NP_001095772.1(GCK);NP_001178237.1(KYNU);NP_001231070.1(NAMPT);NP_001243482.1(NADK2);XP_005209829.1(NUDT12);XP_005209830.1(NUDT12);XP_005209831.1(NUDT12);XP…
195	GO:0016441	posttranscriptional gene silencing	10	11	7.66919e-07	1.27598e-05	XP_002686059.1(ADAR);XP_005203859.2(ADAR);XP_005221356.2(TNRC6C);XP_010814892.2(TNRC6C);XP_015314481.2(TNRC6C);XP_015314484.2(TNRC6C);XP_024836787.1(TNRC6C);XP_024836788.1(TNRC6C);XP_024836789.1(TNRC6C);XP_024836790.1(TNRC6C)
196	GO:0060306	regulation of membrane repolarization	10	11	7.66919e-07	1.27598e-05	NP_001069366.1(SNTA1);NP_776493.1(GJA1);XP_024849253.1(ANK2);XP_024849254.1(Ank2);XP_024849255.1(Ank2);XP_024849256.1(Ank2);XP_024849257.1(Ank2);XP_024849258.1(Ank2);XP_024849262.1(Ank2);XP_024849263.1(Ank2)
197	GO:0042063	gliogenesis	43	108	1.0201e-06	1.6886e-05	NP_001012689.2(STAT3);NP_001029727.1(S100B);NP_001030189.1(PHGDH);NP_001032521.1(HDAC1);NP_001035046.1(ITGAM);NP_001040006.1(BIN1);NP_776394.2(VIM);XP_005202274.1(BIN1);XP_005202275.1(BIN1);XP_005202277.1(BIN1);XP_005202278.1(BIN1);XP_005202279.1(BIN1);XP_005202280.1(BIN1);XP_005202281.1(BIN1);XP_005202282.1(BIN1);XP_005202283.1(BIN1);XP_005202284.1(BIN1);XP_005202285.1(BIN1);XP_005216458.2(F2);X…
198	GO:0006631	fatty acid metabolic process	72	215	1.04435e-06	1.72002e-05	NP_001007810.1(HSD17B4);NP_001007818.1(QKI);NP_001012687.1(FASN);NP_001020377.2(ECHS1);NP_001029452.1(LTA4H);NP_001029491.1(ACAA1);NP_001029920.1(TECR);NP_001030240.1(ACSF3);NP_001033637.1(PCCB);NP_001035578.1(NDUFAB1);NP_001039492.1(TBXAS1);NP_001068588.1(LPL);NP_001068891.1(DECR1);NP_001069150.2(ACOT7);NP_001077186.1(CBR4);NP_001094516.1(PDHA1);NP_001096786.1(HACD3);NP_001192632.1(ALOX15B);NP_0…
199	GO:0030041	actin filament polymerization	55	152	1.32563e-06	2.16144e-05	NP_001002885.1(TMSB4);NP_001015592.1(PFN1);NP_001019708.1(GMFG);NP_001020491.1(TWF1);NP_001029802.1(GRB2);NP_001033199.1(VASP);NP_001069540.1(NCK1);NP_001076949.1(CAPZA1);NP_001094707.1(GMFB);NP_001098794.1(TWF2);NP_001106714.1(CORO1B);NP_001106755.1(GSN);NP_001137348.1(NCKAP1L);NP_001179013.1(EVL);NP_001192928.1(ADD1);NP_776651.1(ACTR3);NP_776926.1(ALOX15);NP_776946.1(CORO1A);NP_777048.1(TMSB10)…
200	GO:0030833	regulation of actin filament polymerization	55	152	1.32563e-06	2.16144e-05	NP_001002885.1(TMSB4);NP_001015592.1(PFN1);NP_001019708.1(GMFG);NP_001020491.1(TWF1);NP_001029802.1(GRB2);NP_001033199.1(VASP);NP_001069540.1(NCK1);NP_001076949.1(CAPZA1);NP_001094707.1(GMFB);NP_001098794.1(TWF2);NP_001106714.1(CORO1B);NP_001106755.1(GSN);NP_001137348.1(NCKAP1L);NP_001179013.1(EVL);NP_001192928.1(ADD1);NP_776651.1(ACTR3);NP_776926.1(ALOX15);NP_776946.1(CORO1A);NP_777048.1(TMSB10)…
201	GO:0051493	regulation of cytoskeleton organization	104	344	1.39765e-06	2.26753e-05	NP_001002885.1(TMSB4);NP_001015592.1(PFN1);NP_001019708.1(GMFG);NP_001020491.1(TWF1);NP_001029802.1(GRB2);NP_001030229.1(HCLS1);NP_001033199.1(VASP);NP_001039377.1(CHORDC1);NP_001068802.1(MAPRE1);NP_001069540.1(NCK1);NP_001074980.1(WASF2);NP_001076949.1(CAPZA1);NP_001092351.2(ARHGEF2);NP_001093816.1(CDKN1B);NP_001094707.1(GMFB);NP_001095381.2(RCC2);NP_001095746.1(RGCC);NP_001098794.1(TWF2);NP_001…
202	GO:0001676	long-chain fatty acid metabolic process	24	47	1.41682e-06	2.28726e-05	NP_001007810.1(HSD17B4);NP_001007818.1(QKI);NP_001069150.2(ACOT7);NP_001192632.1(ALOX15B);NP_776926.1(ALOX15);XP_002691008.1(MYO5A);XP_005211933.1(Myo5a);XP_005211934.1(Myo5a);XP_005211936.1(MYO5A);XP_005217137.1(ACOT7);XP_005217138.1(Acot7);XP_024831970.1(ACOT7);XP_024852192.1(QKI);XP_024852193.1(QKI);XP_024852194.1(QKI);XP_024852195.1(QKI);XP_024852196.1(QKI);XP_024852197.1(QKI);XP_024852198.1(…
203	GO:0009267	cellular response to starvation	14	20	1.44735e-06	2.32502e-05	NP_001028799.1(BECN1);NP_001068616.1(HSPA5);NP_001069121.1(ASNS);NP_777027.1(SLC2A1);XP_005221614.1(PRKAA1);XP_010802301.1(ASNS);XP_010814254.1(MYBBP1A);XP_015323612.1(ASNS);XP_024846402.1(ASNS);XP_024846403.1(ASNS);XP_024846404.1(ASNS);XP_024846405.1(ASNS);XP_024846406.1(ASNS);XP_024854148.1(HSPA5)
204	GO:0044710	single-organism metabolic process	815	3649	1.49834e-06	2.39514e-05	NP_001007810.1(HSD17B4);NP_001007818.1(QKI);NP_001012687.1(FASN);NP_001012689.2(STAT3);NP_001013600.1(AK1);NP_001013604.2(MCM3);NP_001013607.1(TPI1);NP_001013611.2(BCAT2);NP_001014405.1(KCNAB2);NP_001014406.1(KCNAB2);NP_001014849.1(COQ7);NP_001014855.1(Psmc1);NP_001014912.1(HMOX1);NP_001014956.1(NFYA);NP_001015528.1(MVK);NP_001015638.1(SNX17);NP_001017933.1(ACADSB);NP_001019680.2(PSME1);NP_001019…
205	GO:0031342	negative regulation of cell killing	16	25	1.57487e-06	2.50519e-05	NP_001192206.1(ARRB2);NP_001192430.1(STAT6);NP_001193452.1(PTPRC);XP_005206571.1(STAT6);XP_005217387.1(PTPRC);XP_005220238.1(ARRB2);XP_010811847.1(PTPRC);XP_010811849.1(PTPRC);XP_015330753.1(PTPRC);XP_024831838.1(PTPRC);XP_024831839.1(PTPRC);XP_024831840.1(PTPRC);XP_024831841.1(PTPRC);XP_024847175.1(STAT6);XP_024847176.1(STAT6);XP_024847178.1(STAT6)
206	GO:0001816	cytokine production	143	508	1.63836e-06	2.59355e-05	NP_001007817.1(FADD);NP_001011676.2(CD2);NP_001014947.1(MAPK13);NP_001029727.1(S100B);NP_001029907.1(CD74);NP_001032521.1(HDAC1);NP_001039822.1(TMEM173);NP_001068871.2(CSF1R);NP_001069843.1(AFAP1L2);NP_001070277.1(HSF1);NP_001070312.1(LCP2);NP_001070469.1(RBPJ);NP_001070579.1(CARD9);NP_001092351.2(ARHGEF2);NP_001092461.1(FGR);NP_001095336.1(IDO1);NP_001095352.1(INPP5D);NP_001095705.1(NLRX1);NP_00…
207	GO:0051129	negative regulation of cellular component organization	121	416	1.79429e-06	2.82205e-05	NP_001002885.1(TMSB4);NP_001015592.1(PFN1);NP_001020491.1(TWF1);NP_001028935.1(DNAJB1);NP_001030497.1(CNN2);NP_001030518.1(NPM1);NP_001068802.1(MAPRE1);NP_001068810.1(DFFA);NP_001074196.1(FXN);NP_001074980.1(WASF2);NP_001076949.1(CAPZA1);NP_001092351.2(ARHGEF2);NP_001095381.2(RCC2);NP_001095447.1(Picalm);NP_001098794.1(TWF2);NP_001106755.1(GSN);NP_001121976.1(CHMP4A);NP_001121978.1(Chmp4b);NP_001…
208	GO:0051254	positive regulation of RNA metabolic process	93	301	1.80002e-06	2.82205e-05	NP_001015527.1(GTF2F1);NP_001019738.1(CTH);NP_001030518.1(NPM1);NP_001070469.1(RBPJ);NP_001092351.2(ARHGEF2);NP_001103471.1(KRAS);NP_001178120.1(ZFP36L2);NP_001179414.1(Rtf1);NP_001180055.1(SUPT6H);NP_001192494.1(THRAP3);NP_001192968.1(CNOT1);NP_776622.1(TLR2);NP_776778.1(IKBKB);NP_777012.1(PRKCB);NP_777155.1(PYCARD);NP_777203.1(RPS27A);NP_835210.2(EIF2AK2);XP_002691752.2(TRAF2);XP_005203721.4(AR…
209	GO:0035821	modification of morphology or physiology of other organism	29	63	1.86122e-06	2.8902e-05	NP_001069727.1(PTX3);NP_001071495.1(SP1);NP_001099084.1(SMARCA4);NP_001099123.1(Elane);NP_001192910.1(CCNK);NP_776544.1(NCF1);NP_776622.1(TLR2);XP_005217503.1(TLR2);XP_005217504.1(TLR2);XP_005227242.1(BAD);XP_005227243.1(BAD);XP_010815564.1(CCNK);XP_010815565.1(CCNK);XP_010815566.1(CCNK);XP_015330814.1(TLR2);XP_015330815.1(TLR2);XP_024832770.1(TLR2);XP_024837615.1(CCNK);XP_024843090.1(BAD);XP_024…
210	GO:0051817	modification of morphology or physiology of other organism involved in symbiotic interaction	29	63	1.86122e-06	2.8902e-05	NP_001069727.1(PTX3);NP_001071495.1(SP1);NP_001099084.1(SMARCA4);NP_001099123.1(Elane);NP_001192910.1(CCNK);NP_776544.1(NCF1);NP_776622.1(TLR2);XP_005217503.1(TLR2);XP_005217504.1(TLR2);XP_005227242.1(BAD);XP_005227243.1(BAD);XP_010815564.1(CCNK);XP_010815565.1(CCNK);XP_010815566.1(CCNK);XP_015330814.1(TLR2);XP_015330815.1(TLR2);XP_024832770.1(TLR2);XP_024837615.1(CCNK);XP_024843090.1(BAD);XP_024…
211	GO:0048584	positive regulation of response to stimulus	252	989	2.04471e-06	3.16009e-05	NP_001007809.1(CAV2);NP_001007817.1(FADD);NP_001014855.1(Psmc1);NP_001019680.2(PSME1);NP_001020253.1(LPXN);NP_001028787.1(CTSS);NP_001028790.1(ACTG1);NP_001029557.1(CTSH);NP_001029560.1(PSMB9);NP_001029784.1(HPX);NP_001029802.1(GRB2);NP_001029907.1(CD74);NP_001029951.1(MAPKAPK3);NP_001039793.1(S100A9);NP_001039822.1(TMEM173);NP_001068721.1(IL16);NP_001068871.2(CSF1R);NP_001069501.1(TPD52L1);NP_00…
212	GO:0006529	asparagine biosynthetic process	8	8	2.20732e-06	3.39531e-05	NP_001069121.1(ASNS);XP_010802301.1(ASNS);XP_015323612.1(ASNS);XP_024846402.1(ASNS);XP_024846403.1(ASNS);XP_024846404.1(ASNS);XP_024846405.1(ASNS);XP_024846406.1(ASNS)
213	GO:0030183	B cell differentiation	23	45	2.29705e-06	3.51675e-05	NP_001071386.1(BAK1);NP_001095352.1(INPP5D);NP_001137348.1(NCKAP1L);NP_001193452.1(PTPRC);NP_776319.1(BAX);XP_005207187.1(PTPN6);XP_005217387.1(PTPRC);XP_005223298.1(BAK1);XP_005227242.1(BAD);XP_005227243.1(BAD);XP_010803130.1(NCKAP1L);XP_010811847.1(PTPRC);XP_010811849.1(PTPRC);XP_015315211.1(BAK1);XP_015330753.1(PTPRC);XP_024831838.1(PTPRC);XP_024831839.1(PTPRC);XP_024831840.1(PTPRC);XP_0248318…
214	GO:0019362	pyridine nucleotide metabolic process	30	67	2.54113e-06	3.87225e-05	NP_001012689.2(STAT3);NP_001013607.1(TPI1);NP_001029615.1(NADSYN1);NP_001030431.1(GPD1);NP_001030510.2(RPIA);NP_001039571.1(HIBADH);NP_001040073.1(NUDT12);NP_001068846.1(TP53I3);NP_001069359.1(DCXR);NP_001092327.1(NAPRT);NP_001093833.1(GPD1L);NP_001095772.1(GCK);NP_001178237.1(KYNU);NP_001231070.1(NAMPT);NP_001243482.1(NADK2);XP_005209829.1(NUDT12);XP_005209830.1(NUDT12);XP_005209831.1(NUDT12);XP…
215	GO:0007009	plasma membrane organization	37	91	3.15587e-06	4.78665e-05	NP_001002763.1(CDH1);NP_001029162.2(SCP2);NP_001039896.1(EHD2);NP_001076904.1(BIN2);NP_001091588.1(Fcho2);NP_001121976.1(CHMP4A);NP_776429.1(CAV1);NP_777044.1(Stxbp1);XP_002686273.3(FNBP1L);XP_002689611.3(DENND4C);XP_002691008.1(MYO5A);XP_003585925.2(FNBP1L);XP_005209968.1(DENND4C);XP_005211933.1(Myo5a);XP_005211934.1(Myo5a);XP_005211936.1(MYO5A);XP_010801633.1(FNBP1L);XP_015327629.1(ADIPOQ);XP_0…
216	GO:0001709	cell fate determination	11	14	3.34472e-06	5.00327e-05	NP_001099084.1(SMARCA4);XP_024849659.1(SMARCA4);XP_024849660.1(SMARCA4);XP_024849661.1(SMARCA4);XP_024849662.1(SMARCA4);XP_024849663.1(SMARCA4);XP_024849664.1(SMARCA4);XP_024849665.1(SMARCA4);XP_024849666.1(SMARCA4);XP_024849667.1(SMARCA4);XP_024849668.1(SMARCA4)
217	GO:0035886	vascular smooth muscle cell differentiation	11	14	3.34472e-06	5.00327e-05	NP_001099084.1(SMARCA4);XP_024849659.1(SMARCA4);XP_024849660.1(SMARCA4);XP_024849661.1(SMARCA4);XP_024849662.1(SMARCA4);XP_024849663.1(SMARCA4);XP_024849664.1(SMARCA4);XP_024849665.1(SMARCA4);XP_024849666.1(SMARCA4);XP_024849667.1(SMARCA4);XP_024849668.1(SMARCA4)
218	GO:0051145	smooth muscle cell differentiation	11	14	3.34472e-06	5.00327e-05	NP_001099084.1(SMARCA4);XP_024849659.1(SMARCA4);XP_024849660.1(SMARCA4);XP_024849661.1(SMARCA4);XP_024849662.1(SMARCA4);XP_024849663.1(SMARCA4);XP_024849664.1(SMARCA4);XP_024849665.1(SMARCA4);XP_024849666.1(SMARCA4);XP_024849667.1(SMARCA4);XP_024849668.1(SMARCA4)
219	GO:0045685	regulation of glial cell differentiation	26	55	3.40083e-06	5.06398e-05	NP_001032521.1(HDAC1);NP_001040006.1(BIN1);XP_005202274.1(BIN1);XP_005202275.1(BIN1);XP_005202277.1(BIN1);XP_005202278.1(BIN1);XP_005202279.1(BIN1);XP_005202280.1(BIN1);XP_005202281.1(BIN1);XP_005202282.1(BIN1);XP_005202283.1(BIN1);XP_005202284.1(BIN1);XP_005202285.1(BIN1);XP_005216458.2(F2);XP_010800102.1(BIN1);XP_010800103.1(BIN1);XP_010800105.1(BIN1);XP_010800107.1(BIN1);XP_010800108.1(BIN1);X…
220	GO:0046782	regulation of viral transcription	14	21	3.55359e-06	5.21206e-05	NP_001032521.1(HDAC1);NP_001071495.1(SP1);NP_001099084.1(SMARCA4);XP_005202952.1(HDAC1);XP_024849659.1(SMARCA4);XP_024849660.1(SMARCA4);XP_024849661.1(SMARCA4);XP_024849662.1(SMARCA4);XP_024849663.1(SMARCA4);XP_024849664.1(SMARCA4);XP_024849665.1(SMARCA4);XP_024849666.1(SMARCA4);XP_024849667.1(SMARCA4);XP_024849668.1(SMARCA4)
221	GO:0051208	sequestering of calcium ion	25	52	3.56421e-06	5.21206e-05	NP_001075196.1(CLIC2);NP_001096818.1(ERO1A);NP_001103268.1(Cherp);NP_001193452.1(PTPRC);XP_005217387.1(PTPRC);XP_005228373.1(Dmd);XP_005228374.1(Dmd);XP_010811847.1(PTPRC);XP_010811849.1(PTPRC);XP_015330753.1(PTPRC);XP_024831838.1(PTPRC);XP_024831839.1(PTPRC);XP_024831840.1(PTPRC);XP_024831841.1(PTPRC);XP_024834660.1(PLCG2);XP_024844136.1(DMD);XP_024844137.1(DMD);XP_024849253.1(ANK2);XP_024849254…
222	GO:0051282	regulation of sequestering of calcium ion	25	52	3.56421e-06	5.21206e-05	NP_001075196.1(CLIC2);NP_001096818.1(ERO1A);NP_001103268.1(Cherp);NP_001193452.1(PTPRC);XP_005217387.1(PTPRC);XP_005228373.1(Dmd);XP_005228374.1(Dmd);XP_010811847.1(PTPRC);XP_010811849.1(PTPRC);XP_015330753.1(PTPRC);XP_024831838.1(PTPRC);XP_024831839.1(PTPRC);XP_024831840.1(PTPRC);XP_024831841.1(PTPRC);XP_024834660.1(PLCG2);XP_024844136.1(DMD);XP_024844137.1(DMD);XP_024849253.1(ANK2);XP_024849254…
223	GO:0051283	negative regulation of sequestering of calcium ion	25	52	3.56421e-06	5.21206e-05	NP_001075196.1(CLIC2);NP_001096818.1(ERO1A);NP_001103268.1(Cherp);NP_001193452.1(PTPRC);XP_005217387.1(PTPRC);XP_005228373.1(Dmd);XP_005228374.1(Dmd);XP_010811847.1(PTPRC);XP_010811849.1(PTPRC);XP_015330753.1(PTPRC);XP_024831838.1(PTPRC);XP_024831839.1(PTPRC);XP_024831840.1(PTPRC);XP_024831841.1(PTPRC);XP_024834660.1(PLCG2);XP_024844136.1(DMD);XP_024844137.1(DMD);XP_024849253.1(ANK2);XP_024849254…
224	GO:0003205	cardiac chamber development	30	68	3.69797e-06	5.3596e-05	NP_001070469.1(RBPJ);XP_005207867.1(RBPJ);XP_005207868.1(RBPJ);XP_005207869.1(RBPJ);XP_024849212.1(RBPJ);XP_024849213.1(RBPJ);XP_024849214.1(RBPJ);XP_024849215.1(RBPJ);XP_024849216.1(RBPJ);XP_024849217.1(RBPJ);XP_024849218.1(RBPJ);XP_024849219.1(RBPJ);XP_024849220.1(RBPJ);XP_024849221.1(RBPJ);XP_024849222.1(RBPJ);XP_024849223.1(RBPJ);XP_024849224.1(RBPJ);XP_024849225.1(RBPJ);XP_024849226.1(RBPJ);…
225	GO:0072524	pyridine-containing compound metabolic process	30	68	3.69797e-06	5.3596e-05	NP_001012689.2(STAT3);NP_001013607.1(TPI1);NP_001029615.1(NADSYN1);NP_001030431.1(GPD1);NP_001030510.2(RPIA);NP_001039571.1(HIBADH);NP_001040073.1(NUDT12);NP_001068846.1(TP53I3);NP_001069359.1(DCXR);NP_001092327.1(NAPRT);NP_001093833.1(GPD1L);NP_001095772.1(GCK);NP_001178237.1(KYNU);NP_001231070.1(NAMPT);NP_001243482.1(NADK2);XP_005209829.1(NUDT12);XP_005209830.1(NUDT12);XP_005209831.1(NUDT12);XP…
226	GO:1903320	regulation of protein modification by small protein conjugation or removal	62	183	3.7292e-06	5.3764e-05	NP_001014855.1(Psmc1);NP_001019680.2(PSME1);NP_001029560.1(PSMB9);NP_001029823.1(Sept4);NP_001032677.1(UBXN1);NP_001039596.1(Hspbp1);NP_001068616.1(HSPA5);NP_001069044.1(CHP1);NP_001071562.1(UBE2L3);NP_001075897.1(ITCH);NP_001093789.1(USP4);NP_001095735.1(HERPUD1);NP_001179530.1(GTPBP4);NP_001192206.1(ARRB2);NP_776429.1(CAV1);NP_776791.1(ISG15);NP_777203.1(RPS27A);NP_872596.1(TRIM21);XP_005212615…
227	GO:0055008	cardiac muscle tissue morphogenesis	23	46	3.74254e-06	5.3764e-05	NP_001070469.1(RBPJ);NP_001077198.1(PKP2);XP_005207867.1(RBPJ);XP_005207868.1(RBPJ);XP_005207869.1(RBPJ);XP_024849212.1(RBPJ);XP_024849213.1(RBPJ);XP_024849214.1(RBPJ);XP_024849215.1(RBPJ);XP_024849216.1(RBPJ);XP_024849217.1(RBPJ);XP_024849218.1(RBPJ);XP_024849219.1(RBPJ);XP_024849220.1(RBPJ);XP_024849221.1(RBPJ);XP_024849222.1(RBPJ);XP_024849223.1(RBPJ);XP_024849224.1(RBPJ);XP_024849225.1(RBPJ);…
228	GO:0035337	fatty-acyl-CoA metabolic process	10	12	3.78323e-06	5.41101e-05	NP_001007810.1(HSD17B4);NP_001029920.1(TECR);NP_001069150.2(ACOT7);NP_001092502.1(FAR1);XP_005216030.1(Far1);XP_005217137.1(ACOT7);XP_005217138.1(Acot7);XP_005220772.1(ACLY);XP_010810766.1(FAR1);XP_024831970.1(ACOT7)
229	GO:0051240	positive regulation of multicellular organismal process	141	507	3.95806e-06	5.63635e-05	NP_001007817.1(FADD);NP_001011676.2(CD2);NP_001014947.1(MAPK13);NP_001029907.1(CD74);NP_001030229.1(HCLS1);NP_001032521.1(HDAC1);NP_001039361.1(TRADD);NP_001039435.1(CASP8);NP_001039822.1(TMEM173);NP_001040006.1(BIN1);NP_001068871.2(CSF1R);NP_001069843.1(AFAP1L2);NP_001070579.1(CARD9);NP_001075897.1(ITCH);NP_001092351.2(ARHGEF2);NP_001092461.1(FGR);NP_001095336.1(IDO1);NP_001095705.1(NLRX1);NP_00…
230	GO:0006090	pyruvate metabolic process	29	65	4.06534e-06	5.76395e-05	NP_001012689.2(STAT3);NP_001013607.1(TPI1);NP_001029206.1(GAPDH);NP_001029471.1(PGK1);NP_001030431.1(GPD1);NP_001035561.1(GPI);NP_001068736.1(PFKM);NP_001094516.1(PDHA1);NP_001095385.1(Aldoa);NP_001095772.1(GCK);NP_001180149.2(PFKP);NP_001192656.1(PKM);NP_776474.2(ENO1);NP_776524.1(LDHA);XP_005209192.1(HK3);XP_005224934.1(Aldoa);XP_005226796.1(LDHA);XP_010803339.1(PFKM);XP_010817708.1(Aldoa);XP_0…
231	GO:0032271	regulation of protein polymerization	55	157	4.16415e-06	5.87848e-05	NP_001002885.1(TMSB4);NP_001015592.1(PFN1);NP_001019708.1(GMFG);NP_001020491.1(TWF1);NP_001029802.1(GRB2);NP_001033199.1(VASP);NP_001069540.1(NCK1);NP_001076949.1(CAPZA1);NP_001094707.1(GMFB);NP_001098794.1(TWF2);NP_001106714.1(CORO1B);NP_001106755.1(GSN);NP_001137348.1(NCKAP1L);NP_001179013.1(EVL);NP_001192928.1(ADD1);NP_776651.1(ACTR3);NP_776926.1(ALOX15);NP_776946.1(CORO1A);NP_777048.1(TMSB10)…
232	GO:0048583	regulation of response to stimulus	560	2439	4.71516e-06	6.62765e-05	NP_001002763.1(CDH1);NP_001007809.1(CAV2);NP_001007817.1(FADD);NP_001008665.1(F11);NP_001012689.2(STAT3);NP_001014855.1(Psmc1);NP_001014912.1(HMOX1);NP_001015528.1(MVK);NP_001015602.1(STK4);NP_001019658.1(PI16);NP_001019680.2(PSME1);NP_001019738.1(CTH);NP_001020253.1(LPXN);NP_001028787.1(CTSS);NP_001028790.1(ACTG1);NP_001028935.1(DNAJB1);NP_001029557.1(CTSH);NP_001029560.1(PSMB9);NP_001029689.1(L…
233	GO:0001819	positive regulation of cytokine production	84	271	4.8737e-06	6.82109e-05	NP_001007817.1(FADD);NP_001011676.2(CD2);NP_001014947.1(MAPK13);NP_001029907.1(CD74);NP_001032521.1(HDAC1);NP_001039822.1(TMEM173);NP_001068871.2(CSF1R);NP_001069843.1(AFAP1L2);NP_001070579.1(CARD9);NP_001092351.2(ARHGEF2);NP_001092461.1(FGR);NP_001095336.1(IDO1);NP_001095705.1(NLRX1);NP_001095746.1(RGCC);NP_001098966.1(TMED7);NP_001099123.1(Elane);NP_001160088.1(C5);NP_001179684.1(TBK1);NP_00119…
234	GO:0014013	regulation of gliogenesis	26	56	5.16752e-06	7.17606e-05	NP_001032521.1(HDAC1);NP_001040006.1(BIN1);XP_005202274.1(BIN1);XP_005202275.1(BIN1);XP_005202277.1(BIN1);XP_005202278.1(BIN1);XP_005202279.1(BIN1);XP_005202280.1(BIN1);XP_005202281.1(BIN1);XP_005202282.1(BIN1);XP_005202283.1(BIN1);XP_005202284.1(BIN1);XP_005202285.1(BIN1);XP_005216458.2(F2);XP_010800102.1(BIN1);XP_010800103.1(BIN1);XP_010800105.1(BIN1);XP_010800107.1(BIN1);XP_010800108.1(BIN1);X…
235	GO:0002639	positive regulation of immunoglobulin production	15	24	5.19335e-06	7.17606e-05	NP_001030474.1(EXOSC3);NP_001192430.1(STAT6);NP_001193452.1(PTPRC);XP_005206571.1(STAT6);XP_005217387.1(PTPRC);XP_010811847.1(PTPRC);XP_010811849.1(PTPRC);XP_015330753.1(PTPRC);XP_024831838.1(PTPRC);XP_024831839.1(PTPRC);XP_024831840.1(PTPRC);XP_024831841.1(PTPRC);XP_024847175.1(STAT6);XP_024847176.1(STAT6);XP_024847178.1(STAT6)
236	GO:0045191	regulation of isotype switching	15	24	5.19335e-06	7.17606e-05	NP_001192409.1(THOC1);NP_001192430.1(STAT6);NP_001193452.1(PTPRC);XP_005206571.1(STAT6);XP_005217387.1(PTPRC);XP_010811847.1(PTPRC);XP_010811849.1(PTPRC);XP_015330753.1(PTPRC);XP_024831838.1(PTPRC);XP_024831839.1(PTPRC);XP_024831840.1(PTPRC);XP_024831841.1(PTPRC);XP_024847175.1(STAT6);XP_024847176.1(STAT6);XP_024847178.1(STAT6)
237	GO:0051238	sequestering of metal ion	25	53	5.49329e-06	7.55849e-05	NP_001075196.1(CLIC2);NP_001096818.1(ERO1A);NP_001103268.1(Cherp);NP_001193452.1(PTPRC);XP_005217387.1(PTPRC);XP_005228373.1(Dmd);XP_005228374.1(Dmd);XP_010811847.1(PTPRC);XP_010811849.1(PTPRC);XP_015330753.1(PTPRC);XP_024831838.1(PTPRC);XP_024831839.1(PTPRC);XP_024831840.1(PTPRC);XP_024831841.1(PTPRC);XP_024834660.1(PLCG2);XP_024844136.1(DMD);XP_024844137.1(DMD);XP_024849253.1(ANK2);XP_024849254…
238	GO:0031324	negative regulation of cellular metabolic process	257	1024	5.59166e-06	7.66151e-05	NP_001007818.1(QKI);NP_001012689.2(STAT3);NP_001015590.2(ITIH4);NP_001019658.1(PI16);NP_001025489.2(CAST);NP_001029490.1(SRSF2);NP_001030364.1(SERPINB8);NP_001030518.1(NPM1);NP_001032521.1(HDAC1);NP_001032538.1(CSTB);NP_001032677.1(UBXN1);NP_001033764.1(TRAP1);NP_001035560.1(HP);NP_001039377.1(CHORDC1);NP_001039405.2(ZMYND11);NP_001039882.1(CYLD);NP_001068766.2(CCAR2);NP_001068821.1(ITIH1);NP_001…
239	GO:0050900	leukocyte migration	53	151	5.79686e-06	7.90943e-05	NP_001007817.1(FADD);NP_001029907.1(CD74);NP_001032544.1(RPS19);NP_001035046.1(ITGAM);NP_001039560.1(CXCL16);NP_001039793.1(S100A9);NP_001039942.1(MSN);NP_001068721.1(IL16);NP_001071542.1(VAV1);NP_001095811.1(LGALS3);NP_001107197.1(S100A8);NP_001137348.1(NCKAP1L);NP_001160088.1(C5);NP_001178461.2(DOCK8);NP_001179556.1(STK10);NP_776410.1(AIF1);NP_776946.1(CORO1A);NP_777155.1(PYCARD);NP_786975.1(IT…
240	GO:0003231	cardiac ventricle development	22	44	6.07445e-06	8.15176e-05	NP_001070469.1(RBPJ);XP_005207867.1(RBPJ);XP_005207868.1(RBPJ);XP_005207869.1(RBPJ);XP_024849212.1(RBPJ);XP_024849213.1(RBPJ);XP_024849214.1(RBPJ);XP_024849215.1(RBPJ);XP_024849216.1(RBPJ);XP_024849217.1(RBPJ);XP_024849218.1(RBPJ);XP_024849219.1(RBPJ);XP_024849220.1(RBPJ);XP_024849221.1(RBPJ);XP_024849222.1(RBPJ);XP_024849223.1(RBPJ);XP_024849224.1(RBPJ);XP_024849225.1(RBPJ);XP_024849226.1(RBPJ);…
241	GO:0030837	negative regulation of actin filament polymerization	22	44	6.07445e-06	8.15176e-05	NP_001002885.1(TMSB4);NP_001015592.1(PFN1);NP_001020491.1(TWF1);NP_001076949.1(CAPZA1);NP_001098794.1(TWF2);NP_001106755.1(GSN);NP_001192928.1(ADD1);NP_777048.1(TMSB10);NP_848669.1(CAPG);XP_005208289.1(ADD1);XP_005212800.1(CAPG);XP_005222094.2(TMSB4);XP_005223830.1(CARMIL1);XP_005223832.1(CARMIL1);XP_010816788.1(CARMIL1);XP_015315447.1(CARMIL1);XP_024839434.1(CARMIL1);XP_024839436.1(CARMIL1);XP_0…
242	GO:0032272	negative regulation of protein polymerization	22	44	6.07445e-06	8.15176e-05	NP_001002885.1(TMSB4);NP_001015592.1(PFN1);NP_001020491.1(TWF1);NP_001076949.1(CAPZA1);NP_001098794.1(TWF2);NP_001106755.1(GSN);NP_001192928.1(ADD1);NP_777048.1(TMSB10);NP_848669.1(CAPG);XP_005208289.1(ADD1);XP_005212800.1(CAPG);XP_005222094.2(TMSB4);XP_005223830.1(CARMIL1);XP_005223832.1(CARMIL1);XP_010816788.1(CARMIL1);XP_015315447.1(CARMIL1);XP_024839434.1(CARMIL1);XP_024839436.1(CARMIL1);XP_0…
243	GO:0044728	DNA methylation or demethylation	22	44	6.07445e-06	8.15176e-05	NP_001098845.1(Tdrkh);NP_001099084.1(SMARCA4);NP_872592.2(DNMT1);XP_005208769.2(DNMT1);XP_010805078.1(DNMT1);XP_015327477.1(DNMT1);XP_015327478.1(DNMT1);XP_015327481.1(DNMT1);XP_024849597.1(DNMT1);XP_024849598.1(DNMT1);XP_024849599.1(DNMT1);XP_024849600.1(DNMT1);XP_024849659.1(SMARCA4);XP_024849660.1(SMARCA4);XP_024849661.1(SMARCA4);XP_024849662.1(SMARCA4);XP_024849663.1(SMARCA4);XP_024849664.1(S…
244	GO:0031396	regulation of protein ubiquitination	54	155	6.11668e-06	8.17479e-05	NP_001014855.1(Psmc1);NP_001019680.2(PSME1);NP_001029560.1(PSMB9);NP_001029823.1(Sept4);NP_001032677.1(UBXN1);NP_001039596.1(Hspbp1);NP_001068616.1(HSPA5);NP_001069044.1(CHP1);NP_001071562.1(UBE2L3);NP_001093789.1(USP4);NP_001179530.1(GTPBP4);NP_001192206.1(ARRB2);NP_776429.1(CAV1);NP_776791.1(ISG15);NP_777203.1(RPS27A);XP_005212615.1(RPS27A);XP_005219748.1(Hspbp1);XP_005220238.1(ARRB2);XP_005228…
245	GO:0001944	vasculature development	86	281	6.59064e-06	8.77227e-05	NP_001029557.1(CTSH);NP_001033253.1(PRCP);NP_001070469.1(RBPJ);NP_001095746.1(RGCC);NP_001099084.1(SMARCA4);NP_001107554.1(AGT);NP_001160088.1(C5);NP_001180140.1(Ccm2);NP_001192714.1(ARID1A);NP_001192757.1(Luzp1);NP_776344.1(HRG);NP_776493.1(GJA1);NP_776926.1(ALOX15);NP_777012.1(PRKCB);NP_803478.1(B4GALT1);XP_002697835.5(ROCK1);XP_003586620.1(NEDD4);XP_005202627.2(STAT1);XP_005202630.1(STAT1);XP_…
246	GO:0010324	membrane invagination	16	27	6.71337e-06	8.89931e-05	NP_001076904.1(BIN2);NP_001106698.1(ELMO1);NP_001106755.1(GSN);NP_001179691.2(MYH9);NP_776410.1(AIF1);NP_776926.1(ALOX15);NP_776963.1(FCGR1A);NP_788783.1(MFGE8);XP_005205511.1(ELMO1);XP_015324852.1(ELMO1);XP_015324854.1(ELMO1);XP_015324856.1(ELMO1);XP_015324857.1(ELMO1);XP_024837376.1(MFGE8);XP_024837377.1(MFGE8);XP_024839144.1(AIF1)
247	GO:0031572	G2 DNA damage checkpoint	12	17	7.45659e-06	9.84452e-05	NP_001192987.1(TAOK3);XP_005217942.1(TAOK3);XP_005217943.1(TAOK3);XP_005217944.1(TAOK3);XP_010812261.1(TAOK3);XP_010812262.1(TAOK3);XP_015330970.1(TAOK3);XP_024833111.1(TAOK3);XP_024833112.1(TAOK3);XP_024833113.1(TAOK3);XP_024833114.1(TAOK3);XP_024838322.1(Syf2)
248	GO:1903308	regulation of chromatin modification	67	206	7.51386e-06	9.88012e-05	NP_001069157.3(PAXBP1);NP_001069216.1(CTCF);NP_001075056.1(RNF20);NP_001179414.1(Rtf1);NP_001179842.1(TRPS1);NP_001180055.1(SUPT6H);NP_001192552.1(TPR);NP_872592.2(DNMT1);XP_005208769.2(DNMT1);XP_005218651.1(CTCF);XP_005218653.1(CTCF);XP_005218654.1(CTCF);XP_005220168.1(SUPT6H);XP_005221963.1(PML);XP_005228084.1(OGT);XP_010800711.1(Trip12);XP_010800712.1(Trip12);XP_010805078.1(DNMT1);XP_010812784…
249	GO:0045862	positive regulation of proteolysis	45	123	8.46905e-06	0.000110914	NP_001019680.2(PSME1);NP_001029557.1(CTSH);NP_001039347.1(Diablo);NP_001039435.1(CASP8);NP_001039793.1(S100A9);NP_001069188.1(Rnf7);NP_001071386.1(BAK1);NP_001093816.1(CDKN1B);NP_001095447.1(Picalm);NP_001106755.1(GSN);NP_001107197.1(S100A8);NP_001157250.1(FN1);NP_001179691.2(MYH9);NP_001179913.1(AIFM1);NP_776319.1(BAX);NP_776429.1(CAV1);NP_777155.1(PYCARD);NP_786996.1(RACK1);XP_005202627.2(STAT1…
250	GO:0002218	activation of innate immune response	70	219	9.29665e-06	0.00011994	NP_001014855.1(Psmc1);NP_001019680.2(PSME1);NP_001029560.1(PSMB9);NP_001029951.1(MAPKAPK3);NP_001093798.1(OTULIN);NP_001095705.1(NLRX1);NP_001103471.1(KRAS);NP_001180076.1(UNC93B1);NP_776622.1(TLR2);NP_777203.1(RPS27A);NP_786987.1(MAPK1);XP_005212615.1(RPS27A);XP_005216104.1(NLRX1);XP_005217503.1(TLR2);XP_005217504.1(TLR2);XP_005222977.1(MAPKAPK3);XP_010815145.1(OTULIN);XP_010816425.1(MAPK14);XP_…
251	GO:0002758	innate immune response-activating signal transduction	70	219	9.29665e-06	0.00011994	NP_001014855.1(Psmc1);NP_001019680.2(PSME1);NP_001029560.1(PSMB9);NP_001029951.1(MAPKAPK3);NP_001093798.1(OTULIN);NP_001095705.1(NLRX1);NP_001103471.1(KRAS);NP_001180076.1(UNC93B1);NP_776622.1(TLR2);NP_777203.1(RPS27A);NP_786987.1(MAPK1);XP_005212615.1(RPS27A);XP_005216104.1(NLRX1);XP_005217503.1(TLR2);XP_005217504.1(TLR2);XP_005222977.1(MAPKAPK3);XP_010815145.1(OTULIN);XP_010816425.1(MAPK14);XP_…
252	GO:0048644	muscle organ morphogenesis	23	48	9.34218e-06	0.00011994	NP_001070469.1(RBPJ);NP_001077198.1(PKP2);XP_005207867.1(RBPJ);XP_005207868.1(RBPJ);XP_005207869.1(RBPJ);XP_024849212.1(RBPJ);XP_024849213.1(RBPJ);XP_024849214.1(RBPJ);XP_024849215.1(RBPJ);XP_024849216.1(RBPJ);XP_024849217.1(RBPJ);XP_024849218.1(RBPJ);XP_024849219.1(RBPJ);XP_024849220.1(RBPJ);XP_024849221.1(RBPJ);XP_024849222.1(RBPJ);XP_024849223.1(RBPJ);XP_024849224.1(RBPJ);XP_024849225.1(RBPJ);…
253	GO:0048645	organ formation	23	48	9.34218e-06	0.00011994	NP_001070469.1(RBPJ);NP_786987.1(MAPK1);XP_005207867.1(RBPJ);XP_005207868.1(RBPJ);XP_005207869.1(RBPJ);XP_024849212.1(RBPJ);XP_024849213.1(RBPJ);XP_024849214.1(RBPJ);XP_024849215.1(RBPJ);XP_024849216.1(RBPJ);XP_024849217.1(RBPJ);XP_024849218.1(RBPJ);XP_024849219.1(RBPJ);XP_024849220.1(RBPJ);XP_024849221.1(RBPJ);XP_024849222.1(RBPJ);XP_024849223.1(RBPJ);XP_024849224.1(RBPJ);XP_024849225.1(RBPJ);XP…
254	GO:0060415	muscle tissue morphogenesis	23	48	9.34218e-06	0.00011994	NP_001070469.1(RBPJ);NP_001077198.1(PKP2);XP_005207867.1(RBPJ);XP_005207868.1(RBPJ);XP_005207869.1(RBPJ);XP_024849212.1(RBPJ);XP_024849213.1(RBPJ);XP_024849214.1(RBPJ);XP_024849215.1(RBPJ);XP_024849216.1(RBPJ);XP_024849217.1(RBPJ);XP_024849218.1(RBPJ);XP_024849219.1(RBPJ);XP_024849220.1(RBPJ);XP_024849221.1(RBPJ);XP_024849222.1(RBPJ);XP_024849223.1(RBPJ);XP_024849224.1(RBPJ);XP_024849225.1(RBPJ);…
255	GO:0002237	response to molecule of bacterial origin	54	157	9.3848e-06	0.000120015	NP_001029951.1(MAPKAPK3);NP_001032521.1(HDAC1);NP_001039560.1(CXCL16);NP_001070277.1(HSF1);NP_001070579.1(CARD9);NP_001095336.1(IDO1);NP_001095385.1(Aldoa);NP_001099123.1(Elane);NP_001179747.2(ADAM9);NP_776433.1(CD14);NP_776622.1(TLR2);NP_777155.1(PYCARD);NP_786987.1(MAPK1);NP_789745.1(CEBPB);XP_002691532.1(ADAM17);XP_003586820.2(MRC1);XP_005202627.2(STAT1);XP_005202630.1(STAT1);XP_005209486.1(CD…
256	GO:0002891	positive regulation of immunoglobulin mediated immune response	15	25	1.06211e-05	0.000135294	NP_001029784.1(HPX);NP_001192430.1(STAT6);NP_001193452.1(PTPRC);XP_005206571.1(STAT6);XP_005217387.1(PTPRC);XP_010811847.1(PTPRC);XP_010811849.1(PTPRC);XP_015330753.1(PTPRC);XP_024831838.1(PTPRC);XP_024831839.1(PTPRC);XP_024831840.1(PTPRC);XP_024831841.1(PTPRC);XP_024847175.1(STAT6);XP_024847176.1(STAT6);XP_024847178.1(STAT6)
257	GO:0031061	negative regulation of histone methylation	13	20	1.22e-05	0.000154803	NP_001180055.1(SUPT6H);NP_872592.2(DNMT1);XP_005208769.2(DNMT1);XP_005220168.1(SUPT6H);XP_010805078.1(DNMT1);XP_010814142.1(SUPT6H);XP_015327477.1(DNMT1);XP_015327478.1(DNMT1);XP_015327481.1(DNMT1);XP_024849597.1(DNMT1);XP_024849598.1(DNMT1);XP_024849599.1(DNMT1);XP_024849600.1(DNMT1)
258	GO:0010950	positive regulation of endopeptidase activity	39	103	1.31619e-05	0.00016636	NP_001029557.1(CTSH);NP_001039347.1(Diablo);NP_001039435.1(CASP8);NP_001039793.1(S100A9);NP_001069188.1(Rnf7);NP_001071386.1(BAK1);NP_001093816.1(CDKN1B);NP_001095447.1(Picalm);NP_001107197.1(S100A8);NP_001179913.1(AIFM1);NP_776319.1(BAX);NP_777155.1(PYCARD);NP_786996.1(RACK1);XP_005202627.2(STAT1);XP_005202630.1(STAT1);XP_005202672.1(CASP8);XP_005203785.2(S100A9);XP_005203786.2(S100A9);XP_005203…
259	GO:0070486	leukocyte aggregation	103	356	1.32622e-05	0.000166981	NP_001007817.1(FADD);NP_001012692.2(HLA-DMA);NP_001029212.1(PSMB10);NP_001029907.1(CD74);NP_001030424.1(CD151);NP_001035046.1(ITGAM);NP_001039793.1(S100A9);NP_001039882.1(CYLD);NP_001069540.1(NCK1);NP_001075897.1(ITCH);NP_001095336.1(IDO1);NP_001095510.1(Satb1);NP_001107197.1(S100A8);NP_001137348.1(NCKAP1L);NP_001178120.1(ZFP36L2);NP_001178461.2(DOCK8);NP_001179230.1(CDK6);NP_001179556.1(STK10);N…
260	GO:0010522	regulation of calcium ion transport into cytosol	28	65	1.34481e-05	0.00016719	NP_001071386.1(BAK1);NP_001075196.1(CLIC2);NP_776319.1(BAX);NP_776429.1(CAV1);NP_776459.1(CYBA);NP_776946.1(CORO1A);XP_005207187.1(PTPN6);XP_005209572.2(DIAPH1);XP_005216458.2(F2);XP_005223298.1(BAK1);XP_005224888.1(CORO1A);XP_005224890.1(CORO1A);XP_005228373.1(Dmd);XP_005228374.1(Dmd);XP_015315211.1(BAK1);XP_024839342.1(BAK1);XP_024839343.1(BAK1);XP_024844136.1(DMD);XP_024844137.1(DMD);XP_024849…
261	GO:0006007	glucose catabolic process	10	13	1.34839e-05	0.00016719	NP_001029471.1(PGK1);NP_001095385.1(Aldoa);NP_001180149.2(PFKP);XP_005224934.1(Aldoa);XP_010803339.1(PFKM);XP_010817708.1(Aldoa);XP_024840531.1(Aldoa);XP_024840532.1(Aldoa);XP_024840533.1(Aldoa);XP_024856184.1(PFKP)
262	GO:0019320	hexose catabolic process	10	13	1.34839e-05	0.00016719	NP_001029471.1(PGK1);NP_001095385.1(Aldoa);NP_001180149.2(PFKP);XP_005224934.1(Aldoa);XP_010803339.1(PFKM);XP_010817708.1(Aldoa);XP_024840531.1(Aldoa);XP_024840532.1(Aldoa);XP_024840533.1(Aldoa);XP_024856184.1(PFKP)
263	GO:0086009	membrane repolarization	10	13	1.34839e-05	0.00016719	NP_001069366.1(SNTA1);NP_776493.1(GJA1);XP_024849253.1(ANK2);XP_024849254.1(Ank2);XP_024849255.1(Ank2);XP_024849256.1(Ank2);XP_024849257.1(Ank2);XP_024849258.1(Ank2);XP_024849262.1(Ank2);XP_024849263.1(Ank2)
264	GO:0008283	cell proliferation	310	1280	1.45063e-05	0.000179186	NP_001002763.1(CDH1);NP_001007809.1(CAV2);NP_001007817.1(FADD);NP_001012689.2(STAT3);NP_001014912.1(HMOX1);NP_001014956.1(NFYA);NP_001015602.1(STK4);NP_001028799.1(BECN1);NP_001029557.1(CTSH);NP_001029599.1(RPA3);NP_001029727.1(S100B);NP_001029907.1(CD74);NP_001030229.1(HCLS1);NP_001030367.1(EPCAM);NP_001030497.1(CNN2);NP_001032521.1(HDAC1);NP_001033131.1(ACSL6);NP_001033303.1(SKAP2);NP_001035046…
265	GO:0044699	single-organism process	2139	10451	1.48481e-05	0.000182715	NP_001001147.1(CCNT1);NP_001002763.1(CDH1);NP_001002885.1(TMSB4);NP_001003900.1(TUBB2A);NP_001007809.1(CAV2);NP_001007810.1(HSD17B4);NP_001007817.1(FADD);NP_001007818.1(QKI);NP_001008665.1(F11);NP_001011676.2(CD2);NP_001012687.1(FASN);NP_001012688.1(HSP90AA1);NP_001012689.2(STAT3);NP_001012692.2(HLA-DMA);NP_001013600.1(AK1);NP_001013604.2(MCM3);NP_001013607.1(TPI1);NP_001013611.2(BCAT2);NP_001013…
266	GO:0002683	negative regulation of immune system process	65	202	1.50375e-05	0.000184351	NP_001007817.1(FADD);NP_001029907.1(CD74);NP_001032544.1(RPS19);NP_001068905.1(GABPA);NP_001075897.1(ITCH);NP_001095336.1(IDO1);NP_001095352.1(INPP5D);NP_001095705.1(NLRX1);NP_001160088.1(C5);NP_001192206.1(ARRB2);NP_001192409.1(THOC1);NP_001193452.1(PTPRC);NP_001269011.1(HTRA1);NP_776677.1(C4BPA);NP_776998.1(PGLYRP1);XP_002691863.2(OLFM4);XP_005207187.1(PTPN6);XP_005216104.1(NLRX1);XP_005216701.…
267	GO:0002637	regulation of immunoglobulin production	18	34	1.54767e-05	0.000188319	NP_001030474.1(EXOSC3);NP_001192409.1(THOC1);NP_001192430.1(STAT6);NP_001193452.1(PTPRC);XP_002691752.2(TRAF2);XP_005206571.1(STAT6);XP_005213582.1(TRAF2);XP_005217387.1(PTPRC);XP_010811847.1(PTPRC);XP_010811849.1(PTPRC);XP_015330753.1(PTPRC);XP_024831838.1(PTPRC);XP_024831839.1(PTPRC);XP_024831840.1(PTPRC);XP_024831841.1(PTPRC);XP_024847175.1(STAT6);XP_024847176.1(STAT6);XP_024847178.1(STAT6)
268	GO:0006813	potassium ion transport	18	34	1.54767e-05	0.000188319	NP_001014405.1(KCNAB2);NP_001014406.1(KCNAB2);XP_005217169.1(KCNAB2);XP_024832212.1(KCNAB2);XP_024832213.1(KCNAB2);XP_024832214.1(KCNAB2);XP_024849253.1(ANK2);XP_024849254.1(Ank2);XP_024849255.1(Ank2);XP_024849256.1(Ank2);XP_024849257.1(Ank2);XP_024849258.1(Ank2);XP_024849262.1(Ank2);XP_024849263.1(Ank2);XP_024850712.1(DLG1);XP_024850716.1(DLG1);XP_024850723.1(DLG1);XP_024850732.1(DLG1)
269	GO:0033144	negative regulation of intracellular steroid hormone receptor signaling pathway	20	40	1.6041e-05	0.000194206	NP_001032521.1(HDAC1);NP_001099084.1(SMARCA4);NP_001192968.1(CNOT1);XP_005202952.1(HDAC1);XP_005218723.1(CNOT1);XP_010812834.1(CNOT1);XP_024834135.1(CNOT1);XP_024834136.1(CNOT1);XP_024834138.1(CNOT1);XP_024834139.1(CNOT1);XP_024849659.1(SMARCA4);XP_024849660.1(SMARCA4);XP_024849661.1(SMARCA4);XP_024849662.1(SMARCA4);XP_024849663.1(SMARCA4);XP_024849664.1(SMARCA4);XP_024849665.1(SMARCA4);XP_024849…
270	GO:1903900	regulation of viral life cycle	41	111	1.60796e-05	0.000194206	NP_001025017.1(OAS1);NP_001032521.1(HDAC1);NP_001069624.1(VPS4B);NP_001071495.1(SP1);NP_001076083.1(RAD23A);NP_001091634.1(RNASEL);NP_001099084.1(SMARCA4);NP_001121978.1(Chmp4b);NP_776365.1(MX1);NP_776791.1(ISG15);NP_835210.2(EIF2AK2);NP_872596.1(TRIM21);XP_002686059.1(ADAR);XP_002697249.2(SRPK1);XP_003586054.1(ZC3HAV1);XP_005202045.1(MX1);XP_005202046.1(MX1);XP_005202952.1(HDAC1);XP_005203859.2(…
271	GO:0036037	CD8-positive, alpha-beta T cell activation	8	9	1.64035e-05	0.000197387	NP_001095510.1(Satb1);NP_001137348.1(NCKAP1L);XP_005202197.1(Satb1);XP_010803130.1(NCKAP1L);XP_024844288.1(Satb1);XP_024844315.1(Satb1);XP_024844335.1(Satb1);XP_024847426.1(NCKAP1L)
272	GO:0045944	positive regulation of transcription from RNA polymerase II promoter	29	69	1.68492e-05	0.000202004	NP_001070469.1(RBPJ);XP_005207502.1(Mkl1);XP_005207867.1(RBPJ);XP_005207868.1(RBPJ);XP_005207869.1(RBPJ);XP_010804074.1(Mkl1);XP_015326913.1(MKL1);XP_024848561.1(Mkl1);XP_024848562.1(MKL1);XP_024848563.1(MKL1);XP_024849212.1(RBPJ);XP_024849213.1(RBPJ);XP_024849214.1(RBPJ);XP_024849215.1(RBPJ);XP_024849216.1(RBPJ);XP_024849217.1(RBPJ);XP_024849218.1(RBPJ);XP_024849219.1(RBPJ);XP_024849220.1(RBPJ);…
273	GO:1902275	regulation of chromatin organization	67	211	1.81894e-05	0.000216057	NP_001069157.3(PAXBP1);NP_001069216.1(CTCF);NP_001075056.1(RNF20);NP_001179414.1(Rtf1);NP_001179842.1(TRPS1);NP_001180055.1(SUPT6H);NP_001192552.1(TPR);NP_872592.2(DNMT1);XP_005208769.2(DNMT1);XP_005218651.1(CTCF);XP_005218653.1(CTCF);XP_005218654.1(CTCF);XP_005220168.1(SUPT6H);XP_005221963.1(PML);XP_005228084.1(OGT);XP_010800711.1(Trip12);XP_010800712.1(Trip12);XP_010805078.1(DNMT1);XP_010812784…
274	GO:0002275	myeloid cell activation involved in immune response	12	18	1.83526e-05	0.000216057	NP_001093786.1(Pi4k2a);NP_001179677.1(MYO1F);NP_777076.1(S100A12);XP_005203669.1(S100A12);XP_005203670.1(S100A12);XP_005203680.1(S100A13);XP_005203681.1(S100A13);XP_005208208.1(ANXA3);XP_010805126.1(STXBP2);XP_024840740.1(S100A12);XP_024848975.1(ANXA3);XP_024850107.1(MYO1F)
275	GO:0043921	modulation by host of viral transcription	12	18	1.83526e-05	0.000216057	NP_001071495.1(SP1);NP_001099084.1(SMARCA4);XP_024849659.1(SMARCA4);XP_024849660.1(SMARCA4);XP_024849661.1(SMARCA4);XP_024849662.1(SMARCA4);XP_024849663.1(SMARCA4);XP_024849664.1(SMARCA4);XP_024849665.1(SMARCA4);XP_024849666.1(SMARCA4);XP_024849667.1(SMARCA4);XP_024849668.1(SMARCA4)
276	GO:0052312	modulation of transcription in other organism involved in symbiotic interaction	12	18	1.83526e-05	0.000216057	NP_001071495.1(SP1);NP_001099084.1(SMARCA4);XP_024849659.1(SMARCA4);XP_024849660.1(SMARCA4);XP_024849661.1(SMARCA4);XP_024849662.1(SMARCA4);XP_024849663.1(SMARCA4);XP_024849664.1(SMARCA4);XP_024849665.1(SMARCA4);XP_024849666.1(SMARCA4);XP_024849667.1(SMARCA4);XP_024849668.1(SMARCA4)
277	GO:0052472	modulation by host of symbiont transcription	12	18	1.83526e-05	0.000216057	NP_001071495.1(SP1);NP_001099084.1(SMARCA4);XP_024849659.1(SMARCA4);XP_024849660.1(SMARCA4);XP_024849661.1(SMARCA4);XP_024849662.1(SMARCA4);XP_024849663.1(SMARCA4);XP_024849664.1(SMARCA4);XP_024849665.1(SMARCA4);XP_024849666.1(SMARCA4);XP_024849667.1(SMARCA4);XP_024849668.1(SMARCA4)
278	GO:0044706	multi-multicellular organism process	15	26	2.05414e-05	0.000240091	NP_001070277.1(HSF1);NP_001071495.1(SP1);XP_002699912.1(ACSL4);XP_005215207.1(HSF1);XP_005215208.1(HSF1);XP_010810127.1(HSF1);XP_010810128.1(HSF1);XP_010810129.1(HSF1);XP_010810130.1(HSF1);XP_015317069.1(ACSL4);XP_015317071.1(ACSL4);XP_015317072.1(ACSL4);XP_015317073.1(ACSL4);XP_024844495.1(ACSL4);XP_024857224.1(HSF1)
279	GO:0048066	developmental pigmentation	15	26	2.05414e-05	0.000240091	NP_001039514.1(VPS33A);NP_001069184.1(HPS1);NP_001092345.1(BLOC1S5);NP_776319.1(BAX);NP_963285.2(SOD2);XP_002691008.1(MYO5A);XP_005211933.1(Myo5a);XP_005211934.1(Myo5a);XP_005211936.1(MYO5A);XP_005225595.2(HPS1);XP_005225596.2(HPS1);XP_010818195.2(HPS1);XP_024832910.1(VPS33A);XP_024841383.1(HPS1);XP_024853796.1(Myo5a)
280	GO:0042633	hair cycle	27	63	2.13589e-05	0.000247882	NP_001039361.1(TRADD);NP_001070469.1(RBPJ);NP_001160047.2(KRT14);XP_005207867.1(RBPJ);XP_005207868.1(RBPJ);XP_005207869.1(RBPJ);XP_024833784.1(TRADD);XP_024833785.1(TRADD);XP_024849212.1(RBPJ);XP_024849213.1(RBPJ);XP_024849214.1(RBPJ);XP_024849215.1(RBPJ);XP_024849216.1(RBPJ);XP_024849217.1(RBPJ);XP_024849218.1(RBPJ);XP_024849219.1(RBPJ);XP_024849220.1(RBPJ);XP_024849221.1(RBPJ);XP_024849222.1(RB…
281	GO:0001568	blood vessel development	74	240	2.13599e-05	0.000247882	NP_001029557.1(CTSH);NP_001033253.1(PRCP);NP_001070469.1(RBPJ);NP_001095746.1(RGCC);NP_001160088.1(C5);NP_001180140.1(Ccm2);NP_001192714.1(ARID1A);NP_001192757.1(Luzp1);NP_776344.1(HRG);NP_776493.1(GJA1);NP_776926.1(ALOX15);NP_777012.1(PRKCB);NP_803478.1(B4GALT1);XP_002697835.5(ROCK1);XP_003586620.1(NEDD4);XP_005202627.2(STAT1);XP_005202630.1(STAT1);XP_005203213.1(Luzp1);XP_005203215.1(Luzp1);XP_…
282	GO:0052547	regulation of peptidase activity	68	216	2.16223e-05	0.000248669	NP_001015590.2(ITIH4);NP_001019680.2(PSME1);NP_001025489.2(CAST);NP_001029557.1(CTSH);NP_001030364.1(SERPINB8);NP_001032538.1(CSTB);NP_001039347.1(Diablo);NP_001039435.1(CASP8);NP_001039793.1(S100A9);NP_001068821.1(ITIH1);NP_001069188.1(Rnf7);NP_001071386.1(BAK1);NP_001075181.1(SERPINA3-8);NP_001093816.1(CDKN1B);NP_001093832.1(CSTB);NP_001095447.1(Picalm);NP_001103265.1(A2M);NP_001107197.1(S100A8…
283	GO:0022404	molting cycle process	23	50	2.16566e-05	0.000248669	NP_001070469.1(RBPJ);XP_005207867.1(RBPJ);XP_005207868.1(RBPJ);XP_005207869.1(RBPJ);XP_024849212.1(RBPJ);XP_024849213.1(RBPJ);XP_024849214.1(RBPJ);XP_024849215.1(RBPJ);XP_024849216.1(RBPJ);XP_024849217.1(RBPJ);XP_024849218.1(RBPJ);XP_024849219.1(RBPJ);XP_024849220.1(RBPJ);XP_024849221.1(RBPJ);XP_024849222.1(RBPJ);XP_024849223.1(RBPJ);XP_024849224.1(RBPJ);XP_024849225.1(RBPJ);XP_024849226.1(RBPJ);…
284	GO:0022405	hair cycle process	23	50	2.16566e-05	0.000248669	NP_001070469.1(RBPJ);XP_005207867.1(RBPJ);XP_005207868.1(RBPJ);XP_005207869.1(RBPJ);XP_024849212.1(RBPJ);XP_024849213.1(RBPJ);XP_024849214.1(RBPJ);XP_024849215.1(RBPJ);XP_024849216.1(RBPJ);XP_024849217.1(RBPJ);XP_024849218.1(RBPJ);XP_024849219.1(RBPJ);XP_024849220.1(RBPJ);XP_024849221.1(RBPJ);XP_024849222.1(RBPJ);XP_024849223.1(RBPJ);XP_024849224.1(RBPJ);XP_024849225.1(RBPJ);XP_024849226.1(RBPJ);…
285	GO:0051258	protein polymerization	55	165	2.18675e-05	0.00025021	NP_001002885.1(TMSB4);NP_001015592.1(PFN1);NP_001019708.1(GMFG);NP_001020491.1(TWF1);NP_001029802.1(GRB2);NP_001033199.1(VASP);NP_001069540.1(NCK1);NP_001076949.1(CAPZA1);NP_001094707.1(GMFB);NP_001098794.1(TWF2);NP_001106714.1(CORO1B);NP_001106755.1(GSN);NP_001137348.1(NCKAP1L);NP_001179013.1(EVL);NP_001192928.1(ADD1);NP_776651.1(ACTR3);NP_776926.1(ALOX15);NP_776946.1(CORO1A);NP_777048.1(TMSB10)…
286	GO:0032268	regulation of cellular protein metabolic process	407	1741	2.30566e-05	0.000262894	NP_001007818.1(QKI);NP_001014855.1(Psmc1);NP_001015590.2(ITIH4);NP_001019658.1(PI16);NP_001019680.2(PSME1);NP_001025489.2(CAST);NP_001029206.1(GAPDH);NP_001029450.1(CIRBP);NP_001029526.1(NIFK);NP_001029557.1(CTSH);NP_001029560.1(PSMB9);NP_001029784.1(HPX);NP_001029823.1(Sept4);NP_001029907.1(CD74);NP_001030229.1(HCLS1);NP_001030364.1(SERPINB8);NP_001030518.1(NPM1);NP_001032521.1(HDAC1);NP_0010325…
287	GO:0010952	positive regulation of peptidase activity	40	109	2.42038e-05	0.000275012	NP_001019680.2(PSME1);NP_001029557.1(CTSH);NP_001039347.1(Diablo);NP_001039435.1(CASP8);NP_001039793.1(S100A9);NP_001069188.1(Rnf7);NP_001071386.1(BAK1);NP_001093816.1(CDKN1B);NP_001095447.1(Picalm);NP_001107197.1(S100A8);NP_001179913.1(AIFM1);NP_776319.1(BAX);NP_777155.1(PYCARD);NP_786996.1(RACK1);XP_005202627.2(STAT1);XP_005202630.1(STAT1);XP_005202672.1(CASP8);XP_005203785.2(S100A9);XP_0052037…
288	GO:0019359	nicotinamide nucleotide biosynthetic process	13	21	2.62505e-05	0.000294866	NP_001029615.1(NADSYN1);NP_001092327.1(NAPRT);NP_001178237.1(KYNU);NP_001231070.1(NAMPT);XP_005227393.1(NADSYN1);XP_005227395.2(NADSYN1);XP_024842844.1(NADSYN1);XP_024842845.1(NADSYN1);XP_024842846.1(NADSYN1);XP_024842847.1(NADSYN1);XP_024842848.1(NADSYN1);XP_024842849.1(NADSYN1);XP_024842850.1(NADSYN1)
289	GO:0019363	pyridine nucleotide biosynthetic process	13	21	2.62505e-05	0.000294866	NP_001029615.1(NADSYN1);NP_001092327.1(NAPRT);NP_001178237.1(KYNU);NP_001231070.1(NAMPT);XP_005227393.1(NADSYN1);XP_005227395.2(NADSYN1);XP_024842844.1(NADSYN1);XP_024842845.1(NADSYN1);XP_024842846.1(NADSYN1);XP_024842847.1(NADSYN1);XP_024842848.1(NADSYN1);XP_024842849.1(NADSYN1);XP_024842850.1(NADSYN1)
290	GO:0007204	positive regulation of cytosolic calcium ion concentration	28	67	2.65841e-05	0.000294866	NP_001071386.1(BAK1);NP_001075196.1(CLIC2);NP_776319.1(BAX);NP_776429.1(CAV1);NP_776459.1(CYBA);NP_776946.1(CORO1A);XP_005207187.1(PTPN6);XP_005209572.2(DIAPH1);XP_005216458.2(F2);XP_005223298.1(BAK1);XP_005224888.1(CORO1A);XP_005224890.1(CORO1A);XP_005228373.1(Dmd);XP_005228374.1(Dmd);XP_015315211.1(BAK1);XP_024839342.1(BAK1);XP_024839343.1(BAK1);XP_024844136.1(DMD);XP_024844137.1(DMD);XP_024849…
291	GO:0032873	negative regulation of stress-activated MAPK cascade	28	67	2.65841e-05	0.000294866	NP_001039405.2(ZMYND11);NP_001075897.1(ITCH);NP_001192987.1(TAOK3);XP_005214501.1(ZMYND11);XP_005214502.1(ZMYND11);XP_005214503.1(ZMYND11);XP_005214504.1(ZMYND11);XP_005214506.1(ZMYND11);XP_005214507.1(ZMYND11);XP_005217942.1(TAOK3);XP_005217943.1(TAOK3);XP_005217944.1(TAOK3);XP_010809731.1(ITCH);XP_010812261.1(TAOK3);XP_010812262.1(TAOK3);XP_015329567.1(ZMYND11);XP_015330970.1(TAOK3);XP_02483311…
292	GO:0060401	cytosolic calcium ion transport	28	67	2.65841e-05	0.000294866	NP_001071386.1(BAK1);NP_001075196.1(CLIC2);NP_776319.1(BAX);NP_776429.1(CAV1);NP_776459.1(CYBA);NP_776946.1(CORO1A);XP_005207187.1(PTPN6);XP_005209572.2(DIAPH1);XP_005216458.2(F2);XP_005223298.1(BAK1);XP_005224888.1(CORO1A);XP_005224890.1(CORO1A);XP_005228373.1(Dmd);XP_005228374.1(Dmd);XP_015315211.1(BAK1);XP_024839342.1(BAK1);XP_024839343.1(BAK1);XP_024844136.1(DMD);XP_024844137.1(DMD);XP_024849…
293	GO:0060402	calcium ion transport into cytosol	28	67	2.65841e-05	0.000294866	NP_001071386.1(BAK1);NP_001075196.1(CLIC2);NP_776319.1(BAX);NP_776429.1(CAV1);NP_776459.1(CYBA);NP_776946.1(CORO1A);XP_005207187.1(PTPN6);XP_005209572.2(DIAPH1);XP_005216458.2(F2);XP_005223298.1(BAK1);XP_005224888.1(CORO1A);XP_005224890.1(CORO1A);XP_005228373.1(Dmd);XP_005228374.1(Dmd);XP_015315211.1(BAK1);XP_024839342.1(BAK1);XP_024839343.1(BAK1);XP_024844136.1(DMD);XP_024844137.1(DMD);XP_024849…
294	GO:0070303	negative regulation of stress-activated protein kinase signaling cascade	28	67	2.65841e-05	0.000294866	NP_001039405.2(ZMYND11);NP_001075897.1(ITCH);NP_001192987.1(TAOK3);XP_005214501.1(ZMYND11);XP_005214502.1(ZMYND11);XP_005214503.1(ZMYND11);XP_005214504.1(ZMYND11);XP_005214506.1(ZMYND11);XP_005214507.1(ZMYND11);XP_005217942.1(TAOK3);XP_005217943.1(TAOK3);XP_005217944.1(TAOK3);XP_010809731.1(ITCH);XP_010812261.1(TAOK3);XP_010812262.1(TAOK3);XP_015329567.1(ZMYND11);XP_015330970.1(TAOK3);XP_02483311…
295	GO:0080134	regulation of response to stress	215	854	2.73827e-05	0.000302695	NP_001008665.1(F11);NP_001014855.1(Psmc1);NP_001015528.1(MVK);NP_001019680.2(PSME1);NP_001028787.1(CTSS);NP_001028935.1(DNAJB1);NP_001029560.1(PSMB9);NP_001029784.1(HPX);NP_001029907.1(CD74);NP_001029951.1(MAPKAPK3);NP_001039377.1(CHORDC1);NP_001039405.2(ZMYND11);NP_001039793.1(S100A9);NP_001039822.1(TMEM173);NP_001068587.1(F12);NP_001068766.2(CCAR2);NP_001069501.1(TPD52L1);NP_001069540.1(NCK1);N…
296	GO:0042594	response to starvation	14	24	3.29049e-05	0.000362509	NP_001028799.1(BECN1);NP_001068616.1(HSPA5);NP_001069121.1(ASNS);NP_777027.1(SLC2A1);XP_005221614.1(PRKAA1);XP_010802301.1(ASNS);XP_010814254.1(MYBBP1A);XP_015323612.1(ASNS);XP_024846402.1(ASNS);XP_024846403.1(ASNS);XP_024846404.1(ASNS);XP_024846405.1(ASNS);XP_024846406.1(ASNS);XP_024854148.1(HSPA5)
297	GO:0032502	developmental process	931	4292	3.33962e-05	0.000366683	NP_001002763.1(CDH1);NP_001007809.1(CAV2);NP_001007810.1(HSD17B4);NP_001007817.1(FADD);NP_001007818.1(QKI);NP_001012689.2(STAT3);NP_001012692.2(HLA-DMA);NP_001013617.1(TAGLN2);NP_001014405.1(KCNAB2);NP_001014406.1(KCNAB2);NP_001014849.1(COQ7);NP_001014939.1(TBCB);NP_001014956.1(NFYA);NP_001015574.1(SFXN1);NP_001015578.1(EHD1);NP_001015592.1(PFN1);NP_001015602.1(STK4);NP_001015608.1(CLIC1);NP_0010…
298	GO:0045089	positive regulation of innate immune response	71	231	3.4869e-05	0.000380979	NP_001014855.1(Psmc1);NP_001019680.2(PSME1);NP_001029560.1(PSMB9);NP_001029784.1(HPX);NP_001029951.1(MAPKAPK3);NP_001093798.1(OTULIN);NP_001095705.1(NLRX1);NP_001103471.1(KRAS);NP_001180076.1(UNC93B1);NP_776622.1(TLR2);NP_777203.1(RPS27A);NP_786987.1(MAPK1);XP_005212615.1(RPS27A);XP_005216104.1(NLRX1);XP_005217503.1(TLR2);XP_005217504.1(TLR2);XP_005222977.1(MAPKAPK3);XP_010815145.1(OTULIN);XP_010…
299	GO:0009988	cell-cell recognition	22	48	3.49319e-05	0.000380979	NP_001017934.2(CCT3);NP_001029411.1(CCT2);NP_001029714.1(CCT6A);NP_001033175.1(TCP1);NP_001033283.1(CCT4);NP_001039636.1(CCT7);NP_001096577.1(Ubap2l);NP_001178461.2(DOCK8);NP_803478.1(B4GALT1);XP_010801167.1(Ubap2l);XP_010801168.1(UBAP2L);XP_010801169.1(UBAP2L);XP_010806152.1(DOCK8);XP_024837188.1(DOCK2);XP_024837189.1(DOCK2);XP_024839913.1(UBAP2L);XP_024839923.1(UBAP2L);XP_024850712.1(DLG1);XP_0…
300	GO:0045935	positive regulation of nucleobase-containing compound metabolic process	112	402	3.51859e-05	0.000382471	NP_001015527.1(GTF2F1);NP_001019738.1(CTH);NP_001030518.1(NPM1);NP_001068616.1(HSPA5);NP_001070469.1(RBPJ);NP_001092351.2(ARHGEF2);NP_001103431.1(Gfpt1);NP_001103471.1(KRAS);NP_001178120.1(ZFP36L2);NP_001179414.1(Rtf1);NP_001180055.1(SUPT6H);NP_001192430.1(STAT6);NP_001192494.1(THRAP3);NP_001192968.1(CNOT1);NP_001193452.1(PTPRC);NP_776319.1(BAX);NP_776622.1(TLR2);NP_776778.1(IKBKB);NP_777012.1(PR…
301	GO:0050670	regulation of lymphocyte proliferation	47	137	3.73094e-05	0.000404206	NP_001007817.1(FADD);NP_001029907.1(CD74);NP_001069540.1(NCK1);NP_001075897.1(ITCH);NP_001095336.1(IDO1);NP_001095352.1(INPP5D);NP_001095811.1(LGALS3);NP_001137348.1(NCKAP1L);NP_001192955.1(AHR);NP_001193452.1(PTPRC);NP_776410.1(AIF1);NP_776842.1(PDE5A);NP_776946.1(CORO1A);NP_777155.1(PYCARD);NP_789745.1(CEBPB);NP_937864.2(ITGAL);XP_002686208.2(VAV3);XP_002692403.3(NFATC2);XP_005201936.1(NCK1);XP…
302	GO:0032956	regulation of actin cytoskeleton organization	78	260	3.76276e-05	0.000406303	NP_001002885.1(TMSB4);NP_001015592.1(PFN1);NP_001019708.1(GMFG);NP_001020491.1(TWF1);NP_001029802.1(GRB2);NP_001030229.1(HCLS1);NP_001033199.1(VASP);NP_001069540.1(NCK1);NP_001074980.1(WASF2);NP_001076949.1(CAPZA1);NP_001094707.1(GMFB);NP_001095746.1(RGCC);NP_001098794.1(TWF2);NP_001106714.1(CORO1B);NP_001106755.1(GSN);NP_001137348.1(NCKAP1L);NP_001179013.1(EVL);NP_001179425.1(PLEK);NP_001179510.…
303	GO:0002714	positive regulation of B cell mediated immunity	15	27	3.78264e-05	0.000407102	NP_001029784.1(HPX);NP_001192430.1(STAT6);NP_001193452.1(PTPRC);XP_005206571.1(STAT6);XP_005217387.1(PTPRC);XP_010811847.1(PTPRC);XP_010811849.1(PTPRC);XP_015330753.1(PTPRC);XP_024831838.1(PTPRC);XP_024831839.1(PTPRC);XP_024831840.1(PTPRC);XP_024831841.1(PTPRC);XP_024847175.1(STAT6);XP_024847176.1(STAT6);XP_024847178.1(STAT6)
304	GO:0042537	benzene-containing compound metabolic process	10	14	3.88317e-05	0.000415181	NP_001068838.1(KYAT3);NP_777231.1(GOT2);XP_005204338.1(KYAT3);XP_005204339.1(KYAT3);XP_005204340.2(KYAT3);XP_015319854.1(KYAT3);XP_024842717.1(KYAT3);XP_024842719.1(KYAT3);XP_024842733.1(KYAT3);XP_024842735.1(KYAT3)
305	GO:0070189	kynurenine metabolic process	10	14	3.88317e-05	0.000415181	NP_001068838.1(KYAT3);NP_777231.1(GOT2);XP_005204338.1(KYAT3);XP_005204339.1(KYAT3);XP_005204340.2(KYAT3);XP_015319854.1(KYAT3);XP_024842717.1(KYAT3);XP_024842719.1(KYAT3);XP_024842733.1(KYAT3);XP_024842735.1(KYAT3)
306	GO:0034097	response to cytokine	99	348	4.06456e-05	0.000433155	NP_001007817.1(FADD);NP_001012687.1(FASN);NP_001012689.2(STAT3);NP_001025017.1(OAS1);NP_001029206.1(GAPDH);NP_001029784.1(HPX);NP_001029907.1(CD74);NP_001030229.1(HCLS1);NP_001030431.1(GPD1);NP_001032521.1(HDAC1);NP_001035594.1(SEC61A1);NP_001039435.1(CASP8);NP_001039560.1(CXCL16);NP_001039822.1(TMEM173);NP_001068616.1(HSPA5);NP_001068871.2(CSF1R);NP_001070466.1(RPL13A);NP_001074375.1(NUB1);NP_00…
307	GO:0031638	zymogen activation	19	39	4.15629e-05	0.000441487	NP_001007817.1(FADD);NP_001008665.1(F11);NP_001039347.1(Diablo);NP_001039435.1(CASP8);NP_001068587.1(F12);NP_001071386.1(BAK1);NP_001098444.1(Tbc1d10a);NP_776319.1(BAX);XP_005202672.1(CASP8);XP_005217807.1(Diablo);XP_005217808.1(Diablo);XP_005223298.1(BAK1);XP_005227242.1(BAD);XP_005227243.1(BAD);XP_015315211.1(BAK1);XP_024839342.1(BAK1);XP_024839343.1(BAK1);XP_024843090.1(BAD);XP_024849584.1(F12)
308	GO:0002444	myeloid leukocyte mediated immunity	17	33	4.24173e-05	0.000449101	NP_001092461.1(FGR);NP_001099123.1(Elane);NP_001179677.1(MYO1F);NP_776544.1(NCF1);NP_776963.1(FCGR1A);XP_005203207.1(FGR);XP_005203208.1(FGR);XP_005203209.1(FGR);XP_005203210.1(FGR);XP_005203212.1(FGR);XP_005220161.3(ABR);XP_010800859.1(FGR);XP_010800861.1(FGR);XP_010808605.1(ADAM17);XP_015314057.2(ABR);XP_024850107.1(MYO1F);XP_024857242.1(FGR)
309	GO:0042110	T cell activation	95	332	4.52428e-05	0.000474395	NP_001007817.1(FADD);NP_001012692.2(HLA-DMA);NP_001029212.1(PSMB10);NP_001029907.1(CD74);NP_001030424.1(CD151);NP_001035046.1(ITGAM);NP_001039882.1(CYLD);NP_001069540.1(NCK1);NP_001075897.1(ITCH);NP_001095336.1(IDO1);NP_001095510.1(Satb1);NP_001137348.1(NCKAP1L);NP_001178120.1(ZFP36L2);NP_001178461.2(DOCK8);NP_001179230.1(CDK6);NP_001192430.1(STAT6);NP_001193452.1(PTPRC);NP_776318.1(B2M);NP_77631…
310	GO:0070489	T cell aggregation	95	332	4.52428e-05	0.000474395	NP_001007817.1(FADD);NP_001012692.2(HLA-DMA);NP_001029212.1(PSMB10);NP_001029907.1(CD74);NP_001030424.1(CD151);NP_001035046.1(ITGAM);NP_001039882.1(CYLD);NP_001069540.1(NCK1);NP_001075897.1(ITCH);NP_001095336.1(IDO1);NP_001095510.1(Satb1);NP_001137348.1(NCKAP1L);NP_001178120.1(ZFP36L2);NP_001178461.2(DOCK8);NP_001179230.1(CDK6);NP_001192430.1(STAT6);NP_001193452.1(PTPRC);NP_776318.1(B2M);NP_77631…
311	GO:0071593	lymphocyte aggregation	95	332	4.52428e-05	0.000474395	NP_001007817.1(FADD);NP_001012692.2(HLA-DMA);NP_001029212.1(PSMB10);NP_001029907.1(CD74);NP_001030424.1(CD151);NP_001035046.1(ITGAM);NP_001039882.1(CYLD);NP_001069540.1(NCK1);NP_001075897.1(ITCH);NP_001095336.1(IDO1);NP_001095510.1(Satb1);NP_001137348.1(NCKAP1L);NP_001178120.1(ZFP36L2);NP_001178461.2(DOCK8);NP_001179230.1(CDK6);NP_001192430.1(STAT6);NP_001193452.1(PTPRC);NP_776318.1(B2M);NP_77631…
312	GO:0032944	regulation of mononuclear cell proliferation	47	138	4.59389e-05	0.000478616	NP_001007817.1(FADD);NP_001029907.1(CD74);NP_001069540.1(NCK1);NP_001075897.1(ITCH);NP_001095336.1(IDO1);NP_001095352.1(INPP5D);NP_001095811.1(LGALS3);NP_001137348.1(NCKAP1L);NP_001192955.1(AHR);NP_001193452.1(PTPRC);NP_776410.1(AIF1);NP_776842.1(PDE5A);NP_776946.1(CORO1A);NP_777155.1(PYCARD);NP_789745.1(CEBPB);NP_937864.2(ITGAL);XP_002686208.2(VAV3);XP_002692403.3(NFATC2);XP_005201936.1(NCK1);XP…
313	GO:0070663	regulation of leukocyte proliferation	47	138	4.59389e-05	0.000478616	NP_001007817.1(FADD);NP_001029907.1(CD74);NP_001069540.1(NCK1);NP_001075897.1(ITCH);NP_001095336.1(IDO1);NP_001095352.1(INPP5D);NP_001095811.1(LGALS3);NP_001137348.1(NCKAP1L);NP_001192955.1(AHR);NP_001193452.1(PTPRC);NP_776410.1(AIF1);NP_776842.1(PDE5A);NP_776946.1(CORO1A);NP_777155.1(PYCARD);NP_789745.1(CEBPB);NP_937864.2(ITGAL);XP_002686208.2(VAV3);XP_002692403.3(NFATC2);XP_005201936.1(NCK1);XP…
314	GO:0008154	actin polymerization or depolymerization	71	233	4.75134e-05	0.000493444	NP_001002885.1(TMSB4);NP_001015592.1(PFN1);NP_001019708.1(GMFG);NP_001020491.1(TWF1);NP_001029802.1(GRB2);NP_001030229.1(HCLS1);NP_001033199.1(VASP);NP_001069540.1(NCK1);NP_001071612.1(ANG1);NP_001076949.1(CAPZA1);NP_001077258.1(DIAPH2);NP_001094707.1(GMFB);NP_001098794.1(TWF2);NP_001106714.1(CORO1B);NP_001106755.1(GSN);NP_001137348.1(NCKAP1L);NP_001179013.1(EVL);NP_001179425.1(PLEK);NP_001179510…
315	GO:0043200	response to amino acid	30	76	5.12775e-05	0.000526967	NP_001002763.1(CDH1);NP_001029689.1(LAMTOR5);NP_001137560.1(SH3BP4);NP_001192826.1(UBR1);NP_777170.1(MMP2);NP_789745.1(CEBPB);NP_872592.2(DNMT1);XP_005205011.1(SH3BP4);XP_005205012.1(SH3BP4);XP_005205013.1(SH3BP4);XP_005208769.2(DNMT1);XP_010802146.1(SH3BP4);XP_010805078.1(DNMT1);XP_015322602.1(SH3BP4);XP_015322605.1(SH3BP4);XP_015327477.1(DNMT1);XP_015327478.1(DNMT1);XP_015327481.1(DNMT1);XP_024…
316	GO:0072525	pyridine-containing compound biosynthetic process	13	22	5.26125e-05	0.000526967	NP_001029615.1(NADSYN1);NP_001092327.1(NAPRT);NP_001178237.1(KYNU);NP_001231070.1(NAMPT);XP_005227393.1(NADSYN1);XP_005227395.2(NADSYN1);XP_024842844.1(NADSYN1);XP_024842845.1(NADSYN1);XP_024842846.1(NADSYN1);XP_024842847.1(NADSYN1);XP_024842848.1(NADSYN1);XP_024842849.1(NADSYN1);XP_024842850.1(NADSYN1)
317	GO:0051247	positive regulation of protein metabolic process	197	781	5.29342e-05	0.000526967	NP_001014855.1(Psmc1);NP_001019680.2(PSME1);NP_001029557.1(CTSH);NP_001029560.1(PSMB9);NP_001029907.1(CD74);NP_001030229.1(HCLS1);NP_001039347.1(Diablo);NP_001039435.1(CASP8);NP_001039793.1(S100A9);NP_001068871.2(CSF1R);NP_001069044.1(CHP1);NP_001069079.1(TOM1L1);NP_001069157.3(PAXBP1);NP_001069188.1(Rnf7);NP_001069501.1(TPD52L1);NP_001069540.1(NCK1);NP_001069553.1(ACSL1);NP_001069580.1(GLIPR2);N…
318	GO:0002888	positive regulation of myeloid leukocyte mediated immunity	9	12	5.32625e-05	0.000526967	NP_001092461.1(FGR);XP_005203207.1(FGR);XP_005203208.1(FGR);XP_005203209.1(FGR);XP_005203210.1(FGR);XP_005203212.1(FGR);XP_010800859.1(FGR);XP_010800861.1(FGR);XP_024857242.1(FGR)
319	GO:0006919	activation of cysteine-type endopeptidase activity involved in apoptotic process	9	12	5.32625e-05	0.000526967	NP_001039347.1(Diablo);NP_001071386.1(BAK1);NP_776319.1(BAX);XP_005217807.1(Diablo);XP_005217808.1(Diablo);XP_005223298.1(BAK1);XP_015315211.1(BAK1);XP_024839342.1(BAK1);XP_024839343.1(BAK1)
320	GO:0050881	musculoskeletal movement	9	12	5.32625e-05	0.000526967	NP_776338.1(GAA);XP_005221192.1(GAA);XP_005221193.1(GAA);XP_005228373.1(Dmd);XP_005228374.1(Dmd);XP_010814808.1(GAA);XP_024835302.1(GAA);XP_024844136.1(DMD);XP_024844137.1(DMD)
321	GO:0097202	activation of cysteine-type endopeptidase activity	9	12	5.32625e-05	0.000526967	NP_001039347.1(Diablo);NP_001071386.1(BAK1);NP_776319.1(BAX);XP_005217807.1(Diablo);XP_005217808.1(Diablo);XP_005223298.1(BAK1);XP_015315211.1(BAK1);XP_024839342.1(BAK1);XP_024839343.1(BAK1)
322	GO:0051494	negative regulation of cytoskeleton organization	46	135	5.4338e-05	0.000526967	NP_001002885.1(TMSB4);NP_001015592.1(PFN1);NP_001020491.1(TWF1);NP_001068802.1(MAPRE1);NP_001074980.1(WASF2);NP_001076949.1(CAPZA1);NP_001092351.2(ARHGEF2);NP_001098794.1(TWF2);NP_001106755.1(GSN);NP_001179751.1(MID1);NP_001192928.1(ADD1);NP_776602.1(SCIN);NP_777048.1(TMSB10);NP_848669.1(CAPG);XP_005203144.1(WASF2);XP_005203721.4(ARHGEF2);XP_005203722.1(ARHGEF2);XP_005203723.1(ARHGEF2);XP_0052082…
323	GO:0002279	mast cell activation involved in immune response	6	6	5.73668e-05	0.000526967	NP_777076.1(S100A12);XP_005203669.1(S100A12);XP_005203670.1(S100A12);XP_005203680.1(S100A13);XP_005203681.1(S100A13);XP_024840740.1(S100A12)
324	GO:0002339	B cell selection	6	6	5.73668e-05	0.000526967	NP_001071386.1(BAK1);NP_776319.1(BAX);XP_005223298.1(BAK1);XP_015315211.1(BAK1);XP_024839342.1(BAK1);XP_024839343.1(BAK1)
325	GO:0007193	adenylate cyclase-inhibiting G-protein coupled receptor signaling pathway	6	6	5.73668e-05	0.000526967	NP_001193443.1(FLNA);XP_024843515.1(FLNA);XP_024843516.1(FLNA);XP_024843517.1(FLNA);XP_024843518.1(FLNA);XP_024843519.1(FLNA)
326	GO:0007635	chemosensory behavior	6	6	5.73668e-05	0.000526967	XP_005202447.1(UBR3);XP_010800234.1(UBR3);XP_010800235.1(UBR3);XP_010800236.1(UBR3);XP_024836002.1(UBR3);XP_024836014.1(UBR3)
327	GO:0016045	detection of bacterium	6	6	5.73668e-05	0.000526967	NP_776622.1(TLR2);XP_005217503.1(TLR2);XP_005217504.1(TLR2);XP_015330814.1(TLR2);XP_015330815.1(TLR2);XP_024832770.1(TLR2)
328	GO:0030836	positive regulation of actin filament depolymerization	6	6	5.73668e-05	0.000526967	XP_005223830.1(CARMIL1);XP_005223832.1(CARMIL1);XP_010816788.1(CARMIL1);XP_015315447.1(CARMIL1);XP_024839434.1(CARMIL1);XP_024839436.1(CARMIL1)
329	GO:0032304	negative regulation of icosanoid secretion	6	6	5.73668e-05	0.000526967	XP_002699912.1(ACSL4);XP_015317069.1(ACSL4);XP_015317071.1(ACSL4);XP_015317072.1(ACSL4);XP_015317073.1(ACSL4);XP_024844495.1(ACSL4)
330	GO:0032493	response to bacterial lipoprotein	6	6	5.73668e-05	0.000526967	NP_776622.1(TLR2);XP_005217503.1(TLR2);XP_005217504.1(TLR2);XP_015330814.1(TLR2);XP_015330815.1(TLR2);XP_024832770.1(TLR2)
331	GO:0032891	negative regulation of organic acid transport	6	6	5.73668e-05	0.000526967	XP_002699912.1(ACSL4);XP_015317069.1(ACSL4);XP_015317071.1(ACSL4);XP_015317072.1(ACSL4);XP_015317073.1(ACSL4);XP_024844495.1(ACSL4)
332	GO:0042494	detection of bacterial lipoprotein	6	6	5.73668e-05	0.000526967	NP_776622.1(TLR2);XP_005217503.1(TLR2);XP_005217504.1(TLR2);XP_015330814.1(TLR2);XP_015330815.1(TLR2);XP_024832770.1(TLR2)
333	GO:0042891	antibiotic transport	6	6	5.73668e-05	0.000526967	NP_776622.1(TLR2);XP_005217503.1(TLR2);XP_005217504.1(TLR2);XP_015330814.1(TLR2);XP_015330815.1(TLR2);XP_024832770.1(TLR2)
334	GO:0043243	positive regulation of protein complex disassembly	6	6	5.73668e-05	0.000526967	XP_005223830.1(CARMIL1);XP_005223832.1(CARMIL1);XP_010816788.1(CARMIL1);XP_015315447.1(CARMIL1);XP_024839434.1(CARMIL1);XP_024839436.1(CARMIL1)
335	GO:0045576	mast cell activation	6	6	5.73668e-05	0.000526967	NP_777076.1(S100A12);XP_005203669.1(S100A12);XP_005203670.1(S100A12);XP_005203680.1(S100A13);XP_005203681.1(S100A13);XP_024840740.1(S100A12)
336	GO:0048050	post-embryonic eye morphogenesis	6	6	5.73668e-05	0.000526967	NP_001071386.1(BAK1);NP_776319.1(BAX);XP_005223298.1(BAK1);XP_015315211.1(BAK1);XP_024839342.1(BAK1);XP_024839343.1(BAK1)
337	GO:0048563	post-embryonic organ morphogenesis	6	6	5.73668e-05	0.000526967	NP_001071386.1(BAK1);NP_776319.1(BAX);XP_005223298.1(BAK1);XP_015315211.1(BAK1);XP_024839342.1(BAK1);XP_024839343.1(BAK1)
338	GO:0048569	post-embryonic organ development	6	6	5.73668e-05	0.000526967	NP_001071386.1(BAK1);NP_776319.1(BAX);XP_005223298.1(BAK1);XP_015315211.1(BAK1);XP_024839342.1(BAK1);XP_024839343.1(BAK1)
339	GO:0051695	actin filament uncapping	6	6	5.73668e-05	0.000526967	XP_005223830.1(CARMIL1);XP_005223832.1(CARMIL1);XP_010816788.1(CARMIL1);XP_015315447.1(CARMIL1);XP_024839434.1(CARMIL1);XP_024839436.1(CARMIL1)
340	GO:0052263	induction by organism of defense-related nitric oxide production in other organism involved in symbiotic interaction	6	6	5.73668e-05	0.000526967	NP_776622.1(TLR2);XP_005217503.1(TLR2);XP_005217504.1(TLR2);XP_015330814.1(TLR2);XP_015330815.1(TLR2);XP_024832770.1(TLR2)
341	GO:0052302	modulation by organism of defense-related nitric oxide production in other organism involved in symbiotic interaction	6	6	5.73668e-05	0.000526967	NP_776622.1(TLR2);XP_005217503.1(TLR2);XP_005217504.1(TLR2);XP_015330814.1(TLR2);XP_015330815.1(TLR2);XP_024832770.1(TLR2)
342	GO:0052345	positive regulation by organism of defense-related nitric oxide production in other organism involved in symbiotic interaction	6	6	5.73668e-05	0.000526967	NP_776622.1(TLR2);XP_005217503.1(TLR2);XP_005217504.1(TLR2);XP_015330814.1(TLR2);XP_015330815.1(TLR2);XP_024832770.1(TLR2)
343	GO:0052555	positive regulation by organism of immune response of other organism involved in symbiotic interaction	6	6	5.73668e-05	0.000526967	NP_776622.1(TLR2);XP_005217503.1(TLR2);XP_005217504.1(TLR2);XP_015330814.1(TLR2);XP_015330815.1(TLR2);XP_024832770.1(TLR2)
344	GO:0052558	induction by organism of immune response of other organism involved in symbiotic interaction	6	6	5.73668e-05	0.000526967	NP_776622.1(TLR2);XP_005217503.1(TLR2);XP_005217504.1(TLR2);XP_015330814.1(TLR2);XP_015330815.1(TLR2);XP_024832770.1(TLR2)
345	GO:0070339	response to bacterial lipopeptide	6	6	5.73668e-05	0.000526967	NP_776622.1(TLR2);XP_005217503.1(TLR2);XP_005217504.1(TLR2);XP_015330814.1(TLR2);XP_015330815.1(TLR2);XP_024832770.1(TLR2)
346	GO:0070340	detection of bacterial lipopeptide	6	6	5.73668e-05	0.000526967	NP_776622.1(TLR2);XP_005217503.1(TLR2);XP_005217504.1(TLR2);XP_015330814.1(TLR2);XP_015330815.1(TLR2);XP_024832770.1(TLR2)
347	GO:0071216	cellular response to biotic stimulus	6	6	5.73668e-05	0.000526967	NP_776622.1(TLR2);XP_005217503.1(TLR2);XP_005217504.1(TLR2);XP_015330814.1(TLR2);XP_015330815.1(TLR2);XP_024832770.1(TLR2)
348	GO:0071219	cellular response to molecule of bacterial origin	6	6	5.73668e-05	0.000526967	NP_776622.1(TLR2);XP_005217503.1(TLR2);XP_005217504.1(TLR2);XP_015330814.1(TLR2);XP_015330815.1(TLR2);XP_024832770.1(TLR2)
349	GO:0071220	cellular response to bacterial lipoprotein	6	6	5.73668e-05	0.000526967	NP_776622.1(TLR2);XP_005217503.1(TLR2);XP_005217504.1(TLR2);XP_015330814.1(TLR2);XP_015330815.1(TLR2);XP_024832770.1(TLR2)
350	GO:0071221	cellular response to bacterial lipopeptide	6	6	5.73668e-05	0.000526967	NP_776622.1(TLR2);XP_005217503.1(TLR2);XP_005217504.1(TLR2);XP_015330814.1(TLR2);XP_015330815.1(TLR2);XP_024832770.1(TLR2)
351	GO:0098543	detection of other organism	6	6	5.73668e-05	0.000526967	NP_776622.1(TLR2);XP_005217503.1(TLR2);XP_005217504.1(TLR2);XP_015330814.1(TLR2);XP_015330815.1(TLR2);XP_024832770.1(TLR2)
352	GO:1901881	positive regulation of protein depolymerization	6	6	5.73668e-05	0.000526967	XP_005223830.1(CARMIL1);XP_005223832.1(CARMIL1);XP_010816788.1(CARMIL1);XP_015315447.1(CARMIL1);XP_024839434.1(CARMIL1);XP_024839436.1(CARMIL1)
353	GO:1901998	toxin transport	6	6	5.73668e-05	0.000526967	NP_776622.1(TLR2);XP_005217503.1(TLR2);XP_005217504.1(TLR2);XP_015330814.1(TLR2);XP_015330815.1(TLR2);XP_024832770.1(TLR2)
354	GO:1903792	negative regulation of anion transport	6	6	5.73668e-05	0.000526967	XP_002699912.1(ACSL4);XP_015317069.1(ACSL4);XP_015317071.1(ACSL4);XP_015317072.1(ACSL4);XP_015317073.1(ACSL4);XP_024844495.1(ACSL4)
355	GO:2000192	negative regulation of fatty acid transport	6	6	5.73668e-05	0.000526967	XP_002699912.1(ACSL4);XP_015317069.1(ACSL4);XP_015317071.1(ACSL4);XP_015317072.1(ACSL4);XP_015317073.1(ACSL4);XP_024844495.1(ACSL4)
356	GO:0003158	endothelium development	39	109	5.84985e-05	0.000535853	NP_001015602.1(STK4);NP_001039942.1(MSN);NP_001070469.1(RBPJ);NP_001073075.1(STK3);NP_001096001.1(RAP2A);NP_001107554.1(AGT);NP_001180140.1(Ccm2);XP_005205637.1(Ccm2);XP_005205638.1(Ccm2);XP_005205639.1(Ccm2);XP_005205641.1(Ccm2);XP_005205642.1(Ccm2);XP_005207867.1(RBPJ);XP_005207868.1(RBPJ);XP_005207869.1(RBPJ);XP_005228373.1(Dmd);XP_005228374.1(Dmd);XP_010802675.1(Ccm2);XP_010802677.1(Ccm2);XP_…
357	GO:0045087	innate immune response	77	259	5.88789e-05	0.000537827	NP_001014855.1(Psmc1);NP_001019680.2(PSME1);NP_001029206.1(GAPDH);NP_001029560.1(PSMB9);NP_001029784.1(HPX);NP_001029951.1(MAPKAPK3);NP_001070466.1(RPL13A);NP_001093798.1(OTULIN);NP_001095705.1(NLRX1);NP_001103471.1(KRAS);NP_001180076.1(UNC93B1);NP_776410.1(AIF1);NP_776622.1(TLR2);NP_777203.1(RPS27A);NP_786987.1(MAPK1);XP_003586820.2(MRC1);XP_005212615.1(RPS27A);XP_005216104.1(NLRX1);XP_005217503…
358	GO:0051651	maintenance of location in cell	20	43	6.07675e-05	0.000553528	NP_001029397.1(OS9);NP_001068616.1(HSPA5);NP_001193443.1(FLNA);NP_776338.1(GAA);NP_776487.1(FTH1);XP_005221192.1(GAA);XP_005221193.1(GAA);XP_005221963.1(PML);XP_005227228.1(SF1);XP_010814808.1(GAA);XP_010815349.1(PML);XP_024835302.1(GAA);XP_024843045.1(Sf1);XP_024843515.1(FLNA);XP_024843516.1(FLNA);XP_024843517.1(FLNA);XP_024843518.1(FLNA);XP_024843519.1(FLNA);XP_024847209.1(OS9);XP_024854148.1(H…
359	GO:0030029	actin filament-based process	185	729	6.25111e-05	0.000567824	NP_001002885.1(TMSB4);NP_001015592.1(PFN1);NP_001019708.1(GMFG);NP_001020491.1(TWF1);NP_001028790.1(ACTG1);NP_001029674.1(ACTA2);NP_001029802.1(GRB2);NP_001030229.1(HCLS1);NP_001030497.1(CNN2);NP_001033199.1(VASP);NP_001039793.1(S100A9);NP_001039896.1(EHD2);NP_001068871.2(CSF1R);NP_001069366.1(SNTA1);NP_001069540.1(NCK1);NP_001070391.1(Wipf1);NP_001071569.1(Zyx);NP_001071612.1(ANG1);NP_001074980.…
360	GO:0001824	blastocyst development	11	17	6.30536e-05	0.000568005	NP_001099084.1(SMARCA4);XP_024849659.1(SMARCA4);XP_024849660.1(SMARCA4);XP_024849661.1(SMARCA4);XP_024849662.1(SMARCA4);XP_024849663.1(SMARCA4);XP_024849664.1(SMARCA4);XP_024849665.1(SMARCA4);XP_024849666.1(SMARCA4);XP_024849667.1(SMARCA4);XP_024849668.1(SMARCA4)
361	GO:0015988	energy coupled proton transmembrane transport, against electrochemical gradient	11	17	6.30536e-05	0.000568005	NP_001039334.1(ATP6V1F);NP_776929.1(ATP6V1A);NP_777235.1(ATP6V1E1);NP_787000.1(ATP6AP1);NP_788844.2(ATP6V1B2);NP_788849.1(ATP6V1C1);XP_005215461.1(ATP6V1H);XP_005215462.1(ATP6V1H);XP_015326478.1(ATP6V1A);XP_015329918.1(ATP6V1H);XP_024857184.1(ATP6V1H)
362	GO:1902600	hydrogen ion transmembrane transport	11	17	6.30536e-05	0.000568005	NP_001039334.1(ATP6V1F);NP_776929.1(ATP6V1A);NP_777235.1(ATP6V1E1);NP_787000.1(ATP6AP1);NP_788844.2(ATP6V1B2);NP_788849.1(ATP6V1C1);XP_005215461.1(ATP6V1H);XP_005215462.1(ATP6V1H);XP_015326478.1(ATP6V1A);XP_015329918.1(ATP6V1H);XP_024857184.1(ATP6V1H)
363	GO:0045088	regulation of innate immune response	71	235	6.42667e-05	0.000577338	NP_001014855.1(Psmc1);NP_001019680.2(PSME1);NP_001029560.1(PSMB9);NP_001029784.1(HPX);NP_001029951.1(MAPKAPK3);NP_001093798.1(OTULIN);NP_001095705.1(NLRX1);NP_001103471.1(KRAS);NP_001180076.1(UNC93B1);NP_776622.1(TLR2);NP_777203.1(RPS27A);NP_786987.1(MAPK1);XP_005212615.1(RPS27A);XP_005216104.1(NLRX1);XP_005217503.1(TLR2);XP_005217504.1(TLR2);XP_005222977.1(MAPKAPK3);XP_010815145.1(OTULIN);XP_010…
364	GO:0045190	isotype switching	15	28	6.66956e-05	0.000597512	NP_001192409.1(THOC1);NP_001192430.1(STAT6);NP_001193452.1(PTPRC);XP_005206571.1(STAT6);XP_005217387.1(PTPRC);XP_010811847.1(PTPRC);XP_010811849.1(PTPRC);XP_015330753.1(PTPRC);XP_024831838.1(PTPRC);XP_024831839.1(PTPRC);XP_024831840.1(PTPRC);XP_024831841.1(PTPRC);XP_024847175.1(STAT6);XP_024847176.1(STAT6);XP_024847178.1(STAT6)
365	GO:0002431	Fc receptor mediated stimulatory signaling pathway	23	53	6.77119e-05	0.000603731	NP_001028790.1(ACTG1);NP_001029802.1(GRB2);NP_001069540.1(NCK1);NP_001106698.1(ELMO1);NP_776404.2(ACTB);NP_776651.1(ACTR3);NP_786987.1(MAPK1);XP_005201936.1(NCK1);XP_005201937.1(NCK1);XP_005201938.1(NCK1);XP_005205511.1(ELMO1);XP_005205671.1(MYO1G);XP_005214684.1(ELMO2);XP_010814868.1(GRB2);XP_015324852.1(ELMO1);XP_015324854.1(ELMO1);XP_015324856.1(ELMO1);XP_015324857.1(ELMO1);XP_024836054.1(GRB2…
366	GO:0002068	glandular epithelial cell development	8	10	6.77601e-05	0.000603731	NP_001179230.1(CDK6);XP_005205192.1(CDK6);XP_005205193.1(CDK6);XP_005205194.1(CDK6);XP_005205195.1(CDK6);XP_005227242.1(BAD);XP_005227243.1(BAD);XP_024843090.1(BAD)
367	GO:0055085	transmembrane transport	72	240	7.3516e-05	0.000651659	NP_001014405.1(KCNAB2);NP_001014406.1(KCNAB2);NP_001015608.1(CLIC1);NP_001019664.1(TRPV2);NP_001020502.1(CLCN7);NP_001039334.1(ATP6V1F);NP_001069044.1(CHP1);NP_001069366.1(SNTA1);NP_001070433.1(SLC35B2);NP_001071386.1(BAK1);NP_001075196.1(CLIC2);NP_001093833.1(GPD1L);NP_001095811.1(LGALS3);NP_001129264.1(SLC7A1);NP_001178110.1(CTTNBP2NL);NP_001179096.1(SLC28A3);NP_001192822.1(SLC30A1);NP_776319.1…
368	GO:0009893	positive regulation of metabolic process	343	1460	7.35389e-05	0.000651659	NP_001012688.1(HSP90AA1);NP_001014855.1(Psmc1);NP_001015527.1(GTF2F1);NP_001015592.1(PFN1);NP_001019680.2(PSME1);NP_001019738.1(CTH);NP_001028799.1(BECN1);NP_001029557.1(CTSH);NP_001029560.1(PSMB9);NP_001029802.1(GRB2);NP_001029907.1(CD74);NP_001030229.1(HCLS1);NP_001030518.1(NPM1);NP_001032521.1(HDAC1);NP_001039347.1(Diablo);NP_001039435.1(CASP8);NP_001039448.1(NCF4);NP_001039596.1(Hspbp1);NP_00…
369	GO:0008284	positive regulation of cell proliferation	71	236	7.45401e-05	0.000658741	NP_001007817.1(FADD);NP_001012689.2(STAT3);NP_001014912.1(HMOX1);NP_001014956.1(NFYA);NP_001029907.1(CD74);NP_001030367.1(EPCAM);NP_001069157.3(PAXBP1);NP_001070469.1(RBPJ);NP_001099123.1(Elane);NP_001179230.1(CDK6);NP_001193452.1(PTPRC);NP_001231070.1(NAMPT);NP_001269011.1(HTRA1);NP_776410.1(AIF1);NP_776459.1(CYBA);NP_777155.1(PYCARD);NP_803478.1(B4GALT1);XP_005202627.2(STAT1);XP_005202630.1(STA…
370	GO:0006338	chromatin remodeling	36	99	7.54606e-05	0.000663281	NP_001032521.1(HDAC1);NP_001070481.1(Rbbp4);NP_001098505.1(ACTL6A);NP_001099084.1(SMARCA4);NP_001192552.1(TPR);NP_001192714.1(ARID1A);NP_001193430.1(CHD4);NP_776404.2(ACTB);XP_005202952.1(HDAC1);XP_005207170.1(CHD4);XP_005207171.1(CHD4);XP_005207172.1(CHD4);XP_010803873.1(CHD4);XP_024832778.1(ARID1A);XP_024832783.1(ARID1A);XP_024832789.1(ARID1A);XP_024847253.1(CHD4);XP_024847255.1(CHD4);XP_024847…
371	GO:0051260	protein homooligomerization	36	99	7.54606e-05	0.000663281	NP_001019738.1(CTH);NP_001033199.1(VASP);NP_001068891.1(DECR1);NP_001069359.1(DCXR);NP_001071432.1(GLS);NP_001077186.1(CBR4);NP_001095385.1(Aldoa);NP_001103431.1(Gfpt1);NP_001179013.1(EVL);NP_776450.2(CRYZ);NP_963285.2(SOD2);XP_002686486.1(HPRT1);XP_002686487.1(HPRT1);XP_002691752.2(TRAF2);XP_005204423.1(CRYZ);XP_005204538.1(CTH);XP_005204963.1(HPRT1);XP_005213582.1(TRAF2);XP_005217008.1(PEX14);X…
372	GO:0045446	endothelial cell differentiation	37	103	8.13232e-05	0.00071289	NP_001039942.1(MSN);NP_001070469.1(RBPJ);NP_001096001.1(RAP2A);NP_001107554.1(AGT);NP_001180140.1(Ccm2);XP_005205637.1(Ccm2);XP_005205638.1(Ccm2);XP_005205639.1(Ccm2);XP_005205641.1(Ccm2);XP_005205642.1(Ccm2);XP_005207867.1(RBPJ);XP_005207868.1(RBPJ);XP_005207869.1(RBPJ);XP_005228373.1(Dmd);XP_005228374.1(Dmd);XP_010802675.1(Ccm2);XP_010802677.1(Ccm2);XP_024844136.1(DMD);XP_024844137.1(DMD);XP_02…
373	GO:0048729	tissue morphogenesis	86	299	8.3452e-05	0.000727802	NP_001014849.1(COQ7);NP_001015602.1(STK4);NP_001029557.1(CTSH);NP_001039435.1(CASP8);NP_001069480.2(DDR1);NP_001070469.1(RBPJ);NP_001071303.1(CTSZ);NP_001073075.1(STK3);NP_001077198.1(PKP2);NP_001099084.1(SMARCA4);NP_001103471.1(KRAS);NP_001106712.1(COQ7);NP_001107554.1(AGT);NP_001179510.1(MTSS1);NP_001180140.1(Ccm2);NP_001180184.1(PLOD3);NP_776493.1(GJA1);NP_803473.1(TGM2);XP_002691532.1(ADAM17)…
374	GO:0034250	positive regulation of cellular amide metabolic process	12	20	8.39034e-05	0.000727802	NP_001069540.1(NCK1);NP_001095447.1(Picalm);XP_005201936.1(NCK1);XP_005201937.1(NCK1);XP_005201938.1(NCK1);XP_024838248.1(PRKCD);XP_024838249.1(PRKCD);XP_024842851.1(Picalm);XP_024842853.1(PICALM);XP_024842855.1(PICALM);XP_024842857.1(PICALM);XP_024842860.1(PICALM)
375	GO:0019827	stem cell population maintenance	47	141	8.3917e-05	0.000727802	NP_001012689.2(STAT3);NP_001014956.1(NFYA);NP_001070469.1(RBPJ);NP_001157494.1(CREBBP);NP_001178120.1(ZFP36L2);NP_001192968.1(CNOT1);XP_005207867.1(RBPJ);XP_005207868.1(RBPJ);XP_005207869.1(RBPJ);XP_005218723.1(CNOT1);XP_005219830.2(CNOT3);XP_005223526.1(NFYA);XP_005223527.1(NFYA);XP_005223528.1(NFYA);XP_005223529.1(Nfya);XP_005223530.1(NFYA);XP_005223531.1(Nfya);XP_005223532.1(NFYA);XP_005223533…
376	GO:0098727	maintenance of cell number	47	141	8.3917e-05	0.000727802	NP_001012689.2(STAT3);NP_001014956.1(NFYA);NP_001070469.1(RBPJ);NP_001157494.1(CREBBP);NP_001178120.1(ZFP36L2);NP_001192968.1(CNOT1);XP_005207867.1(RBPJ);XP_005207868.1(RBPJ);XP_005207869.1(RBPJ);XP_005218723.1(CNOT1);XP_005219830.2(CNOT3);XP_005223526.1(NFYA);XP_005223527.1(NFYA);XP_005223528.1(NFYA);XP_005223529.1(Nfya);XP_005223530.1(NFYA);XP_005223531.1(Nfya);XP_005223532.1(NFYA);XP_005223533…
377	GO:0032270	positive regulation of cellular protein metabolic process	195	778	8.51059e-05	0.000736154	NP_001014855.1(Psmc1);NP_001019680.2(PSME1);NP_001029557.1(CTSH);NP_001029560.1(PSMB9);NP_001029907.1(CD74);NP_001030229.1(HCLS1);NP_001039347.1(Diablo);NP_001039435.1(CASP8);NP_001039793.1(S100A9);NP_001068871.2(CSF1R);NP_001069079.1(TOM1L1);NP_001069157.3(PAXBP1);NP_001069188.1(Rnf7);NP_001069501.1(TPD52L1);NP_001069540.1(NCK1);NP_001069553.1(ACSL1);NP_001069580.1(GLIPR2);NP_001069843.1(AFAP1L2…
378	GO:0048519	negative regulation of biological process	576	2577	9.0048e-05	0.000776842	NP_001002763.1(CDH1);NP_001002885.1(TMSB4);NP_001007817.1(FADD);NP_001007818.1(QKI);NP_001008665.1(F11);NP_001012689.2(STAT3);NP_001014855.1(Psmc1);NP_001014912.1(HMOX1);NP_001015528.1(MVK);NP_001015590.2(ITIH4);NP_001015592.1(PFN1);NP_001015602.1(STK4);NP_001019658.1(PI16);NP_001019680.2(PSME1);NP_001019738.1(CTH);NP_001020491.1(TWF1);NP_001025489.2(CAST);NP_001028935.1(DNAJB1);NP_001029490.1(SR…
379	GO:0048514	blood vessel morphogenesis	60	193	9.55477e-05	0.000822113	NP_001029557.1(CTSH);NP_001033253.1(PRCP);NP_001070469.1(RBPJ);NP_001095746.1(RGCC);NP_001160088.1(C5);NP_001180140.1(Ccm2);NP_776344.1(HRG);NP_776926.1(ALOX15);NP_777012.1(PRKCB);NP_803478.1(B4GALT1);XP_002697835.5(ROCK1);XP_005202627.2(STAT1);XP_005202630.1(STAT1);XP_005203947.1(ECM1);XP_005205637.1(Ccm2);XP_005205638.1(Ccm2);XP_005205639.1(Ccm2);XP_005205641.1(Ccm2);XP_005205642.1(Ccm2);XP_005…
380	GO:0051249	regulation of lymphocyte activation	73	246	9.64861e-05	0.000828003	NP_001007817.1(FADD);NP_001012692.2(HLA-DMA);NP_001029802.1(GRB2);NP_001029907.1(CD74);NP_001039882.1(CYLD);NP_001069184.1(HPS1);NP_001069540.1(NCK1);NP_001075897.1(ITCH);NP_001095336.1(IDO1);NP_001095352.1(INPP5D);NP_001095811.1(LGALS3);NP_001137348.1(NCKAP1L);NP_001192409.1(THOC1);NP_001192430.1(STAT6);NP_001192955.1(AHR);NP_001193452.1(PTPRC);NP_776410.1(AIF1);NP_776429.1(CAV1);NP_776842.1(PDE…
381	GO:0006623	protein targeting to vacuole	13	23	9.92471e-05	0.000847238	NP_001193129.1(ZFYVE16);XP_003586620.1(NEDD4);XP_003586963.1(SNX16);XP_005209764.2(ZFYVE16);XP_005209765.2(ZFYVE16);XP_005215767.1(SNX16);XP_010807619.1(NEDD4);XP_015327839.2(ZFYVE16);XP_015327840.2(ZFYVE16);XP_015330044.1(SNX16);XP_024857658.1(SNX16);XP_024857659.1(SNX16);XP_024857660.1(SNX16)
382	GO:0072666	establishment of protein localization to vacuole	13	23	9.92471e-05	0.000847238	NP_001193129.1(ZFYVE16);XP_003586620.1(NEDD4);XP_003586963.1(SNX16);XP_005209764.2(ZFYVE16);XP_005209765.2(ZFYVE16);XP_005215767.1(SNX16);XP_010807619.1(NEDD4);XP_015327839.2(ZFYVE16);XP_015327840.2(ZFYVE16);XP_015330044.1(SNX16);XP_024857658.1(SNX16);XP_024857659.1(SNX16);XP_024857660.1(SNX16)
383	GO:0044093	positive regulation of molecular function	183	726	0.000101439	0.000863686	NP_001014855.1(Psmc1);NP_001019680.2(PSME1);NP_001019738.1(CTH);NP_001029557.1(CTSH);NP_001029560.1(PSMB9);NP_001030518.1(NPM1);NP_001039347.1(Diablo);NP_001039435.1(CASP8);NP_001039793.1(S100A9);NP_001068616.1(HSPA5);NP_001068802.1(MAPRE1);NP_001068871.2(CSF1R);NP_001069079.1(TOM1L1);NP_001069188.1(Rnf7);NP_001069553.1(ACSL1);NP_001069843.1(AFAP1L2);NP_001071386.1(BAK1);NP_001071612.1(ANG1);NP_0…
384	GO:0002700	regulation of production of molecular mediator of immune response	25	61	0.000103712	0.000880744	NP_001029907.1(CD74);NP_001030474.1(EXOSC3);NP_001192409.1(THOC1);NP_001192430.1(STAT6);NP_001193452.1(PTPRC);NP_776622.1(TLR2);XP_002691752.2(TRAF2);XP_005206571.1(STAT6);XP_005213582.1(TRAF2);XP_005217387.1(PTPRC);XP_005217503.1(TLR2);XP_005217504.1(TLR2);XP_010811847.1(PTPRC);XP_010811849.1(PTPRC);XP_015330753.1(PTPRC);XP_015330814.1(TLR2);XP_015330815.1(TLR2);XP_024831838.1(PTPRC);XP_02483183…
385	GO:0002263	cell activation involved in immune response	29	75	0.000105348	0.000889999	NP_001093786.1(Pi4k2a);NP_001179677.1(MYO1F);NP_001192409.1(THOC1);NP_001192430.1(STAT6);NP_001193452.1(PTPRC);NP_777076.1(S100A12);NP_937864.2(ITGAL);XP_005203669.1(S100A12);XP_005203670.1(S100A12);XP_005203680.1(S100A13);XP_005203681.1(S100A13);XP_005206571.1(STAT6);XP_005208208.1(ANXA3);XP_005213731.1(LCP1);XP_005217387.1(PTPRC);XP_010805126.1(STXBP2);XP_010811847.1(PTPRC);XP_010811849.1(PTPRC…
386	GO:0002366	leukocyte activation involved in immune response	29	75	0.000105348	0.000889999	NP_001093786.1(Pi4k2a);NP_001179677.1(MYO1F);NP_001192409.1(THOC1);NP_001192430.1(STAT6);NP_001193452.1(PTPRC);NP_777076.1(S100A12);NP_937864.2(ITGAL);XP_005203669.1(S100A12);XP_005203670.1(S100A12);XP_005203680.1(S100A13);XP_005203681.1(S100A13);XP_005206571.1(STAT6);XP_005208208.1(ANXA3);XP_005213731.1(LCP1);XP_005217387.1(PTPRC);XP_010805126.1(STXBP2);XP_010811847.1(PTPRC);XP_010811849.1(PTPRC…
387	GO:0006869	lipid transport	38	108	0.00010905	0.000918897	NP_001029162.2(SCP2);NP_001030199.1(PLTP);NP_001040047.1(PITPNA);NP_001069553.1(ACSL1);NP_001069624.1(VPS4B);NP_001106711.1(MSR1);NP_001179308.1(STARD10);NP_776538.1(MSR1);NP_777231.1(GOT2);NP_778221.1(PLA2R1);NP_803460.1(CROT);XP_002699912.1(ACSL4);XP_005214615.1(PLTP);XP_005216235.1(STARD10);XP_005226050.1(ACSL1);XP_005226051.1(ACSL1);XP_005226086.1(MSR1);XP_010812357.1(PTPN11);XP_010812358.1(P…
388	GO:0002312	B cell activation involved in immune response	15	29	0.000113126	0.000950782	NP_001192409.1(THOC1);NP_001192430.1(STAT6);NP_001193452.1(PTPRC);XP_005206571.1(STAT6);XP_005217387.1(PTPRC);XP_010811847.1(PTPRC);XP_010811849.1(PTPRC);XP_015330753.1(PTPRC);XP_024831838.1(PTPRC);XP_024831839.1(PTPRC);XP_024831840.1(PTPRC);XP_024831841.1(PTPRC);XP_024847175.1(STAT6);XP_024847176.1(STAT6);XP_024847178.1(STAT6)
389	GO:0007159	leukocyte cell-cell adhesion	105	383	0.000121678	0.00102003	NP_001007817.1(FADD);NP_001012692.2(HLA-DMA);NP_001029212.1(PSMB10);NP_001029907.1(CD74);NP_001030424.1(CD151);NP_001035046.1(ITGAM);NP_001039793.1(S100A9);NP_001039882.1(CYLD);NP_001069540.1(NCK1);NP_001075897.1(ITCH);NP_001095336.1(IDO1);NP_001095510.1(Satb1);NP_001107197.1(S100A8);NP_001137348.1(NCKAP1L);NP_001178120.1(ZFP36L2);NP_001178461.2(DOCK8);NP_001179230.1(CDK6);NP_001179556.1(STK10);N…
390	GO:0051188	cofactor biosynthetic process	33	90	0.000122973	0.00102825	NP_001029615.1(NADSYN1);NP_001069150.2(ACOT7);NP_001074196.1(FXN);NP_001092327.1(NAPRT);NP_001094516.1(PDHA1);NP_001094624.1(ALAS1);NP_001178237.1(KYNU);NP_001179322.1(CPOX);NP_001231070.1(NAMPT);NP_776506.1(MOCOS);XP_005217137.1(ACOT7);XP_005217138.1(Acot7);XP_005220032.1(ACACA);XP_005220033.1(ACACA);XP_005220035.1(ACACA);XP_005227393.1(NADSYN1);XP_005227395.2(NADSYN1);XP_010814045.1(ACACA);XP_0…
391	GO:0009892	negative regulation of metabolic process	293	1235	0.000125993	0.0010508	NP_001007818.1(QKI);NP_001012689.2(STAT3);NP_001015590.2(ITIH4);NP_001019658.1(PI16);NP_001025489.2(CAST);NP_001029490.1(SRSF2);NP_001030364.1(SERPINB8);NP_001030396.1(RNH1);NP_001030518.1(NPM1);NP_001032521.1(HDAC1);NP_001032538.1(CSTB);NP_001032677.1(UBXN1);NP_001033764.1(TRAP1);NP_001035560.1(HP);NP_001039377.1(CHORDC1);NP_001039405.2(ZMYND11);NP_001039882.1(CYLD);NP_001068766.2(CCAR2);NP_0010…
392	GO:0045893	positive regulation of transcription, DNA-templated	72	244	0.000130106	0.00107685	NP_001015527.1(GTF2F1);NP_001019738.1(CTH);NP_001030518.1(NPM1);NP_001070469.1(RBPJ);NP_001092351.2(ARHGEF2);NP_001103471.1(KRAS);NP_001179414.1(Rtf1);NP_001180055.1(SUPT6H);NP_776622.1(TLR2);NP_776778.1(IKBKB);NP_777012.1(PRKCB);NP_777155.1(PYCARD);NP_777203.1(RPS27A);NP_835210.2(EIF2AK2);XP_002691752.2(TRAF2);XP_005203721.4(ARHGEF2);XP_005203722.1(ARHGEF2);XP_005203723.1(ARHGEF2);XP_005204538.1…
393	GO:1902680	positive regulation of RNA biosynthetic process	72	244	0.000130106	0.00107685	NP_001015527.1(GTF2F1);NP_001019738.1(CTH);NP_001030518.1(NPM1);NP_001070469.1(RBPJ);NP_001092351.2(ARHGEF2);NP_001103471.1(KRAS);NP_001179414.1(Rtf1);NP_001180055.1(SUPT6H);NP_776622.1(TLR2);NP_776778.1(IKBKB);NP_777012.1(PRKCB);NP_777155.1(PYCARD);NP_777203.1(RPS27A);NP_835210.2(EIF2AK2);XP_002691752.2(TRAF2);XP_005203721.4(ARHGEF2);XP_005203722.1(ARHGEF2);XP_005203723.1(ARHGEF2);XP_005204538.1…
394	GO:1903508	positive regulation of nucleic acid-templated transcription	72	244	0.000130106	0.00107685	NP_001015527.1(GTF2F1);NP_001019738.1(CTH);NP_001030518.1(NPM1);NP_001070469.1(RBPJ);NP_001092351.2(ARHGEF2);NP_001103471.1(KRAS);NP_001179414.1(Rtf1);NP_001180055.1(SUPT6H);NP_776622.1(TLR2);NP_776778.1(IKBKB);NP_777012.1(PRKCB);NP_777155.1(PYCARD);NP_777203.1(RPS27A);NP_835210.2(EIF2AK2);XP_002691752.2(TRAF2);XP_005203721.4(ARHGEF2);XP_005203722.1(ARHGEF2);XP_005203723.1(ARHGEF2);XP_005204538.1…
395	GO:0001911	negative regulation of leukocyte mediated cytotoxicity	11	18	0.000133298	0.00109769	NP_001192206.1(ARRB2);NP_001193452.1(PTPRC);XP_005217387.1(PTPRC);XP_005220238.1(ARRB2);XP_010811847.1(PTPRC);XP_010811849.1(PTPRC);XP_015330753.1(PTPRC);XP_024831838.1(PTPRC);XP_024831839.1(PTPRC);XP_024831840.1(PTPRC);XP_024831841.1(PTPRC)
396	GO:0032495	response to muramyl dipeptide	11	18	0.000133298	0.00109769	NP_001092351.2(ARHGEF2);XP_005203721.4(ARHGEF2);XP_005203722.1(ARHGEF2);XP_005203723.1(ARHGEF2);XP_010801182.1(ARHGEF2);XP_015317571.1(ARHGEF2);XP_024842011.1(ARHGEF2);XP_024842016.1(ARHGEF2);XP_024842017.1(ARHGEF2);XP_024842028.1(ARHGEF2);XP_024842033.1(ARHGEF2)
397	GO:0032784	regulation of DNA-templated transcription, elongation	23	55	0.000134839	0.00110758	NP_001015527.1(GTF2F1);NP_001030494.1(ALYREF);NP_001039405.2(ZMYND11);NP_001179414.1(Rtf1);NP_001180055.1(SUPT6H);NP_001192409.1(THOC1);XP_005214501.1(ZMYND11);XP_005214502.1(ZMYND11);XP_005214503.1(ZMYND11);XP_005214504.1(ZMYND11);XP_005214506.1(ZMYND11);XP_005214507.1(ZMYND11);XP_005220168.1(SUPT6H);XP_010814142.1(SUPT6H);XP_015329567.1(ZMYND11);XP_024850604.1(BRD4);XP_024856167.1(ZMYND11);XP_0…
398	GO:0042303	molting cycle	27	69	0.000142444	0.0011581	NP_001039361.1(TRADD);NP_001070469.1(RBPJ);NP_001160047.2(KRT14);XP_005207867.1(RBPJ);XP_005207868.1(RBPJ);XP_005207869.1(RBPJ);XP_024833784.1(TRADD);XP_024833785.1(TRADD);XP_024849212.1(RBPJ);XP_024849213.1(RBPJ);XP_024849214.1(RBPJ);XP_024849215.1(RBPJ);XP_024849216.1(RBPJ);XP_024849217.1(RBPJ);XP_024849218.1(RBPJ);XP_024849219.1(RBPJ);XP_024849220.1(RBPJ);XP_024849221.1(RBPJ);XP_024849222.1(RB…
399	GO:0009067	aspartate family amino acid biosynthetic process	9	13	0.000142764	0.0011581	NP_001069121.1(ASNS);XP_002689552.1(MTAP);XP_010802301.1(ASNS);XP_015323612.1(ASNS);XP_024846402.1(ASNS);XP_024846403.1(ASNS);XP_024846404.1(ASNS);XP_024846405.1(ASNS);XP_024846406.1(ASNS)
400	GO:0070231	T cell apoptotic process	9	13	0.000142764	0.0011581	NP_001039435.1(CASP8);NP_001068810.1(DFFA);NP_001071386.1(BAK1);NP_776319.1(BAX);XP_005202672.1(CASP8);XP_005223298.1(BAK1);XP_015315211.1(BAK1);XP_024839342.1(BAK1);XP_024839343.1(BAK1)
401	GO:0072659	protein localization to plasma membrane	9	13	0.000142764	0.0011581	NP_776429.1(CAV1);XP_024849253.1(ANK2);XP_024849254.1(Ank2);XP_024849255.1(Ank2);XP_024849256.1(Ank2);XP_024849257.1(Ank2);XP_024849258.1(Ank2);XP_024849262.1(Ank2);XP_024849263.1(Ank2)
402	GO:1990778	protein localization to cell periphery	9	13	0.000142764	0.0011581	NP_776429.1(CAV1);XP_024849253.1(ANK2);XP_024849254.1(Ank2);XP_024849255.1(Ank2);XP_024849256.1(Ank2);XP_024849257.1(Ank2);XP_024849258.1(Ank2);XP_024849262.1(Ank2);XP_024849263.1(Ank2)
403	GO:0010033	response to organic substance	350	1505	0.00014402	0.00116538	NP_001002763.1(CDH1);NP_001007809.1(CAV2);NP_001007817.1(FADD);NP_001012687.1(FASN);NP_001012689.2(STAT3);NP_001014912.1(HMOX1);NP_001015578.1(EHD1);NP_001015590.2(ITIH4);NP_001025017.1(OAS1);NP_001028787.1(CTSS);NP_001028935.1(DNAJB1);NP_001029206.1(GAPDH);NP_001029557.1(CTSH);NP_001029689.1(LAMTOR5);NP_001029727.1(S100B);NP_001029784.1(HPX);NP_001029801.1(EPHX1);NP_001029907.1(CD74);NP_00102995…
404	GO:0042113	B cell activation	36	102	0.000152256	0.00122897	NP_001029907.1(CD74);NP_001071386.1(BAK1);NP_001095352.1(INPP5D);NP_001137348.1(NCKAP1L);NP_001192409.1(THOC1);NP_001192430.1(STAT6);NP_001193452.1(PTPRC);NP_776319.1(BAX);XP_002686208.2(VAV3);XP_002692403.3(NFATC2);XP_005206571.1(STAT6);XP_005207187.1(PTPN6);XP_005215121.2(NFATC2);XP_005217387.1(PTPRC);XP_005223298.1(BAK1);XP_005227242.1(BAD);XP_005227243.1(BAD);XP_010803130.1(NCKAP1L);XP_010811…
405	GO:0031399	regulation of protein modification process	304	1290	0.000155492	0.001252	NP_001014855.1(Psmc1);NP_001019680.2(PSME1);NP_001029526.1(NIFK);NP_001029560.1(PSMB9);NP_001029784.1(HPX);NP_001029823.1(Sept4);NP_001029907.1(CD74);NP_001030229.1(HCLS1);NP_001030518.1(NPM1);NP_001032521.1(HDAC1);NP_001032677.1(UBXN1);NP_001039377.1(CHORDC1);NP_001039405.2(ZMYND11);NP_001039596.1(Hspbp1);NP_001068616.1(HSPA5);NP_001068871.2(CSF1R);NP_001069044.1(CHP1);NP_001069079.1(TOM1L1);NP_…
406	GO:0048585	negative regulation of response to stimulus	158	619	0.000157576	0.00126565	NP_001002763.1(CDH1);NP_001008665.1(F11);NP_001014855.1(Psmc1);NP_001015528.1(MVK);NP_001015602.1(STK4);NP_001019680.2(PSME1);NP_001029560.1(PSMB9);NP_001032521.1(HDAC1);NP_001039405.2(ZMYND11);NP_001039706.1(RBX1);NP_001039882.1(CYLD);NP_001068587.1(F12);NP_001069044.1(CHP1);NP_001069540.1(NCK1);NP_001073075.1(STK3);NP_001073694.1(LRPAP1);NP_001075897.1(ITCH);NP_001093796.1(PTPN1);NP_001093798.1…
407	GO:0050779	RNA destabilization	12	21	0.000160774	0.00128501	NP_001007818.1(QKI);XP_024852192.1(QKI);XP_024852193.1(QKI);XP_024852194.1(QKI);XP_024852195.1(QKI);XP_024852196.1(QKI);XP_024852197.1(QKI);XP_024852198.1(QKI);XP_024852199.1(QKI);XP_024852200.1(QKI);XP_024852201.1(QKI);XP_024852202.1(QKI)
408	GO:0061157	mRNA destabilization	12	21	0.000160774	0.00128501	NP_001007818.1(QKI);XP_024852192.1(QKI);XP_024852193.1(QKI);XP_024852194.1(QKI);XP_024852195.1(QKI);XP_024852196.1(QKI);XP_024852197.1(QKI);XP_024852198.1(QKI);XP_024852199.1(QKI);XP_024852200.1(QKI);XP_024852201.1(QKI);XP_024852202.1(QKI)
409	GO:0001906	cell killing	29	77	0.000181207	0.00144478	NP_001007817.1(FADD);NP_001029557.1(CTSH);NP_001099123.1(Elane);NP_001192206.1(ARRB2);NP_001192430.1(STAT6);NP_001193452.1(PTPRC);NP_776318.1(B2M);NP_776544.1(NCF1);NP_776998.1(PGLYRP1);NP_777252.1(CATHL4);NP_777257.1(CATHL6);XP_002691165.1(B2M);XP_005206571.1(STAT6);XP_005207187.1(PTPN6);XP_005211338.1(RIPK3);XP_005217387.1(PTPRC);XP_005220238.1(ARRB2);XP_010811847.1(PTPRC);XP_010811849.1(PTPRC)…
410	GO:0042129	regulation of T cell proliferation	40	118	0.000183398	0.00145869	NP_001007817.1(FADD);NP_001069540.1(NCK1);NP_001075897.1(ITCH);NP_001095336.1(IDO1);NP_001137348.1(NCKAP1L);NP_001193452.1(PTPRC);NP_776410.1(AIF1);NP_776842.1(PDE5A);NP_776946.1(CORO1A);NP_777155.1(PYCARD);NP_789745.1(CEBPB);NP_937864.2(ITGAL);XP_005201936.1(NCK1);XP_005201937.1(NCK1);XP_005201938.1(NCK1);XP_005207187.1(PTPN6);XP_005211338.1(RIPK3);XP_005217387.1(PTPRC);XP_005224888.1(CORO1A);XP…
411	GO:0010623	developmental programmed cell death	14	27	0.000185188	0.00146673	NP_001071386.1(BAK1);NP_776319.1(BAX);NP_803478.1(B4GALT1);XP_005221963.1(PML);XP_005223298.1(BAK1);XP_010815349.1(PML);XP_015315211.1(BAK1);XP_024839342.1(BAK1);XP_024839343.1(BAK1);XP_024857692.1(Scrib);XP_024857695.1(Scrib);XP_024857696.1(Scrib);XP_024857699.1(Scrib);XP_024857700.1(Scrib)
412	GO:0045806	negative regulation of endocytosis	15	30	0.000185309	0.00146673	NP_001030497.1(CNN2);NP_001095447.1(Picalm);NP_776429.1(CAV1);NP_786996.1(RACK1);XP_002689189.2(PRTN3);XP_003586610.1(Arf6);XP_015327629.1(ADIPOQ);XP_024842851.1(Picalm);XP_024842853.1(PICALM);XP_024842855.1(PICALM);XP_024842857.1(PICALM);XP_024842860.1(PICALM);XP_024851000.1(ADIPOQ);XP_024851001.1(ADIPOQ);XP_024853747.1(Arf6)
413	GO:0030595	leukocyte chemotaxis	37	107	0.000200081	0.00157981	NP_001029907.1(CD74);NP_001032544.1(RPS19);NP_001035046.1(ITGAM);NP_001039560.1(CXCL16);NP_001039793.1(S100A9);NP_001071542.1(VAV1);NP_001095811.1(LGALS3);NP_001107197.1(S100A8);NP_001137348.1(NCKAP1L);NP_001160088.1(C5);NP_776410.1(AIF1);NP_786975.1(ITGB2);NP_786986.1(RAC2);XP_002686208.2(VAV3);XP_002691532.1(ADAM17);XP_005203785.2(S100A9);XP_005203786.2(S100A9);XP_005203787.2(S100A9);XP_0052085…
414	GO:0003230	cardiac atrium development	8	11	0.000205379	0.00160995	XP_024849253.1(ANK2);XP_024849254.1(Ank2);XP_024849255.1(Ank2);XP_024849256.1(Ank2);XP_024849257.1(Ank2);XP_024849258.1(Ank2);XP_024849262.1(Ank2);XP_024849263.1(Ank2)
415	GO:0070391	response to lipoteichoic acid	8	11	0.000205379	0.00160995	NP_776433.1(CD14);NP_776622.1(TLR2);XP_005209486.1(CD14);XP_005217503.1(TLR2);XP_005217504.1(TLR2);XP_015330814.1(TLR2);XP_015330815.1(TLR2);XP_024832770.1(TLR2)
416	GO:1901976	regulation of cell cycle checkpoint	8	11	0.000205379	0.00160995	NP_001070277.1(HSF1);XP_005215207.1(HSF1);XP_005215208.1(HSF1);XP_010810127.1(HSF1);XP_010810128.1(HSF1);XP_010810129.1(HSF1);XP_010810130.1(HSF1);XP_024857224.1(HSF1)
417	GO:0046365	monosaccharide catabolic process	10	16	0.000210586	0.00164681	NP_001029471.1(PGK1);NP_001095385.1(Aldoa);NP_001180149.2(PFKP);XP_005224934.1(Aldoa);XP_010803339.1(PFKM);XP_010817708.1(Aldoa);XP_024840531.1(Aldoa);XP_024840532.1(Aldoa);XP_024840533.1(Aldoa);XP_024856184.1(PFKP)
418	GO:0009108	coenzyme biosynthetic process	28	74	0.000212248	0.00165584	NP_001029615.1(NADSYN1);NP_001069150.2(ACOT7);NP_001092327.1(NAPRT);NP_001094516.1(PDHA1);NP_001178237.1(KYNU);NP_001231070.1(NAMPT);NP_776506.1(MOCOS);XP_005217137.1(ACOT7);XP_005217138.1(Acot7);XP_005220032.1(ACACA);XP_005220033.1(ACACA);XP_005220035.1(ACACA);XP_005227393.1(NADSYN1);XP_005227395.2(NADSYN1);XP_010814045.1(ACACA);XP_024831970.1(ACOT7);XP_024835369.1(ACACA);XP_024835370.1(ACACA);X…
419	GO:0003206	cardiac chamber morphogenesis	22	53	0.000213219	0.00165945	NP_001070469.1(RBPJ);XP_005207867.1(RBPJ);XP_005207868.1(RBPJ);XP_005207869.1(RBPJ);XP_024849212.1(RBPJ);XP_024849213.1(RBPJ);XP_024849214.1(RBPJ);XP_024849215.1(RBPJ);XP_024849216.1(RBPJ);XP_024849217.1(RBPJ);XP_024849218.1(RBPJ);XP_024849219.1(RBPJ);XP_024849220.1(RBPJ);XP_024849221.1(RBPJ);XP_024849222.1(RBPJ);XP_024849223.1(RBPJ);XP_024849224.1(RBPJ);XP_024849225.1(RBPJ);XP_024849226.1(RBPJ);…
420	GO:0072593	reactive oxygen species metabolic process	31	85	0.000217946	0.0016922	NP_001012689.2(STAT3);NP_001035560.1(HP);NP_001106769.1(MPO);NP_776358.1(LPO);NP_776459.1(CYBA);NP_776460.1(CYBB);NP_776544.1(NCF1);NP_776545.1(NCF2);NP_786986.1(RAC2);NP_963285.2(SOD2);XP_005217322.1(NCF2);XP_005219945.1(MPO);XP_005219946.1(MPO);XP_010813999.2(LPO);XP_010814001.1(LPO);XP_010814003.1(LPO);XP_015313999.1(LPO);XP_024835317.1(LPO);XP_024835318.1(LPO);XP_024835319.1(LPO);XP_024835321…
421	GO:0042326	negative regulation of phosphorylation	90	324	0.000222169	0.00172089	NP_001030518.1(NPM1);NP_001039377.1(CHORDC1);NP_001039405.2(ZMYND11);NP_001069044.1(CHP1);NP_001069540.1(NCK1);NP_001071386.1(BAK1);NP_001075897.1(ITCH);NP_001093796.1(PTPN1);NP_001093816.1(CDKN1B);NP_001093833.1(GPD1L);NP_001094707.1(GMFB);NP_001192703.1(LRRK1);NP_001192987.1(TAOK3);NP_001193452.1(PTPRC);NP_776319.1(BAX);NP_776429.1(CAV1);NP_776739.1(FABP4);NP_777155.1(PYCARD);NP_786996.1(RACK1)…
422	GO:0010563	negative regulation of phosphorus metabolic process	93	337	0.000226046	0.00174264	NP_001030518.1(NPM1);NP_001039377.1(CHORDC1);NP_001039405.2(ZMYND11);NP_001069044.1(CHP1);NP_001069540.1(NCK1);NP_001071386.1(BAK1);NP_001075897.1(ITCH);NP_001093796.1(PTPN1);NP_001093816.1(CDKN1B);NP_001093833.1(GPD1L);NP_001094707.1(GMFB);NP_001137348.1(NCKAP1L);NP_001192703.1(LRRK1);NP_001192987.1(TAOK3);NP_001193452.1(PTPRC);NP_776319.1(BAX);NP_776429.1(CAV1);NP_776739.1(FABP4);NP_777155.1(PY…
423	GO:0045936	negative regulation of phosphate metabolic process	93	337	0.000226046	0.00174264	NP_001030518.1(NPM1);NP_001039377.1(CHORDC1);NP_001039405.2(ZMYND11);NP_001069044.1(CHP1);NP_001069540.1(NCK1);NP_001071386.1(BAK1);NP_001075897.1(ITCH);NP_001093796.1(PTPN1);NP_001093816.1(CDKN1B);NP_001093833.1(GPD1L);NP_001094707.1(GMFB);NP_001137348.1(NCKAP1L);NP_001192703.1(LRRK1);NP_001192987.1(TAOK3);NP_001193452.1(PTPRC);NP_776319.1(BAX);NP_776429.1(CAV1);NP_776739.1(FABP4);NP_777155.1(PY…
424	GO:0060627	regulation of vesicle-mediated transport	70	240	0.000234379	0.00180262	NP_001030497.1(CNN2);NP_001040006.1(BIN1);NP_001069727.1(PTX3);NP_001095447.1(Picalm);NP_001095811.1(LGALS3);NP_001136389.1(FGB);NP_001178469.1(STXBP5);NP_001192206.1(ARRB2);NP_001192510.1(ATAD1);NP_776429.1(CAV1);NP_776433.1(CD14);NP_776926.1(ALOX15);NP_776963.1(FCGR1A);NP_777044.1(Stxbp1);NP_777155.1(PYCARD);NP_786996.1(RACK1);NP_787000.1(ATP6AP1);NP_788783.1(MFGE8);NP_803478.1(B4GALT1);XP_0026…
425	GO:0051693	actin filament capping	18	40	0.000237105	0.00181929	NP_001020491.1(TWF1);NP_001076949.1(CAPZA1);NP_001098794.1(TWF2);NP_001106755.1(GSN);NP_001192928.1(ADD1);NP_848669.1(CAPG);XP_005208289.1(ADD1);XP_005212800.1(CAPG);XP_005223830.1(CARMIL1);XP_005223832.1(CARMIL1);XP_010816788.1(CARMIL1);XP_015315447.1(CARMIL1);XP_024839434.1(CARMIL1);XP_024839436.1(CARMIL1);XP_024845238.1(CAPZA1);XP_024848870.1(ADD1);XP_024854128.1(CAPG);XP_024854129.1(CAPG)
426	GO:0008064	regulation of actin polymerization or depolymerization	59	195	0.00024584	0.00187748	NP_001002885.1(TMSB4);NP_001015592.1(PFN1);NP_001019708.1(GMFG);NP_001020491.1(TWF1);NP_001029802.1(GRB2);NP_001030229.1(HCLS1);NP_001033199.1(VASP);NP_001069540.1(NCK1);NP_001076949.1(CAPZA1);NP_001094707.1(GMFB);NP_001098794.1(TWF2);NP_001106714.1(CORO1B);NP_001106755.1(GSN);NP_001137348.1(NCKAP1L);NP_001179013.1(EVL);NP_001179425.1(PLEK);NP_001192928.1(ADD1);NP_776602.1(SCIN);NP_776651.1(ACTR3…
427	GO:0030832	regulation of actin filament length	59	195	0.00024584	0.00187748	NP_001002885.1(TMSB4);NP_001015592.1(PFN1);NP_001019708.1(GMFG);NP_001020491.1(TWF1);NP_001029802.1(GRB2);NP_001030229.1(HCLS1);NP_001033199.1(VASP);NP_001069540.1(NCK1);NP_001076949.1(CAPZA1);NP_001094707.1(GMFB);NP_001098794.1(TWF2);NP_001106714.1(CORO1B);NP_001106755.1(GSN);NP_001137348.1(NCKAP1L);NP_001179013.1(EVL);NP_001179425.1(PLEK);NP_001192928.1(ADD1);NP_776602.1(SCIN);NP_776651.1(ACTR3…
428	GO:0050864	regulation of B cell activation	27	71	0.000248427	0.0018928	NP_001029907.1(CD74);NP_001095352.1(INPP5D);NP_001137348.1(NCKAP1L);NP_001192409.1(THOC1);NP_001192430.1(STAT6);NP_001193452.1(PTPRC);XP_002686208.2(VAV3);XP_002692403.3(NFATC2);XP_005206571.1(STAT6);XP_005215121.2(NFATC2);XP_005217387.1(PTPRC);XP_005227242.1(BAD);XP_005227243.1(BAD);XP_010803130.1(NCKAP1L);XP_010811847.1(PTPRC);XP_010811849.1(PTPRC);XP_010819700.1(SASH3);XP_015330753.1(PTPRC);XP…
429	GO:0043280	positive regulation of cysteine-type endopeptidase activity involved in apoptotic process	33	93	0.000251269	0.00190555	NP_001029557.1(CTSH);NP_001039347.1(Diablo);NP_001039435.1(CASP8);NP_001039793.1(S100A9);NP_001069188.1(Rnf7);NP_001071386.1(BAK1);NP_001093816.1(CDKN1B);NP_001107197.1(S100A8);NP_001179913.1(AIFM1);NP_776319.1(BAX);NP_777155.1(PYCARD);NP_786996.1(RACK1);XP_005202627.2(STAT1);XP_005202630.1(STAT1);XP_005202672.1(CASP8);XP_005203785.2(S100A9);XP_005203786.2(S100A9);XP_005203787.2(S100A9);XP_005217…
430	GO:2001056	positive regulation of cysteine-type endopeptidase activity	33	93	0.000251269	0.00190555	NP_001029557.1(CTSH);NP_001039347.1(Diablo);NP_001039435.1(CASP8);NP_001039793.1(S100A9);NP_001069188.1(Rnf7);NP_001071386.1(BAK1);NP_001093816.1(CDKN1B);NP_001107197.1(S100A8);NP_001179913.1(AIFM1);NP_776319.1(BAX);NP_777155.1(PYCARD);NP_786996.1(RACK1);XP_005202627.2(STAT1);XP_005202630.1(STAT1);XP_005202672.1(CASP8);XP_005203785.2(S100A9);XP_005203786.2(S100A9);XP_005203787.2(S100A9);XP_005217…
431	GO:0043406	positive regulation of MAP kinase activity	20	47	0.000274674	0.00207821	NP_001073715.1(PKN1);NP_001192987.1(TAOK3);NP_777203.1(RPS27A);XP_002690423.4(MAP3K4);XP_002691752.2(TRAF2);XP_005211162.3(MAP3K4);XP_005212615.1(RPS27A);XP_005213582.1(TRAF2);XP_005217942.1(TAOK3);XP_005217943.1(TAOK3);XP_005217944.1(TAOK3);XP_010812261.1(TAOK3);XP_010812262.1(TAOK3);XP_015328417.2(MAP3K4);XP_015328418.2(MAP3K4);XP_015330970.1(TAOK3);XP_024833111.1(TAOK3);XP_024833112.1(TAOK3);X…
432	GO:0050931	pigment cell differentiation	12	22	0.000290568	0.00210436	NP_001069184.1(HPS1);NP_001092345.1(BLOC1S5);NP_963285.2(SOD2);XP_002691008.1(MYO5A);XP_005211933.1(Myo5a);XP_005211934.1(Myo5a);XP_005211936.1(MYO5A);XP_005225595.2(HPS1);XP_005225596.2(HPS1);XP_010818195.2(HPS1);XP_024841383.1(HPS1);XP_024853796.1(Myo5a)
433	GO:0000054	ribosomal subunit export from nucleus	5	5	0.000292326	0.00210436	NP_001179190.1(Xpo1);XP_005212828.1(Xpo1);XP_005212829.1(Xpo1);XP_005212830.1(Xpo1);XP_015328967.1(Xpo1)
434	GO:0003011	involuntary skeletal muscle contraction	5	5	0.000292326	0.00210436	NP_776338.1(GAA);XP_005221192.1(GAA);XP_005221193.1(GAA);XP_010814808.1(GAA);XP_024835302.1(GAA)
435	GO:0009109	coenzyme catabolic process	5	5	0.000292326	0.00210436	NP_001040073.1(NUDT12);XP_005209829.1(NUDT12);XP_005209830.1(NUDT12);XP_005209831.1(NUDT12);XP_024850396.1(NUDT12)
436	GO:0014821	phasic smooth muscle contraction	5	5	0.000292326	0.00210436	NP_001107554.1(AGT);XP_024850712.1(DLG1);XP_024850716.1(DLG1);XP_024850723.1(DLG1);XP_024850732.1(DLG1)
437	GO:0014823	response to activity	5	5	0.000292326	0.00210436	XP_002687289.1(TNS2);XP_005206302.2(TNS2);XP_024848188.1(TNS2);XP_024848189.1(TNS2);XP_024848192.1(TNS2)
438	GO:0019364	pyridine nucleotide catabolic process	5	5	0.000292326	0.00210436	NP_001040073.1(NUDT12);XP_005209829.1(NUDT12);XP_005209830.1(NUDT12);XP_005209831.1(NUDT12);XP_024850396.1(NUDT12)
439	GO:0033750	ribosome localization	5	5	0.000292326	0.00210436	NP_001179190.1(Xpo1);XP_005212828.1(Xpo1);XP_005212829.1(Xpo1);XP_005212830.1(Xpo1);XP_015328967.1(Xpo1)
440	GO:0033753	establishment of ribosome localization	5	5	0.000292326	0.00210436	NP_001179190.1(Xpo1);XP_005212828.1(Xpo1);XP_005212829.1(Xpo1);XP_005212830.1(Xpo1);XP_015328967.1(Xpo1)
441	GO:0034238	macrophage fusion	5	5	0.000292326	0.00210436	NP_001179747.2(ADAM9);XP_005202627.2(STAT1);XP_005202630.1(STAT1);XP_024856450.1(STAT1);XP_024856465.1(STAT1)
442	GO:0034239	regulation of macrophage fusion	5	5	0.000292326	0.00210436	NP_001179747.2(ADAM9);XP_005202627.2(STAT1);XP_005202630.1(STAT1);XP_024856450.1(STAT1);XP_024856465.1(STAT1)
443	GO:0036465	synaptic vesicle recycling	5	5	0.000292326	0.00210436	XP_005201148.2(SYNJ1);XP_005201149.2(SYNJ1);XP_024847659.1(SYNJ1);XP_024847695.1(SYNJ1);XP_024847727.1(SYNJ1)
444	GO:0043696	dedifferentiation	5	5	0.000292326	0.00210436	NP_001179230.1(CDK6);XP_005205192.1(CDK6);XP_005205193.1(CDK6);XP_005205194.1(CDK6);XP_005205195.1(CDK6)
445	GO:0048488	synaptic vesicle endocytosis	5	5	0.000292326	0.00210436	XP_005201148.2(SYNJ1);XP_005201149.2(SYNJ1);XP_024847659.1(SYNJ1);XP_024847695.1(SYNJ1);XP_024847727.1(SYNJ1)
446	GO:0060142	regulation of syncytium formation by plasma membrane fusion	5	5	0.000292326	0.00210436	NP_001179747.2(ADAM9);XP_005202627.2(STAT1);XP_005202630.1(STAT1);XP_024856450.1(STAT1);XP_024856465.1(STAT1)
447	GO:0070816	phosphorylation of RNA polymerase II C-terminal domain	5	5	0.000292326	0.00210436	NP_001192910.1(CCNK);XP_010815564.1(CCNK);XP_010815565.1(CCNK);XP_010815566.1(CCNK);XP_024837615.1(CCNK)
448	GO:0071428	rRNA-containing ribonucleoprotein complex export from nucleus	5	5	0.000292326	0.00210436	NP_001179190.1(Xpo1);XP_005212828.1(Xpo1);XP_005212829.1(Xpo1);XP_005212830.1(Xpo1);XP_015328967.1(Xpo1)
449	GO:0071619	phosphorylation of RNA polymerase II C-terminal domain serine 2 residues	5	5	0.000292326	0.00210436	NP_001192910.1(CCNK);XP_010815564.1(CCNK);XP_010815565.1(CCNK);XP_010815566.1(CCNK);XP_024837615.1(CCNK)
450	GO:0072526	pyridine-containing compound catabolic process	5	5	0.000292326	0.00210436	NP_001040073.1(NUDT12);XP_005209829.1(NUDT12);XP_005209830.1(NUDT12);XP_005209831.1(NUDT12);XP_024850396.1(NUDT12)
451	GO:0072530	purine-containing compound transmembrane transport	5	5	0.000292326	0.00210436	NP_001070433.1(SLC35B2);NP_001179096.1(SLC28A3);XP_010816534.1(SLC35B2);XP_015328102.1(SLC28A3);XP_024851313.1(SLC28A3)
452	GO:0072583	clathrin-mediated endocytosis	5	5	0.000292326	0.00210436	XP_005201148.2(SYNJ1);XP_005201149.2(SYNJ1);XP_024847659.1(SYNJ1);XP_024847695.1(SYNJ1);XP_024847727.1(SYNJ1)
453	GO:1900101	regulation of endoplasmic reticulum unfolded protein response	5	5	0.000292326	0.00210436	NP_001069540.1(NCK1);NP_776319.1(BAX);XP_005201936.1(NCK1);XP_005201937.1(NCK1);XP_005201938.1(NCK1)
454	GO:0007015	actin filament organization	101	374	0.000295266	0.00212084	NP_001002885.1(TMSB4);NP_001015592.1(PFN1);NP_001019708.1(GMFG);NP_001020491.1(TWF1);NP_001029674.1(ACTA2);NP_001029802.1(GRB2);NP_001030229.1(HCLS1);NP_001033199.1(VASP);NP_001069540.1(NCK1);NP_001070391.1(Wipf1);NP_001071569.1(Zyx);NP_001071612.1(ANG1);NP_001074980.1(WASF2);NP_001076949.1(CAPZA1);NP_001077258.1(DIAPH2);NP_001094538.1(DPYSL3);NP_001094707.1(GMFB);NP_001095746.1(RGCC);NP_00109879…
455	GO:0044724	single-organism carbohydrate catabolic process	14	28	0.00030368	0.00217649	NP_001012689.2(STAT3);NP_001029471.1(PGK1);NP_001030431.1(GPD1);NP_001032397.1(SORD);NP_001095385.1(Aldoa);NP_001180149.2(PFKP);XP_005224934.1(Aldoa);XP_010803339.1(PFKM);XP_010817708.1(Aldoa);XP_024835633.1(STAT3);XP_024840531.1(Aldoa);XP_024840532.1(Aldoa);XP_024840533.1(Aldoa);XP_024856184.1(PFKP)
456	GO:0060326	cell chemotaxis	37	109	0.000304773	0.00217953	NP_001029907.1(CD74);NP_001032544.1(RPS19);NP_001035046.1(ITGAM);NP_001039560.1(CXCL16);NP_001039793.1(S100A9);NP_001071542.1(VAV1);NP_001095811.1(LGALS3);NP_001107197.1(S100A8);NP_001137348.1(NCKAP1L);NP_001160088.1(C5);NP_776410.1(AIF1);NP_786975.1(ITGB2);NP_786986.1(RAC2);XP_002686208.2(VAV3);XP_002691532.1(ADAM17);XP_005203785.2(S100A9);XP_005203786.2(S100A9);XP_005203787.2(S100A9);XP_0052085…
457	GO:0042058	regulation of epidermal growth factor receptor signaling pathway	19	44	0.00030921	0.0022016	NP_001029802.1(GRB2);NP_001069843.1(AFAP1L2);NP_001107554.1(AGT);NP_777203.1(RPS27A);XP_002691532.1(ADAM17);XP_005212615.1(RPS27A);XP_005212765.1(SOS1);XP_005221578.1(ITGA1);XP_005225809.1(AFAP1L2);XP_010808605.1(ADAM17);XP_010814868.1(GRB2);XP_010818350.1(AFAP1L2);XP_024831686.1(PTPRJ);XP_024836054.1(GRB2);XP_024837234.1(ITGA1);XP_024841575.1(AFAP1L2);XP_024841576.1(AFAP1L2);XP_024841577.1(AFAP1…
458	GO:1901184	regulation of ERBB signaling pathway	19	44	0.00030921	0.0022016	NP_001029802.1(GRB2);NP_001069843.1(AFAP1L2);NP_001107554.1(AGT);NP_777203.1(RPS27A);XP_002691532.1(ADAM17);XP_005212615.1(RPS27A);XP_005212765.1(SOS1);XP_005221578.1(ITGA1);XP_005225809.1(AFAP1L2);XP_010808605.1(ADAM17);XP_010814868.1(GRB2);XP_010818350.1(AFAP1L2);XP_024831686.1(PTPRJ);XP_024836054.1(GRB2);XP_024837234.1(ITGA1);XP_024841575.1(AFAP1L2);XP_024841576.1(AFAP1L2);XP_024841577.1(AFAP1…
459	GO:0065009	regulation of molecular function	463	2061	0.000330613	0.00233757	NP_001014855.1(Psmc1);NP_001015590.2(ITIH4);NP_001015592.1(PFN1);NP_001019680.2(PSME1);NP_001019698.1(FGD3);NP_001019738.1(CTH);NP_001025017.1(OAS1);NP_001025489.2(CAST);NP_001028935.1(DNAJB1);NP_001029526.1(NIFK);NP_001029557.1(CTSH);NP_001029560.1(PSMB9);NP_001029689.1(LAMTOR5);NP_001029712.1(PEX19);NP_001029838.1(AHSA1);NP_001030364.1(SERPINB8);NP_001030518.1(NPM1);NP_001032538.1(CSTB);NP_0010…
460	GO:0035336	long-chain fatty-acyl-CoA metabolic process	6	7	0.000334041	0.00233757	NP_001029920.1(TECR);NP_001069150.2(ACOT7);XP_005217137.1(ACOT7);XP_005217138.1(Acot7);XP_005220772.1(ACLY);XP_024831970.1(ACOT7)
461	GO:0043555	regulation of translation in response to stress	6	7	0.000334041	0.00233757	NP_001069540.1(NCK1);XP_005201936.1(NCK1);XP_005201937.1(NCK1);XP_005201938.1(NCK1);XP_005221963.1(PML);XP_010815349.1(PML)
462	GO:0051016	barbed-end actin filament capping	6	7	0.000334041	0.00233757	XP_005223830.1(CARMIL1);XP_005223832.1(CARMIL1);XP_010816788.1(CARMIL1);XP_015315447.1(CARMIL1);XP_024839434.1(CARMIL1);XP_024839436.1(CARMIL1)
463	GO:0052251	induction by organism of defense response of other organism involved in symbiotic interaction	6	7	0.000334041	0.00233757	NP_776622.1(TLR2);XP_005217503.1(TLR2);XP_005217504.1(TLR2);XP_015330814.1(TLR2);XP_015330815.1(TLR2);XP_024832770.1(TLR2)
464	GO:0052255	modulation by organism of defense response of other organism involved in symbiotic interaction	6	7	0.000334041	0.00233757	NP_776622.1(TLR2);XP_005217503.1(TLR2);XP_005217504.1(TLR2);XP_015330814.1(TLR2);XP_015330815.1(TLR2);XP_024832770.1(TLR2)
465	GO:0052510	positive regulation by organism of defense response of other organism involved in symbiotic interaction	6	7	0.000334041	0.00233757	NP_776622.1(TLR2);XP_005217503.1(TLR2);XP_005217504.1(TLR2);XP_015330814.1(TLR2);XP_015330815.1(TLR2);XP_024832770.1(TLR2)
466	GO:0052552	modulation by organism of immune response of other organism involved in symbiotic interaction	6	7	0.000334041	0.00233757	NP_776622.1(TLR2);XP_005217503.1(TLR2);XP_005217504.1(TLR2);XP_015330814.1(TLR2);XP_015330815.1(TLR2);XP_024832770.1(TLR2)
467	GO:0002705	positive regulation of leukocyte mediated immunity	31	87	0.000350976	0.00245082	NP_001007817.1(FADD);NP_001029784.1(HPX);NP_001092461.1(FGR);NP_001192430.1(STAT6);NP_001193452.1(PTPRC);NP_776318.1(B2M);XP_002691165.1(B2M);XP_002691752.2(TRAF2);XP_005203207.1(FGR);XP_005203208.1(FGR);XP_005203209.1(FGR);XP_005203210.1(FGR);XP_005203212.1(FGR);XP_005206571.1(STAT6);XP_005213582.1(TRAF2);XP_005217387.1(PTPRC);XP_010800859.1(FGR);XP_010800861.1(FGR);XP_010811847.1(PTPRC);XP_0108…
468	GO:0031325	positive regulation of cellular metabolic process	293	1253	0.000356884	0.00248675	NP_001012688.1(HSP90AA1);NP_001014855.1(Psmc1);NP_001015527.1(GTF2F1);NP_001019680.2(PSME1);NP_001019738.1(CTH);NP_001028799.1(BECN1);NP_001029557.1(CTSH);NP_001029560.1(PSMB9);NP_001029802.1(GRB2);NP_001029907.1(CD74);NP_001030229.1(HCLS1);NP_001030518.1(NPM1);NP_001039347.1(Diablo);NP_001039435.1(CASP8);NP_001039596.1(Hspbp1);NP_001039793.1(S100A9);NP_001068616.1(HSPA5);NP_001068871.2(CSF1R);NP…
469	GO:0007423	sensory organ development	60	202	0.000376107	0.00261511	NP_001012692.2(HLA-DMA);NP_001032521.1(HDAC1);NP_001069480.2(DDR1);NP_001070469.1(RBPJ);NP_001071386.1(BAK1);NP_001071495.1(SP1);NP_001092345.1(BLOC1S5);NP_001093766.1(GPD2);NP_001093816.1(CDKN1B);NP_001180140.1(Ccm2);NP_776319.1(BAX);NP_776493.1(GJA1);XP_005202471.1(GPD2);XP_005205637.1(Ccm2);XP_005205638.1(Ccm2);XP_005205639.1(Ccm2);XP_005205641.1(Ccm2);XP_005205642.1(Ccm2);XP_005207867.1(RBPJ)…
470	GO:0032368	regulation of lipid transport	17	38	0.000383008	0.00265742	NP_001029162.2(SCP2);NP_001030199.1(PLTP);NP_778221.1(PLA2R1);XP_002699912.1(ACSL4);XP_005214615.1(PLTP);XP_010812357.1(PTPN11);XP_010812358.1(PTPN11);XP_015317069.1(ACSL4);XP_015317071.1(ACSL4);XP_015317072.1(ACSL4);XP_015317073.1(ACSL4);XP_015327629.1(ADIPOQ);XP_024844495.1(ACSL4);XP_024851000.1(ADIPOQ);XP_024851001.1(ADIPOQ);XP_024856140.1(PLTP);XP_024856141.1(PLTP)
471	GO:0000018	regulation of DNA recombination	20	48	0.000384702	0.00266351	NP_001180055.1(SUPT6H);NP_001192409.1(THOC1);NP_001192430.1(STAT6);NP_001193452.1(PTPRC);XP_002697003.2(PPP4R2);XP_005206571.1(STAT6);XP_005217387.1(PTPRC);XP_005220168.1(SUPT6H);XP_010811847.1(PTPRC);XP_010811849.1(PTPRC);XP_010814142.1(SUPT6H);XP_015330753.1(PTPRC);XP_024831838.1(PTPRC);XP_024831839.1(PTPRC);XP_024831840.1(PTPRC);XP_024831841.1(PTPRC);XP_024839116.1(PPP4R2);XP_024847175.1(STAT6…
472	GO:0032231	regulation of actin filament bundle assembly	29	80	0.000386355	0.00266929	NP_001015592.1(PFN1);NP_001074980.1(WASF2);NP_001095746.1(RGCC);NP_001179013.1(EVL);NP_001179425.1(PLEK);NP_001179510.1(MTSS1);XP_002697835.5(ROCK1);XP_005203144.1(WASF2);XP_005215429.1(MTSS1);XP_005215430.1(MTSS1);XP_005215431.1(MTSS1);XP_005223830.1(CARMIL1);XP_005223832.1(CARMIL1);XP_010816788.1(CARMIL1);XP_015315447.1(CARMIL1);XP_015330260.2(ARAP1);XP_024831632.1(ARAP1);XP_024831633.1(ARAP1);…
473	GO:0002526	acute inflammatory response	22	55	0.000399571	0.00275476	NP_001012689.2(STAT3);NP_001015590.2(ITIH4);NP_001033253.1(PRCP);NP_001035560.1(HP);NP_001068587.1(F12);NP_001157250.1(FN1);NP_776963.1(FCGR1A);NP_789745.1(CEBPB);XP_005216458.2(F2);XP_005226767.1(PRCP);XP_005226768.1(PRCP);XP_010803837.1(CD163);XP_010803838.1(CD163);XP_024835633.1(STAT3);XP_024838404.1(ITIH4);XP_024838405.1(ITIH4);XP_024838406.1(ITIH4);XP_024842981.1(PRCP);XP_024842982.1(PRCP);X…
474	GO:0002699	positive regulation of immune effector process	34	99	0.000411423	0.00283049	NP_001007817.1(FADD);NP_001029727.1(S100B);NP_001029784.1(HPX);NP_001030474.1(EXOSC3);NP_001032544.1(RPS19);NP_001092461.1(FGR);NP_001192430.1(STAT6);NP_001193452.1(PTPRC);NP_776318.1(B2M);XP_002691165.1(B2M);XP_002691752.2(TRAF2);XP_005203207.1(FGR);XP_005203208.1(FGR);XP_005203209.1(FGR);XP_005203210.1(FGR);XP_005203212.1(FGR);XP_005206571.1(STAT6);XP_005213582.1(TRAF2);XP_005217387.1(PTPRC);XP…
475	GO:0009896	positive regulation of catabolic process	59	199	0.000441257	0.00302935	NP_001028799.1(BECN1);NP_001039596.1(Hspbp1);NP_001074375.1(NUB1);NP_001075897.1(ITCH);NP_001093816.1(CDKN1B);NP_001178120.1(ZFP36L2);NP_001179747.2(ADAM9);NP_001192968.1(CNOT1);NP_776493.1(GJA1);NP_776677.1(C4BPA);NP_786996.1(RACK1);XP_003586054.1(ZC3HAV1);XP_003586620.1(NEDD4);XP_005205884.1(NUB1);XP_005216701.1(C4BPA);XP_005216702.1(C4BPA);XP_005216703.1(C4BPA);XP_005216704.1(C4BPA);XP_0052187…
476	GO:0002066	columnar/cuboidal epithelial cell development	11	20	0.000476053	0.00324094	NP_001002763.1(CDH1);NP_001094676.1(YIPF6);NP_001179230.1(CDK6);XP_005205192.1(CDK6);XP_005205193.1(CDK6);XP_005205194.1(CDK6);XP_005205195.1(CDK6);XP_005227242.1(BAD);XP_005227243.1(BAD);XP_010820156.1(YIPF6);XP_024843090.1(BAD)
477	GO:0060048	cardiac muscle contraction	11	20	0.000476053	0.00324094	NP_001069366.1(SNTA1);NP_001077198.1(PKP2);NP_001093833.1(GPD1L);XP_024849253.1(ANK2);XP_024849254.1(Ank2);XP_024849255.1(Ank2);XP_024849256.1(Ank2);XP_024849257.1(Ank2);XP_024849258.1(Ank2);XP_024849262.1(Ank2);XP_024849263.1(Ank2)
478	GO:0086002	cardiac muscle cell action potential involved in contraction	11	20	0.000476053	0.00324094	NP_001069366.1(SNTA1);NP_001077198.1(PKP2);NP_001093833.1(GPD1L);XP_024849253.1(ANK2);XP_024849254.1(Ank2);XP_024849255.1(Ank2);XP_024849256.1(Ank2);XP_024849257.1(Ank2);XP_024849258.1(Ank2);XP_024849262.1(Ank2);XP_024849263.1(Ank2)
479	GO:0086003	cardiac muscle cell contraction	11	20	0.000476053	0.00324094	NP_001069366.1(SNTA1);NP_001077198.1(PKP2);NP_001093833.1(GPD1L);XP_024849253.1(ANK2);XP_024849254.1(Ank2);XP_024849255.1(Ank2);XP_024849256.1(Ank2);XP_024849257.1(Ank2);XP_024849258.1(Ank2);XP_024849262.1(Ank2);XP_024849263.1(Ank2)
480	GO:0044110	growth involved in symbiotic interaction	13	26	0.000498693	0.00335012	NP_001099123.1(Elane);NP_001106769.1(MPO);NP_776622.1(TLR2);NP_776998.1(PGLYRP1);XP_005217503.1(TLR2);XP_005217504.1(TLR2);XP_005219945.1(MPO);XP_005219946.1(MPO);XP_010801287.1(PGLYRP3);XP_010801288.1(PGLYRP3);XP_015330814.1(TLR2);XP_015330815.1(TLR2);XP_024832770.1(TLR2)
481	GO:0044116	growth of symbiont involved in interaction with host	13	26	0.000498693	0.00335012	NP_001099123.1(Elane);NP_001106769.1(MPO);NP_776622.1(TLR2);NP_776998.1(PGLYRP1);XP_005217503.1(TLR2);XP_005217504.1(TLR2);XP_005219945.1(MPO);XP_005219946.1(MPO);XP_010801287.1(PGLYRP3);XP_010801288.1(PGLYRP3);XP_015330814.1(TLR2);XP_015330815.1(TLR2);XP_024832770.1(TLR2)
482	GO:0010880	regulation of release of sequestered calcium ion into cytosol by sarcoplasmic reticulum	12	23	0.000499282	0.00335012	XP_005228373.1(Dmd);XP_005228374.1(Dmd);XP_024844136.1(DMD);XP_024844137.1(DMD);XP_024849253.1(ANK2);XP_024849254.1(Ank2);XP_024849255.1(Ank2);XP_024849256.1(Ank2);XP_024849257.1(Ank2);XP_024849258.1(Ank2);XP_024849262.1(Ank2);XP_024849263.1(Ank2)
483	GO:0014808	release of sequestered calcium ion into cytosol by sarcoplasmic reticulum	12	23	0.000499282	0.00335012	XP_005228373.1(Dmd);XP_005228374.1(Dmd);XP_024844136.1(DMD);XP_024844137.1(DMD);XP_024849253.1(ANK2);XP_024849254.1(Ank2);XP_024849255.1(Ank2);XP_024849256.1(Ank2);XP_024849257.1(Ank2);XP_024849258.1(Ank2);XP_024849262.1(Ank2);XP_024849263.1(Ank2)
484	GO:0070296	sarcoplasmic reticulum calcium ion transport	12	23	0.000499282	0.00335012	XP_005228373.1(Dmd);XP_005228374.1(Dmd);XP_024844136.1(DMD);XP_024844137.1(DMD);XP_024849253.1(ANK2);XP_024849254.1(Ank2);XP_024849255.1(Ank2);XP_024849256.1(Ank2);XP_024849257.1(Ank2);XP_024849258.1(Ank2);XP_024849262.1(Ank2);XP_024849263.1(Ank2)
485	GO:1903513	endoplasmic reticulum to cytosol transport	12	23	0.000499282	0.00335012	XP_005228373.1(Dmd);XP_005228374.1(Dmd);XP_024844136.1(DMD);XP_024844137.1(DMD);XP_024849253.1(ANK2);XP_024849254.1(Ank2);XP_024849255.1(Ank2);XP_024849256.1(Ank2);XP_024849257.1(Ank2);XP_024849258.1(Ank2);XP_024849262.1(Ank2);XP_024849263.1(Ank2)
486	GO:1903514	calcium ion transport from endoplasmic reticulum to cytosol	12	23	0.000499282	0.00335012	XP_005228373.1(Dmd);XP_005228374.1(Dmd);XP_024844136.1(DMD);XP_024844137.1(DMD);XP_024849253.1(ANK2);XP_024849254.1(Ank2);XP_024849255.1(Ank2);XP_024849256.1(Ank2);XP_024849257.1(Ank2);XP_024849258.1(Ank2);XP_024849262.1(Ank2);XP_024849263.1(Ank2)
487	GO:0036230	granulocyte activation	8	12	0.000509612	0.00340542	NP_001093786.1(Pi4k2a);NP_001179677.1(MYO1F);XP_005208208.1(ANXA3);XP_010805126.1(STXBP2);XP_024838248.1(PRKCD);XP_024838249.1(PRKCD);XP_024848975.1(ANXA3);XP_024850107.1(MYO1F)
488	GO:0042440	pigment metabolic process	8	12	0.000509612	0.00340542	XP_002686486.1(HPRT1);XP_002686487.1(HPRT1);XP_002691008.1(MYO5A);XP_005204963.1(HPRT1);XP_005211933.1(Myo5a);XP_005211934.1(Myo5a);XP_005211936.1(MYO5A);XP_024853796.1(Myo5a)
489	GO:0002440	production of molecular mediator of immune response	30	85	0.000522224	0.00348256	NP_001029907.1(CD74);NP_001030474.1(EXOSC3);NP_001073766.2(SWAP70);NP_001192409.1(THOC1);NP_001192430.1(STAT6);NP_001193452.1(PTPRC);NP_776622.1(TLR2);XP_002691752.2(TRAF2);XP_005206571.1(STAT6);XP_005213582.1(TRAF2);XP_005217387.1(PTPRC);XP_005217503.1(TLR2);XP_005217504.1(TLR2);XP_010811847.1(PTPRC);XP_010811849.1(PTPRC);XP_015330753.1(PTPRC);XP_015330814.1(TLR2);XP_015330815.1(TLR2);XP_0248318…
490	GO:0032872	regulation of stress-activated MAPK cascade	55	184	0.000544407	0.00361571	NP_001039405.2(ZMYND11);NP_001069501.1(TPD52L1);NP_001070579.1(CARD9);NP_001073075.1(STK3);NP_001075897.1(ITCH);NP_001179751.1(MID1);NP_001192987.1(TAOK3);NP_777155.1(PYCARD);NP_835210.2(EIF2AK2);XP_002690423.4(MAP3K4);XP_002691752.2(TRAF2);XP_005210771.1(TPD52L1);XP_005210772.1(TPD52L1);XP_005211162.3(MAP3K4);XP_005212626.1(EIF2AK2);XP_005212627.1(EIF2AK2);XP_005213582.1(TRAF2);XP_005214501.1(ZM…
491	GO:0070302	regulation of stress-activated protein kinase signaling cascade	55	184	0.000544407	0.00361571	NP_001039405.2(ZMYND11);NP_001069501.1(TPD52L1);NP_001070579.1(CARD9);NP_001073075.1(STK3);NP_001075897.1(ITCH);NP_001179751.1(MID1);NP_001192987.1(TAOK3);NP_777155.1(PYCARD);NP_835210.2(EIF2AK2);XP_002690423.4(MAP3K4);XP_002691752.2(TRAF2);XP_005210771.1(TPD52L1);XP_005210772.1(TPD52L1);XP_005211162.3(MAP3K4);XP_005212626.1(EIF2AK2);XP_005212627.1(EIF2AK2);XP_005213582.1(TRAF2);XP_005214501.1(ZM…
492	GO:0006508	proteolysis	195	804	0.000554392	0.00367454	NP_001007817.1(FADD);NP_001008665.1(F11);NP_001014855.1(Psmc1);NP_001015590.2(ITIH4);NP_001019658.1(PI16);NP_001019680.2(PSME1);NP_001025489.2(CAST);NP_001028787.1(CTSS);NP_001029212.1(PSMB10);NP_001029397.1(OS9);NP_001029541.1(PSMB6);NP_001029557.1(CTSH);NP_001029560.1(PSMB9);NP_001029607.1(CTSK);NP_001030364.1(SERPINB8);NP_001032538.1(CSTB);NP_001039347.1(Diablo);NP_001039435.1(CASP8);NP_001039…
493	GO:0006354	DNA-templated transcription, elongation	25	67	0.000579865	0.00383558	NP_001015527.1(GTF2F1);NP_001030494.1(ALYREF);NP_001039405.2(ZMYND11);NP_001039607.1(GTF2B);NP_001179414.1(Rtf1);NP_001180055.1(SUPT6H);NP_001192409.1(THOC1);XP_003586450.1(NCBP1);XP_005214501.1(ZMYND11);XP_005214502.1(ZMYND11);XP_005214503.1(ZMYND11);XP_005214504.1(ZMYND11);XP_005214506.1(ZMYND11);XP_005214507.1(ZMYND11);XP_005220168.1(SUPT6H);XP_010814142.1(SUPT6H);XP_015329567.1(ZMYND11);XP_02…
494	GO:0006874	cellular calcium ion homeostasis	48	156	0.000589218	0.0038817	NP_001039402.1(SMDT1);NP_001071386.1(BAK1);NP_001075196.1(CLIC2);NP_001076885.1(MICU2);NP_001096818.1(ERO1A);NP_001103268.1(Cherp);NP_001193452.1(PTPRC);NP_776319.1(BAX);NP_776429.1(CAV1);NP_776459.1(CYBA);NP_776946.1(CORO1A);NP_803473.1(TGM2);XP_005207187.1(PTPN6);XP_005209572.2(DIAPH1);XP_005213831.1(MICU2);XP_005216458.2(F2);XP_005217387.1(PTPRC);XP_005221963.1(PML);XP_005223298.1(BAK1);XP_005…
495	GO:0055074	calcium ion homeostasis	48	156	0.000589218	0.0038817	NP_001039402.1(SMDT1);NP_001071386.1(BAK1);NP_001075196.1(CLIC2);NP_001076885.1(MICU2);NP_001096818.1(ERO1A);NP_001103268.1(Cherp);NP_001193452.1(PTPRC);NP_776319.1(BAX);NP_776429.1(CAV1);NP_776459.1(CYBA);NP_776946.1(CORO1A);NP_803473.1(TGM2);XP_005207187.1(PTPN6);XP_005209572.2(DIAPH1);XP_005213831.1(MICU2);XP_005216458.2(F2);XP_005217387.1(PTPRC);XP_005221963.1(PML);XP_005223298.1(BAK1);XP_005…
496	GO:0042100	B cell proliferation	19	46	0.000609398	0.00400655	NP_001029907.1(CD74);NP_001095352.1(INPP5D);NP_001137348.1(NCKAP1L);NP_001193452.1(PTPRC);NP_776319.1(BAX);XP_002686208.2(VAV3);XP_002692403.3(NFATC2);XP_005215121.2(NFATC2);XP_005217387.1(PTPRC);XP_010803130.1(NCKAP1L);XP_010811847.1(PTPRC);XP_010811849.1(PTPRC);XP_010819700.1(SASH3);XP_015330753.1(PTPRC);XP_024831838.1(PTPRC);XP_024831839.1(PTPRC);XP_024831840.1(PTPRC);XP_024831841.1(PTPRC);XP_…
497	GO:0034109	homotypic cell-cell adhesion	103	390	0.000610992	0.00400894	NP_001007817.1(FADD);NP_001012692.2(HLA-DMA);NP_001029212.1(PSMB10);NP_001029907.1(CD74);NP_001030424.1(CD151);NP_001035046.1(ITGAM);NP_001039793.1(S100A9);NP_001039882.1(CYLD);NP_001069540.1(NCK1);NP_001075897.1(ITCH);NP_001095336.1(IDO1);NP_001095510.1(Satb1);NP_001107197.1(S100A8);NP_001137348.1(NCKAP1L);NP_001178120.1(ZFP36L2);NP_001178461.2(DOCK8);NP_001179230.1(CDK6);NP_001179556.1(STK10);N…
498	GO:0010557	positive regulation of macromolecule biosynthetic process	85	312	0.000638837	0.00418323	NP_001015527.1(GTF2F1);NP_001019738.1(CTH);NP_001030518.1(NPM1);NP_001032521.1(HDAC1);NP_001069044.1(CHP1);NP_001069540.1(NCK1);NP_001070469.1(RBPJ);NP_001092351.2(ARHGEF2);NP_001095746.1(RGCC);NP_001103471.1(KRAS);NP_001179414.1(Rtf1);NP_001180055.1(SUPT6H);NP_001231070.1(NAMPT);NP_776622.1(TLR2);NP_776778.1(IKBKB);NP_777012.1(PRKCB);NP_777155.1(PYCARD);NP_777203.1(RPS27A);NP_835210.2(EIF2AK2);X…
499	GO:1902679	negative regulation of RNA biosynthetic process	65	227	0.000661788	0.00432483	NP_001029490.1(SRSF2);NP_001032521.1(HDAC1);NP_001039405.2(ZMYND11);NP_001039882.1(CYLD);NP_001069044.1(CHP1);NP_001073718.1(NIF3L1);NP_001075897.1(ITCH);NP_001093798.1(OTULIN);NP_001099084.1(SMARCA4);NP_001192206.1(ARRB2);NP_777155.1(PYCARD);NP_872596.1(TRIM21);XP_003586620.1(NEDD4);XP_005202674.1(NIF3L1);XP_005202952.1(HDAC1);XP_005214501.1(ZMYND11);XP_005214502.1(ZMYND11);XP_005214503.1(ZMYND1…
500	GO:0051924	regulation of calcium ion transport	31	90	0.000685141	0.00446849	NP_001071386.1(BAK1);NP_001075196.1(CLIC2);NP_776319.1(BAX);NP_776429.1(CAV1);NP_776459.1(CYBA);NP_776946.1(CORO1A);XP_005207187.1(PTPN6);XP_005209572.2(DIAPH1);XP_005216458.2(F2);XP_005221963.1(PML);XP_005223298.1(BAK1);XP_005224888.1(CORO1A);XP_005224890.1(CORO1A);XP_005228373.1(Dmd);XP_005228374.1(Dmd);XP_010815349.1(PML);XP_015315211.1(BAK1);XP_024834660.1(PLCG2);XP_024839342.1(BAK1);XP_02483…
501	GO:0044712	single-organism catabolic process	63	219	0.00069643	0.00453305	NP_001007810.1(HSD17B4);NP_001012689.2(STAT3);NP_001013611.2(BCAT2);NP_001020377.2(ECHS1);NP_001029471.1(PGK1);NP_001029491.1(ACAA1);NP_001030240.1(ACSF3);NP_001030431.1(GPD1);NP_001032397.1(SORD);NP_001033637.1(PCCB);NP_001039571.1(HIBADH);NP_001040073.1(NUDT12);NP_001068891.1(DECR1);NP_001068947.1(PON3);NP_001070503.1(ASRGL1);NP_001075935.1(NUDT3);NP_001095336.1(IDO1);NP_001095385.1(Aldoa);NP_0…
502	GO:0006206	pyrimidine nucleobase metabolic process	7	10	0.00076929	0.00495782	NP_001039509.1(CMPK1);NP_001094538.1(DPYSL3);NP_786987.1(MAPK1);NP_787005.1(ALDH6A1);NP_803474.1(UMPS);XP_024853065.1(ALDH6A1);XP_024853066.1(ALDH6A1)
503	GO:0032303	regulation of icosanoid secretion	7	10	0.00076929	0.00495782	NP_778221.1(PLA2R1);XP_002699912.1(ACSL4);XP_015317069.1(ACSL4);XP_015317071.1(ACSL4);XP_015317072.1(ACSL4);XP_015317073.1(ACSL4);XP_024844495.1(ACSL4)
504	GO:0032760	positive regulation of tumor necrosis factor production	7	10	0.00076929	0.00495782	NP_776622.1(TLR2);XP_005217503.1(TLR2);XP_005217504.1(TLR2);XP_005225172.1(HSPB1);XP_015330814.1(TLR2);XP_015330815.1(TLR2);XP_024832770.1(TLR2)
505	GO:0048592	eye morphogenesis	7	10	0.00076929	0.00495782	NP_001071386.1(BAK1);NP_001071495.1(SP1);NP_776319.1(BAX);XP_005223298.1(BAK1);XP_015315211.1(BAK1);XP_024839342.1(BAK1);XP_024839343.1(BAK1)
506	GO:1903557	positive regulation of tumor necrosis factor superfamily cytokine production	7	10	0.00076929	0.00495782	NP_776622.1(TLR2);XP_005217503.1(TLR2);XP_005217504.1(TLR2);XP_005225172.1(HSPB1);XP_015330814.1(TLR2);XP_015330815.1(TLR2);XP_024832770.1(TLR2)
507	GO:0009066	aspartate family amino acid metabolic process	13	27	0.000789806	0.00507623	NP_001030189.1(PHGDH);NP_001069121.1(ASNS);NP_001070503.1(ASRGL1);NP_777231.1(GOT2);NP_803468.1(GOT1);XP_002689552.1(MTAP);XP_010802301.1(ASNS);XP_015323612.1(ASNS);XP_024846402.1(ASNS);XP_024846403.1(ASNS);XP_024846404.1(ASNS);XP_024846405.1(ASNS);XP_024846406.1(ASNS)
508	GO:0001933	negative regulation of protein phosphorylation	85	314	0.000790778	0.00507623	NP_001030518.1(NPM1);NP_001039377.1(CHORDC1);NP_001039405.2(ZMYND11);NP_001069044.1(CHP1);NP_001069540.1(NCK1);NP_001071386.1(BAK1);NP_001075897.1(ITCH);NP_001093796.1(PTPN1);NP_001093816.1(CDKN1B);NP_001093833.1(GPD1L);NP_001094707.1(GMFB);NP_001192703.1(LRRK1);NP_001192987.1(TAOK3);NP_001193452.1(PTPRC);NP_776319.1(BAX);NP_776429.1(CAV1);NP_776739.1(FABP4);NP_777155.1(PYCARD);NP_786996.1(RACK1)…
509	GO:0032845	negative regulation of homeostatic process	26	72	0.000809777	0.00518798	NP_001075196.1(CLIC2);NP_001095352.1(INPP5D);NP_001096818.1(ERO1A);NP_001103268.1(Cherp);NP_001193452.1(PTPRC);XP_005217387.1(PTPRC);XP_005228373.1(Dmd);XP_005228374.1(Dmd);XP_010811847.1(PTPRC);XP_010811849.1(PTPRC);XP_015330753.1(PTPRC);XP_024831838.1(PTPRC);XP_024831839.1(PTPRC);XP_024831840.1(PTPRC);XP_024831841.1(PTPRC);XP_024834660.1(PLCG2);XP_024844136.1(DMD);XP_024844137.1(DMD);XP_0248492…
510	GO:0031062	positive regulation of histone methylation	12	24	0.000820911	0.005249	NP_001179414.1(Rtf1);NP_872592.2(DNMT1);XP_005208769.2(DNMT1);XP_005228084.1(OGT);XP_010805078.1(DNMT1);XP_015327477.1(DNMT1);XP_015327478.1(DNMT1);XP_015327481.1(DNMT1);XP_024849597.1(DNMT1);XP_024849598.1(DNMT1);XP_024849599.1(DNMT1);XP_024849600.1(DNMT1)
511	GO:0052548	regulation of endopeptidase activity	39	122	0.000824499	0.00526163	NP_001029557.1(CTSH);NP_001039347.1(Diablo);NP_001039435.1(CASP8);NP_001039793.1(S100A9);NP_001069188.1(Rnf7);NP_001071386.1(BAK1);NP_001093816.1(CDKN1B);NP_001095447.1(Picalm);NP_001107197.1(S100A8);NP_001179913.1(AIFM1);NP_776319.1(BAX);NP_777155.1(PYCARD);NP_786996.1(RACK1);XP_005202627.2(STAT1);XP_005202630.1(STAT1);XP_005202672.1(CASP8);XP_005203785.2(S100A9);XP_005203786.2(S100A9);XP_005203…
512	GO:0051246	regulation of protein metabolic process	411	1832	0.000838846	0.00534273	NP_001007817.1(FADD);NP_001007818.1(QKI);NP_001014855.1(Psmc1);NP_001015590.2(ITIH4);NP_001019658.1(PI16);NP_001019680.2(PSME1);NP_001025489.2(CAST);NP_001029206.1(GAPDH);NP_001029450.1(CIRBP);NP_001029526.1(NIFK);NP_001029557.1(CTSH);NP_001029560.1(PSMB9);NP_001029784.1(HPX);NP_001029823.1(Sept4);NP_001029907.1(CD74);NP_001030229.1(HCLS1);NP_001030364.1(SERPINB8);NP_001030518.1(NPM1);NP_00103252…
513	GO:0002429	immune response-activating cell surface receptor signaling pathway	65	229	0.00085143	0.00541231	NP_001014855.1(Psmc1);NP_001019680.2(PSME1);NP_001020253.1(LPXN);NP_001028790.1(ACTG1);NP_001029560.1(PSMB9);NP_001029802.1(GRB2);NP_001069540.1(NCK1);NP_001103471.1(KRAS);NP_001106698.1(ELMO1);NP_001137348.1(NCKAP1L);NP_001193452.1(PTPRC);NP_776404.2(ACTB);NP_776437.1(CD247);NP_776622.1(TLR2);NP_776651.1(ACTR3);NP_777012.1(PRKCB);NP_777203.1(RPS27A);NP_786987.1(MAPK1);XP_002685734.1(THEMIS2);XP_…
514	GO:0007272	ensheathment of neurons	27	76	0.0008664	0.00548608	NP_001007818.1(QKI);NP_001193603.1(MBP);XP_002691008.1(MYO5A);XP_005211933.1(Myo5a);XP_005211934.1(Myo5a);XP_005211936.1(MYO5A);XP_005222762.2(DAG1);XP_005222763.2(DAG1);XP_005222764.2(DAG1);XP_005223991.2(MBP);XP_005223992.2(MBP);XP_005223993.1(MBP);XP_005223994.2(MBP);XP_015315021.2(DAG1);XP_024838155.1(DAG1);XP_024852192.1(QKI);XP_024852193.1(QKI);XP_024852194.1(QKI);XP_024852195.1(QKI);XP_024…
515	GO:0008366	axon ensheathment	27	76	0.0008664	0.00548608	NP_001007818.1(QKI);NP_001193603.1(MBP);XP_002691008.1(MYO5A);XP_005211933.1(Myo5a);XP_005211934.1(Myo5a);XP_005211936.1(MYO5A);XP_005222762.2(DAG1);XP_005222763.2(DAG1);XP_005222764.2(DAG1);XP_005223991.2(MBP);XP_005223992.2(MBP);XP_005223993.1(MBP);XP_005223994.2(MBP);XP_015315021.2(DAG1);XP_024838155.1(DAG1);XP_024852192.1(QKI);XP_024852193.1(QKI);XP_024852194.1(QKI);XP_024852195.1(QKI);XP_024…
516	GO:0061013	regulation of mRNA catabolic process	16	37	0.000893371	0.0056241	NP_001178120.1(ZFP36L2);NP_001192968.1(CNOT1);XP_005218723.1(CNOT1);XP_005221356.2(TNRC6C);XP_010812834.1(CNOT1);XP_010814892.2(TNRC6C);XP_015314481.2(TNRC6C);XP_015314484.2(TNRC6C);XP_024834135.1(CNOT1);XP_024834136.1(CNOT1);XP_024834138.1(CNOT1);XP_024834139.1(CNOT1);XP_024836787.1(TNRC6C);XP_024836788.1(TNRC6C);XP_024836789.1(TNRC6C);XP_024836790.1(TNRC6C)
517	GO:0061014	positive regulation of mRNA catabolic process	16	37	0.000893371	0.0056241	NP_001178120.1(ZFP36L2);NP_001192968.1(CNOT1);XP_005218723.1(CNOT1);XP_005221356.2(TNRC6C);XP_010812834.1(CNOT1);XP_010814892.2(TNRC6C);XP_015314481.2(TNRC6C);XP_015314484.2(TNRC6C);XP_024834135.1(CNOT1);XP_024834136.1(CNOT1);XP_024834138.1(CNOT1);XP_024834139.1(CNOT1);XP_024836787.1(TNRC6C);XP_024836788.1(TNRC6C);XP_024836789.1(TNRC6C);XP_024836790.1(TNRC6C)
518	GO:1903313	positive regulation of mRNA metabolic process	16	37	0.000893371	0.0056241	NP_001178120.1(ZFP36L2);NP_001192968.1(CNOT1);XP_005218723.1(CNOT1);XP_005221356.2(TNRC6C);XP_010812834.1(CNOT1);XP_010814892.2(TNRC6C);XP_015314481.2(TNRC6C);XP_015314484.2(TNRC6C);XP_024834135.1(CNOT1);XP_024834136.1(CNOT1);XP_024834138.1(CNOT1);XP_024834139.1(CNOT1);XP_024836787.1(TNRC6C);XP_024836788.1(TNRC6C);XP_024836789.1(TNRC6C);XP_024836790.1(TNRC6C)
519	GO:0034220	ion transmembrane transport	61	213	0.000948334	0.00595861	NP_001014405.1(KCNAB2);NP_001014406.1(KCNAB2);NP_001015608.1(CLIC1);NP_001019664.1(TRPV2);NP_001020502.1(CLCN7);NP_001039334.1(ATP6V1F);NP_001069044.1(CHP1);NP_001069366.1(SNTA1);NP_001071386.1(BAK1);NP_001075196.1(CLIC2);NP_001093833.1(GPD1L);NP_001095811.1(LGALS3);NP_001129264.1(SLC7A1);NP_001192822.1(SLC30A1);NP_776319.1(BAX);NP_776460.1(CYBB);NP_776493.1(GJA1);NP_776778.1(IKBKB);NP_776917.2(Y…
520	GO:0010959	regulation of metal ion transport	46	151	0.000958395	0.00601024	NP_001014405.1(KCNAB2);NP_001014406.1(KCNAB2);NP_001069044.1(CHP1);NP_001069366.1(SNTA1);NP_001071386.1(BAK1);NP_001075196.1(CLIC2);NP_001093833.1(GPD1L);NP_001095772.1(GCK);NP_001192822.1(SLC30A1);NP_776319.1(BAX);NP_776429.1(CAV1);NP_776459.1(CYBA);NP_776778.1(IKBKB);NP_776946.1(CORO1A);XP_003586620.1(NEDD4);XP_005207187.1(PTPN6);XP_005209572.2(DIAPH1);XP_005216458.2(F2);XP_005217169.1(KCNAB2);…
521	GO:0098602	single organism cell adhesion	153	621	0.00106787	0.0066839	NP_001002763.1(CDH1);NP_001007817.1(FADD);NP_001011676.2(CD2);NP_001012692.2(HLA-DMA);NP_001029212.1(PSMB10);NP_001029907.1(CD74);NP_001030367.1(EPCAM);NP_001030424.1(CD151);NP_001032695.1(FERMT3);NP_001035046.1(ITGAM);NP_001039793.1(S100A9);NP_001039882.1(CYLD);NP_001039942.1(MSN);NP_001069540.1(NCK1);NP_001071534.1(ESAM);NP_001075897.1(ITCH);NP_001077198.1(PKP2);NP_001094628.1(VCAM1);NP_0010953…
522	GO:0030036	actin cytoskeleton organization	156	635	0.00109162	0.00681873	NP_001002885.1(TMSB4);NP_001015592.1(PFN1);NP_001019708.1(GMFG);NP_001020491.1(TWF1);NP_001028790.1(ACTG1);NP_001029674.1(ACTA2);NP_001029802.1(GRB2);NP_001030229.1(HCLS1);NP_001030497.1(CNN2);NP_001033199.1(VASP);NP_001039793.1(S100A9);NP_001039896.1(EHD2);NP_001068871.2(CSF1R);NP_001069540.1(NCK1);NP_001070391.1(Wipf1);NP_001071569.1(Zyx);NP_001071612.1(ANG1);NP_001074980.1(WASF2);NP_001076949.…
523	GO:0048525	negative regulation of viral process	8	13	0.00109657	0.00681873	NP_001032521.1(HDAC1);NP_001069727.1(PTX3);NP_001192910.1(CCNK);XP_005202952.1(HDAC1);XP_010815564.1(CCNK);XP_010815565.1(CCNK);XP_010815566.1(CCNK);XP_024837615.1(CCNK)
524	GO:1903510	mucopolysaccharide metabolic process	8	13	0.00109657	0.00681873	NP_001015590.2(ITIH4);NP_001068821.1(ITIH1);NP_001069044.1(CHP1);XP_024838303.1(ITIH1);XP_024838404.1(ITIH4);XP_024838405.1(ITIH4);XP_024838406.1(ITIH4);XP_024853223.1(CHP1)
525	GO:0019080	viral gene expression	14	31	0.0011085	0.00681873	NP_001032521.1(HDAC1);NP_001071495.1(SP1);NP_001099084.1(SMARCA4);XP_005202952.1(HDAC1);XP_024849659.1(SMARCA4);XP_024849660.1(SMARCA4);XP_024849661.1(SMARCA4);XP_024849662.1(SMARCA4);XP_024849663.1(SMARCA4);XP_024849664.1(SMARCA4);XP_024849665.1(SMARCA4);XP_024849666.1(SMARCA4);XP_024849667.1(SMARCA4);XP_024849668.1(SMARCA4)
526	GO:0019083	viral transcription	14	31	0.0011085	0.00681873	NP_001032521.1(HDAC1);NP_001071495.1(SP1);NP_001099084.1(SMARCA4);XP_005202952.1(HDAC1);XP_024849659.1(SMARCA4);XP_024849660.1(SMARCA4);XP_024849661.1(SMARCA4);XP_024849662.1(SMARCA4);XP_024849663.1(SMARCA4);XP_024849664.1(SMARCA4);XP_024849665.1(SMARCA4);XP_024849666.1(SMARCA4);XP_024849667.1(SMARCA4);XP_024849668.1(SMARCA4)
527	GO:0044033	multi-organism metabolic process	14	31	0.0011085	0.00681873	NP_001032521.1(HDAC1);NP_001071495.1(SP1);NP_001099084.1(SMARCA4);XP_005202952.1(HDAC1);XP_024849659.1(SMARCA4);XP_024849660.1(SMARCA4);XP_024849661.1(SMARCA4);XP_024849662.1(SMARCA4);XP_024849663.1(SMARCA4);XP_024849664.1(SMARCA4);XP_024849665.1(SMARCA4);XP_024849666.1(SMARCA4);XP_024849667.1(SMARCA4);XP_024849668.1(SMARCA4)
528	GO:0009886	post-embryonic morphogenesis	6	8	0.00111241	0.00681873	NP_001071386.1(BAK1);NP_776319.1(BAX);XP_005223298.1(BAK1);XP_015315211.1(BAK1);XP_024839342.1(BAK1);XP_024839343.1(BAK1)
529	GO:0015893	drug transport	6	8	0.00111241	0.00681873	NP_776622.1(TLR2);XP_005217503.1(TLR2);XP_005217504.1(TLR2);XP_015330814.1(TLR2);XP_015330815.1(TLR2);XP_024832770.1(TLR2)
530	GO:0032369	negative regulation of lipid transport	6	8	0.00111241	0.00681873	XP_002699912.1(ACSL4);XP_015317069.1(ACSL4);XP_015317071.1(ACSL4);XP_015317072.1(ACSL4);XP_015317073.1(ACSL4);XP_024844495.1(ACSL4)
531	GO:0044793	negative regulation by host of viral process	6	8	0.00111241	0.00681873	NP_001069727.1(PTX3);NP_001192910.1(CCNK);XP_010815564.1(CCNK);XP_010815565.1(CCNK);XP_010815566.1(CCNK);XP_024837615.1(CCNK)
532	GO:0051187	cofactor catabolic process	6	8	0.00111241	0.00681873	NP_001014912.1(HMOX1);NP_001040073.1(NUDT12);XP_005209829.1(NUDT12);XP_005209830.1(NUDT12);XP_005209831.1(NUDT12);XP_024850396.1(NUDT12)
533	GO:0045861	negative regulation of proteolysis	41	132	0.00116281	0.00710225	NP_001015590.2(ITIH4);NP_001019658.1(PI16);NP_001025489.2(CAST);NP_001030364.1(SERPINB8);NP_001032538.1(CSTB);NP_001068821.1(ITIH1);NP_001075181.1(SERPINA3-8);NP_001093832.1(CSTB);NP_001095447.1(Picalm);NP_001103265.1(A2M);NP_001160088.1(C5);NP_776344.1(HRG);XP_002697097.2(COL7A1);XP_002699120.1(SVIP);XP_005203947.1(ECM1);XP_005209806.1(CAST);XP_005209807.1(CAST);XP_005209808.1(CAST);XP_005223367…
534	GO:0006006	glucose metabolic process	38	120	0.00116302	0.00710225	NP_001013607.1(TPI1);NP_001029471.1(PGK1);NP_001030431.1(GPD1);NP_001035561.1(GPI);NP_001093766.1(GPD2);NP_001095385.1(Aldoa);NP_001095772.1(GCK);NP_001103431.1(Gfpt1);NP_001180149.2(PFKP);XP_005202471.1(GPD2);XP_005224934.1(Aldoa);XP_005227044.1(PC);XP_005227045.1(PC);XP_005227046.1(PC);XP_005227047.1(PC);XP_005227048.1(PC);XP_005227049.1(PC);XP_005227050.1(PC);XP_005227051.1(PC);XP_005227242.1(…
535	GO:0042221	response to chemical	470	2125	0.00117629	0.00716986	NP_001002763.1(CDH1);NP_001007809.1(CAV2);NP_001007817.1(FADD);NP_001012687.1(FASN);NP_001012689.2(STAT3);NP_001014912.1(HMOX1);NP_001015578.1(EHD1);NP_001015590.2(ITIH4);NP_001020520.1(CRIP1);NP_001025017.1(OAS1);NP_001028787.1(CTSS);NP_001028790.1(ACTG1);NP_001028935.1(DNAJB1);NP_001029206.1(GAPDH);NP_001029557.1(CTSH);NP_001029689.1(LAMTOR5);NP_001029727.1(S100B);NP_001029784.1(HPX);NP_0010298…
536	GO:0033043	regulation of organelle organization	198	830	0.00120697	0.00734314	NP_001002885.1(TMSB4);NP_001015592.1(PFN1);NP_001019708.1(GMFG);NP_001020491.1(TWF1);NP_001029802.1(GRB2);NP_001030229.1(HCLS1);NP_001030518.1(NPM1);NP_001033199.1(VASP);NP_001039377.1(CHORDC1);NP_001068802.1(MAPRE1);NP_001069079.1(TOM1L1);NP_001069157.3(PAXBP1);NP_001069216.1(CTCF);NP_001069540.1(NCK1);NP_001071562.1(UBE2L3);NP_001074196.1(FXN);NP_001074980.1(WASF2);NP_001075056.1(RNF20);NP_0010…
537	GO:0007173	epidermal growth factor receptor signaling pathway	22	59	0.00122498	0.00743884	NP_001029802.1(GRB2);NP_001069843.1(AFAP1L2);NP_001107554.1(AGT);NP_777203.1(RPS27A);XP_002691532.1(ADAM17);XP_005212615.1(RPS27A);XP_005212765.1(SOS1);XP_005214493.1(RASSF2);XP_005221578.1(ITGA1);XP_005225809.1(AFAP1L2);XP_010808605.1(ADAM17);XP_010809626.1(RASSF2);XP_010814868.1(GRB2);XP_010818350.1(AFAP1L2);XP_015329565.1(RASSF2);XP_024831686.1(PTPRJ);XP_024836054.1(GRB2);XP_024837234.1(ITGA1)…
538	GO:0072503	cellular divalent inorganic cation homeostasis	49	165	0.00123862	0.00750769	NP_001039402.1(SMDT1);NP_001071386.1(BAK1);NP_001075196.1(CLIC2);NP_001076885.1(MICU2);NP_001096818.1(ERO1A);NP_001103268.1(Cherp);NP_001192822.1(SLC30A1);NP_001193452.1(PTPRC);NP_776319.1(BAX);NP_776429.1(CAV1);NP_776459.1(CYBA);NP_776946.1(CORO1A);NP_803473.1(TGM2);XP_005207187.1(PTPN6);XP_005209572.2(DIAPH1);XP_005213831.1(MICU2);XP_005216458.2(F2);XP_005217387.1(PTPRC);XP_005221963.1(PML);XP_…
539	GO:0002886	regulation of myeloid leukocyte mediated immunity	12	25	0.0012983	0.00782232	NP_001092461.1(FGR);NP_776963.1(FCGR1A);XP_005203207.1(FGR);XP_005203208.1(FGR);XP_005203209.1(FGR);XP_005203210.1(FGR);XP_005203212.1(FGR);XP_005220161.3(ABR);XP_010800859.1(FGR);XP_010800861.1(FGR);XP_015314057.2(ABR);XP_024857242.1(FGR)
540	GO:0044259	multicellular organismal macromolecule metabolic process	12	25	0.0012983	0.00782232	NP_001028787.1(CTSS);NP_001029607.1(CTSK);NP_777170.1(MMP2);XP_002687289.1(TNS2);XP_005206302.2(TNS2);XP_010801305.1(CTSS);XP_010801306.1(CTSS);XP_010808605.1(ADAM17);XP_024843691.1(CTSK);XP_024848188.1(TNS2);XP_024848189.1(TNS2);XP_024848192.1(TNS2)
541	GO:0072358	cardiovascular system development	98	376	0.00130012	0.00782232	NP_001029557.1(CTSH);NP_001033253.1(PRCP);NP_001070469.1(RBPJ);NP_001077198.1(PKP2);NP_001095746.1(RGCC);NP_001099084.1(SMARCA4);NP_001107554.1(AGT);NP_001160088.1(C5);NP_001180140.1(Ccm2);NP_001192714.1(ARID1A);NP_001192757.1(Luzp1);NP_776344.1(HRG);NP_776493.1(GJA1);NP_776926.1(ALOX15);NP_777012.1(PRKCB);NP_777258.1(SLC9A1);NP_803478.1(B4GALT1);XP_002697835.5(ROCK1);XP_003586620.1(NEDD4);XP_005…
542	GO:0072359	circulatory system development	98	376	0.00130012	0.00782232	NP_001029557.1(CTSH);NP_001033253.1(PRCP);NP_001070469.1(RBPJ);NP_001077198.1(PKP2);NP_001095746.1(RGCC);NP_001099084.1(SMARCA4);NP_001107554.1(AGT);NP_001160088.1(C5);NP_001180140.1(Ccm2);NP_001192714.1(ARID1A);NP_001192757.1(Luzp1);NP_776344.1(HRG);NP_776493.1(GJA1);NP_776926.1(ALOX15);NP_777012.1(PRKCB);NP_777258.1(SLC9A1);NP_803478.1(B4GALT1);XP_002697835.5(ROCK1);XP_003586620.1(NEDD4);XP_005…
543	GO:0030888	regulation of B cell proliferation	18	45	0.00131519	0.00789841	NP_001029907.1(CD74);NP_001095352.1(INPP5D);NP_001137348.1(NCKAP1L);NP_001193452.1(PTPRC);XP_002686208.2(VAV3);XP_002692403.3(NFATC2);XP_005215121.2(NFATC2);XP_005217387.1(PTPRC);XP_010803130.1(NCKAP1L);XP_010811847.1(PTPRC);XP_010811849.1(PTPRC);XP_010819700.1(SASH3);XP_015330753.1(PTPRC);XP_024831838.1(PTPRC);XP_024831839.1(PTPRC);XP_024831840.1(PTPRC);XP_024831841.1(PTPRC);XP_024847426.1(NCKAP…
544	GO:0007599	hemostasis	75	276	0.00138904	0.0083266	NP_001002885.1(TMSB4);NP_001008665.1(F11);NP_001015578.1(EHD1);NP_001015608.1(CLIC1);NP_001028790.1(ACTG1);NP_001028798.1(FGA);NP_001029802.1(GRB2);NP_001032695.1(FERMT3);NP_001068587.1(F12);NP_001069184.1(HPS1);NP_001073774.1(RHOG);NP_001074200.1(BLOC1S4);NP_001076949.1(CAPZA1);NP_001077193.1(PABPC4);NP_001095385.1(Aldoa);NP_001096001.1(RAP2A);NP_001103471.1(KRAS);NP_001136389.1(FGB);NP_00116136…
545	GO:0048523	negative regulation of cellular process	480	2178	0.00140241	0.00839128	NP_001002763.1(CDH1);NP_001002885.1(TMSB4);NP_001007817.1(FADD);NP_001007818.1(QKI);NP_001012689.2(STAT3);NP_001014855.1(Psmc1);NP_001014912.1(HMOX1);NP_001015590.2(ITIH4);NP_001015592.1(PFN1);NP_001015602.1(STK4);NP_001019658.1(PI16);NP_001019680.2(PSME1);NP_001019738.1(CTH);NP_001020491.1(TWF1);NP_001025489.2(CAST);NP_001028935.1(DNAJB1);NP_001029490.1(SRSF2);NP_001029560.1(PSMB9);NP_001029689.…
546	GO:0002702	positive regulation of production of molecular mediator of immune response	15	35	0.00143593	0.00841634	NP_001030474.1(EXOSC3);NP_001192430.1(STAT6);NP_001193452.1(PTPRC);XP_005206571.1(STAT6);XP_005217387.1(PTPRC);XP_010811847.1(PTPRC);XP_010811849.1(PTPRC);XP_015330753.1(PTPRC);XP_024831838.1(PTPRC);XP_024831839.1(PTPRC);XP_024831840.1(PTPRC);XP_024831841.1(PTPRC);XP_024847175.1(STAT6);XP_024847176.1(STAT6);XP_024847178.1(STAT6)
547	GO:0046434	organophosphate catabolic process	21	56	0.00144272	0.00841634	NP_001012689.2(STAT3);NP_001030431.1(GPD1);NP_001040073.1(NUDT12);NP_001075935.1(NUDT3);NP_776842.1(PDE5A);NP_786996.1(RACK1);XP_002686486.1(HPRT1);XP_002686487.1(HPRT1);XP_005204963.1(HPRT1);XP_005209829.1(NUDT12);XP_005209830.1(NUDT12);XP_005209831.1(NUDT12);XP_010816567.1(DNPH1);XP_024835633.1(STAT3);XP_024838248.1(PRKCD);XP_024838249.1(PRKCD);XP_024841730.1(INPP5F);XP_024848769.1(PDE5A);XP_02…
548	GO:0071621	granulocyte chemotaxis	21	56	0.00144272	0.00841634	NP_001029907.1(CD74);NP_001035046.1(ITGAM);NP_001039793.1(S100A9);NP_001071542.1(VAV1);NP_001095811.1(LGALS3);NP_001107197.1(S100A8);NP_001137348.1(NCKAP1L);NP_786975.1(ITGB2);NP_786986.1(RAC2);XP_002686208.2(VAV3);XP_005203785.2(S100A9);XP_005203786.2(S100A9);XP_005203787.2(S100A9);XP_005221578.1(ITGA1);XP_010803130.1(NCKAP1L);XP_024837234.1(ITGA1);XP_024841064.1(ITGAX);XP_024845486.1(S100A8);XP…
549	GO:0031098	stress-activated protein kinase signaling cascade	59	208	0.00146218	0.00841634	NP_001039405.2(ZMYND11);NP_001069501.1(TPD52L1);NP_001070579.1(CARD9);NP_001073075.1(STK3);NP_001075897.1(ITCH);NP_001096786.1(HACD3);NP_001179751.1(MID1);NP_001192987.1(TAOK3);NP_777155.1(PYCARD);NP_777203.1(RPS27A);NP_835210.2(EIF2AK2);XP_002690423.4(MAP3K4);XP_002691752.2(TRAF2);XP_005210771.1(TPD52L1);XP_005210772.1(TPD52L1);XP_005211162.3(MAP3K4);XP_005212615.1(RPS27A);XP_005212626.1(EIF2AK2…
550	GO:0051403	stress-activated MAPK cascade	59	208	0.00146218	0.00841634	NP_001039405.2(ZMYND11);NP_001069501.1(TPD52L1);NP_001070579.1(CARD9);NP_001073075.1(STK3);NP_001075897.1(ITCH);NP_001096786.1(HACD3);NP_001179751.1(MID1);NP_001192987.1(TAOK3);NP_777155.1(PYCARD);NP_777203.1(RPS27A);NP_835210.2(EIF2AK2);XP_002690423.4(MAP3K4);XP_002691752.2(TRAF2);XP_005210771.1(TPD52L1);XP_005210772.1(TPD52L1);XP_005211162.3(MAP3K4);XP_005212615.1(RPS27A);XP_005212626.1(EIF2AK2…
551	GO:0002283	neutrophil activation involved in immune response	5	6	0.00146712	0.00841634	NP_001179677.1(MYO1F);XP_005208208.1(ANXA3);XP_010805126.1(STXBP2);XP_024848975.1(ANXA3);XP_024850107.1(MYO1F)
552	GO:0042119	neutrophil activation	5	6	0.00146712	0.00841634	NP_001179677.1(MYO1F);XP_005208208.1(ANXA3);XP_010805126.1(STXBP2);XP_024848975.1(ANXA3);XP_024850107.1(MYO1F)
553	GO:0007538	primary sex determination	4	4	0.00148918	0.00841634	XP_002690423.4(MAP3K4);XP_005211162.3(MAP3K4);XP_015328417.2(MAP3K4);XP_015328418.2(MAP3K4)
554	GO:0007542	primary sex determination, germ-line	4	4	0.00148918	0.00841634	XP_002690423.4(MAP3K4);XP_005211162.3(MAP3K4);XP_015328417.2(MAP3K4);XP_015328418.2(MAP3K4)
555	GO:0018992	germ-line sex determination	4	4	0.00148918	0.00841634	XP_002690423.4(MAP3K4);XP_005211162.3(MAP3K4);XP_015328417.2(MAP3K4);XP_015328418.2(MAP3K4)
556	GO:0019418	sulfide oxidation	4	4	0.00148918	0.00841634	XP_015328667.1(SQOR);XP_015328668.1(SQOR);XP_024853137.1(SQOR);XP_024853138.1(SQOR)
557	GO:0022616	DNA strand elongation	4	4	0.00148918	0.00841634	NP_001030285.1(FEN1);NP_001068626.1(MCM4);XP_024847274.1(MCM5);XP_024857211.1(MCM4)
558	GO:0032056	positive regulation of translation in response to stress	4	4	0.00148918	0.00841634	NP_001069540.1(NCK1);XP_005201936.1(NCK1);XP_005201937.1(NCK1);XP_005201938.1(NCK1)
559	GO:0034315	regulation of Arp2/3 complex-mediated actin nucleation	4	4	0.00148918	0.00841634	NP_001019708.1(GMFG);NP_001094707.1(GMFB);NP_001106714.1(CORO1B);XP_005211913.1(GMFB)
560	GO:0034644	cellular response to UV	4	4	0.00148918	0.00841634	NP_001179813.1(Mme);XP_024846345.1(Mme);XP_024846352.1(Mme);XP_024846356.1(Mme)
561	GO:0036112	medium-chain fatty-acyl-CoA metabolic process	4	4	0.00148918	0.00841634	NP_001069150.2(ACOT7);XP_005217137.1(ACOT7);XP_005217138.1(Acot7);XP_024831970.1(ACOT7)
562	GO:0043370	regulation of CD4-positive, alpha-beta T cell differentiation	4	4	0.00148918	0.00841634	NP_001137348.1(NCKAP1L);XP_010803130.1(NCKAP1L);XP_010819700.1(SASH3);XP_024847426.1(NCKAP1L)
563	GO:0045727	positive regulation of translation	4	4	0.00148918	0.00841634	NP_001069540.1(NCK1);XP_005201936.1(NCK1);XP_005201937.1(NCK1);XP_005201938.1(NCK1)
564	GO:0045948	positive regulation of translational initiation	4	4	0.00148918	0.00841634	NP_001069540.1(NCK1);XP_005201936.1(NCK1);XP_005201937.1(NCK1);XP_005201938.1(NCK1)
565	GO:0051066	dihydrobiopterin metabolic process	4	4	0.00148918	0.00841634	NP_001073718.1(NIF3L1);XP_005202674.1(NIF3L1);XP_024856097.1(NIF3L1);XP_024856112.1(NIF3L1)
566	GO:0071478	cellular response to radiation	4	4	0.00148918	0.00841634	NP_001179813.1(Mme);XP_024846345.1(Mme);XP_024846352.1(Mme);XP_024846356.1(Mme)
567	GO:0071482	cellular response to light stimulus	4	4	0.00148918	0.00841634	NP_001179813.1(Mme);XP_024846345.1(Mme);XP_024846352.1(Mme);XP_024846356.1(Mme)
568	GO:0072111	cell proliferation involved in kidney development	4	4	0.00148918	0.00841634	XP_005202627.2(STAT1);XP_005202630.1(STAT1);XP_024856450.1(STAT1);XP_024856465.1(STAT1)
569	GO:0072135	kidney mesenchymal cell proliferation	4	4	0.00148918	0.00841634	XP_005202627.2(STAT1);XP_005202630.1(STAT1);XP_024856450.1(STAT1);XP_024856465.1(STAT1)
570	GO:0072161	mesenchymal cell differentiation involved in kidney development	4	4	0.00148918	0.00841634	XP_005202627.2(STAT1);XP_005202630.1(STAT1);XP_024856450.1(STAT1);XP_024856465.1(STAT1)
571	GO:0072183	negative regulation of nephron tubule epithelial cell differentiation	4	4	0.00148918	0.00841634	XP_005202627.2(STAT1);XP_005202630.1(STAT1);XP_024856450.1(STAT1);XP_024856465.1(STAT1)
572	GO:0090185	negative regulation of kidney development	4	4	0.00148918	0.00841634	XP_005202627.2(STAT1);XP_005202630.1(STAT1);XP_024856450.1(STAT1);XP_024856465.1(STAT1)
573	GO:1900102	negative regulation of endoplasmic reticulum unfolded protein response	4	4	0.00148918	0.00841634	NP_001069540.1(NCK1);XP_005201936.1(NCK1);XP_005201937.1(NCK1);XP_005201938.1(NCK1)
574	GO:1903573	negative regulation of response to endoplasmic reticulum stress	4	4	0.00148918	0.00841634	NP_001069540.1(NCK1);XP_005201936.1(NCK1);XP_005201937.1(NCK1);XP_005201938.1(NCK1)
575	GO:2000514	regulation of CD4-positive, alpha-beta T cell activation	4	4	0.00148918	0.00841634	NP_001137348.1(NCKAP1L);XP_010803130.1(NCKAP1L);XP_010819700.1(SASH3);XP_024847426.1(NCKAP1L)
576	GO:2000697	negative regulation of epithelial cell differentiation involved in kidney development	4	4	0.00148918	0.00841634	XP_005202627.2(STAT1);XP_005202630.1(STAT1);XP_024856450.1(STAT1);XP_024856465.1(STAT1)
577	GO:2001012	mesenchymal cell differentiation involved in renal system development	4	4	0.00148918	0.00841634	XP_005202627.2(STAT1);XP_005202630.1(STAT1);XP_024856450.1(STAT1);XP_024856465.1(STAT1)
578	GO:0002204	somatic recombination of immunoglobulin genes involved in immune response	17	42	0.00152304	0.00853373	NP_001030474.1(EXOSC3);NP_001073766.2(SWAP70);NP_001192409.1(THOC1);NP_001192430.1(STAT6);NP_001193452.1(PTPRC);XP_005206571.1(STAT6);XP_005217387.1(PTPRC);XP_010811847.1(PTPRC);XP_010811849.1(PTPRC);XP_015330753.1(PTPRC);XP_024831838.1(PTPRC);XP_024831839.1(PTPRC);XP_024831840.1(PTPRC);XP_024831841.1(PTPRC);XP_024847175.1(STAT6);XP_024847176.1(STAT6);XP_024847178.1(STAT6)
579	GO:0002208	somatic diversification of immunoglobulins involved in immune response	17	42	0.00152304	0.00853373	NP_001030474.1(EXOSC3);NP_001073766.2(SWAP70);NP_001192409.1(THOC1);NP_001192430.1(STAT6);NP_001193452.1(PTPRC);XP_005206571.1(STAT6);XP_005217387.1(PTPRC);XP_010811847.1(PTPRC);XP_010811849.1(PTPRC);XP_015330753.1(PTPRC);XP_024831838.1(PTPRC);XP_024831839.1(PTPRC);XP_024831840.1(PTPRC);XP_024831841.1(PTPRC);XP_024847175.1(STAT6);XP_024847176.1(STAT6);XP_024847178.1(STAT6)
580	GO:0002381	immunoglobulin production involved in immunoglobulin mediated immune response	17	42	0.00152304	0.00853373	NP_001030474.1(EXOSC3);NP_001073766.2(SWAP70);NP_001192409.1(THOC1);NP_001192430.1(STAT6);NP_001193452.1(PTPRC);XP_005206571.1(STAT6);XP_005217387.1(PTPRC);XP_010811847.1(PTPRC);XP_010811849.1(PTPRC);XP_015330753.1(PTPRC);XP_024831838.1(PTPRC);XP_024831839.1(PTPRC);XP_024831840.1(PTPRC);XP_024831841.1(PTPRC);XP_024847175.1(STAT6);XP_024847176.1(STAT6);XP_024847178.1(STAT6)
581	GO:0016445	somatic diversification of immunoglobulins	17	42	0.00152304	0.00853373	NP_001030474.1(EXOSC3);NP_001073766.2(SWAP70);NP_001192409.1(THOC1);NP_001192430.1(STAT6);NP_001193452.1(PTPRC);XP_005206571.1(STAT6);XP_005217387.1(PTPRC);XP_010811847.1(PTPRC);XP_010811849.1(PTPRC);XP_015330753.1(PTPRC);XP_024831838.1(PTPRC);XP_024831839.1(PTPRC);XP_024831840.1(PTPRC);XP_024831841.1(PTPRC);XP_024847175.1(STAT6);XP_024847176.1(STAT6);XP_024847178.1(STAT6)
582	GO:0016447	somatic recombination of immunoglobulin gene segments	17	42	0.00152304	0.00853373	NP_001030474.1(EXOSC3);NP_001073766.2(SWAP70);NP_001192409.1(THOC1);NP_001192430.1(STAT6);NP_001193452.1(PTPRC);XP_005206571.1(STAT6);XP_005217387.1(PTPRC);XP_010811847.1(PTPRC);XP_010811849.1(PTPRC);XP_015330753.1(PTPRC);XP_024831838.1(PTPRC);XP_024831839.1(PTPRC);XP_024831840.1(PTPRC);XP_024831841.1(PTPRC);XP_024847175.1(STAT6);XP_024847176.1(STAT6);XP_024847178.1(STAT6)
583	GO:0035239	tube morphogenesis	69	251	0.00152768	0.00854504	NP_001002763.1(CDH1);NP_001014849.1(COQ7);NP_001015592.1(PFN1);NP_001015602.1(STK4);NP_001039435.1(CASP8);NP_001069480.2(DDR1);NP_001070469.1(RBPJ);NP_001071303.1(CTSZ);NP_001073075.1(STK3);NP_001103471.1(KRAS);NP_001106712.1(COQ7);NP_001107554.1(AGT);NP_001179510.1(MTSS1);NP_001180089.1(RASIP1);NP_001192714.1(ARID1A);NP_776493.1(GJA1);NP_803473.1(TGM2);NP_803478.1(B4GALT1);XP_005202672.1(CASP8);…
584	GO:0016485	protein processing	31	94	0.00154559	0.00861565	NP_001007817.1(FADD);NP_001008665.1(F11);NP_001029557.1(CTSH);NP_001039347.1(Diablo);NP_001039435.1(CASP8);NP_001068587.1(F12);NP_001068643.1(SEC11C);NP_001071386.1(BAK1);NP_001074196.1(FXN);NP_001098444.1(Tbc1d10a);NP_001106755.1(GSN);NP_001179691.2(MYH9);NP_001193143.1(GGT1);NP_776319.1(BAX);NP_776457.1(CTSL);NP_777203.1(RPS27A);XP_005202672.1(CASP8);XP_005212615.1(RPS27A);XP_005217807.1(Diablo…
585	GO:0051604	protein maturation	31	94	0.00154559	0.00861565	NP_001007817.1(FADD);NP_001008665.1(F11);NP_001029557.1(CTSH);NP_001039347.1(Diablo);NP_001039435.1(CASP8);NP_001068587.1(F12);NP_001068643.1(SEC11C);NP_001071386.1(BAK1);NP_001074196.1(FXN);NP_001098444.1(Tbc1d10a);NP_001106755.1(GSN);NP_001179691.2(MYH9);NP_001193143.1(GGT1);NP_776319.1(BAX);NP_776457.1(CTSL);NP_777203.1(RPS27A);XP_005202672.1(CASP8);XP_005212615.1(RPS27A);XP_005217807.1(Diablo…
586	GO:0051017	actin filament bundle assembly	32	98	0.00157458	0.00874737	NP_001015592.1(PFN1);NP_001071569.1(Zyx);NP_001074980.1(WASF2);NP_001095746.1(RGCC);NP_001179013.1(EVL);NP_001179425.1(PLEK);NP_001179510.1(MTSS1);XP_002697835.5(ROCK1);XP_005203144.1(WASF2);XP_005205947.1(Zyx);XP_005215429.1(MTSS1);XP_005215430.1(MTSS1);XP_005215431.1(MTSS1);XP_005223830.1(CARMIL1);XP_005223832.1(CARMIL1);XP_010816788.1(CARMIL1);XP_015315447.1(CARMIL1);XP_015330260.2(ARAP1);XP_0…
587	GO:0061572	actin filament bundle organization	32	98	0.00157458	0.00874737	NP_001015592.1(PFN1);NP_001071569.1(Zyx);NP_001074980.1(WASF2);NP_001095746.1(RGCC);NP_001179013.1(EVL);NP_001179425.1(PLEK);NP_001179510.1(MTSS1);XP_002697835.5(ROCK1);XP_005203144.1(WASF2);XP_005205947.1(Zyx);XP_005215429.1(MTSS1);XP_005215430.1(MTSS1);XP_005215431.1(MTSS1);XP_005223830.1(CARMIL1);XP_005223832.1(CARMIL1);XP_010816788.1(CARMIL1);XP_015315447.1(CARMIL1);XP_015330260.2(ARAP1);XP_0…
588	GO:0050863	regulation of T cell activation	50	171	0.00160866	0.00889634	NP_001007817.1(FADD);NP_001012692.2(HLA-DMA);NP_001029907.1(CD74);NP_001039882.1(CYLD);NP_001069540.1(NCK1);NP_001075897.1(ITCH);NP_001095336.1(IDO1);NP_001137348.1(NCKAP1L);NP_001193452.1(PTPRC);NP_776410.1(AIF1);NP_776842.1(PDE5A);NP_776946.1(CORO1A);NP_777155.1(PYCARD);NP_789745.1(CEBPB);NP_937864.2(ITGAL);XP_005201936.1(NCK1);XP_005201937.1(NCK1);XP_005201938.1(NCK1);XP_005207187.1(PTPN6);XP_…
589	GO:1903037	regulation of leukocyte cell-cell adhesion	50	171	0.00160866	0.00889634	NP_001007817.1(FADD);NP_001012692.2(HLA-DMA);NP_001029907.1(CD74);NP_001039882.1(CYLD);NP_001069540.1(NCK1);NP_001075897.1(ITCH);NP_001095336.1(IDO1);NP_001137348.1(NCKAP1L);NP_001193452.1(PTPRC);NP_776410.1(AIF1);NP_776842.1(PDE5A);NP_776946.1(CORO1A);NP_777155.1(PYCARD);NP_789745.1(CEBPB);NP_937864.2(ITGAL);XP_005201936.1(NCK1);XP_005201937.1(NCK1);XP_005201938.1(NCK1);XP_005207187.1(PTPN6);XP_…
590	GO:0002260	lymphocyte homeostasis	14	32	0.00161776	0.00889634	NP_001007817.1(FADD);NP_001071386.1(BAK1);NP_001137348.1(NCKAP1L);NP_776319.1(BAX);NP_776946.1(CORO1A);XP_005211338.1(RIPK3);XP_005223298.1(BAK1);XP_005224888.1(CORO1A);XP_005224890.1(CORO1A);XP_010803130.1(NCKAP1L);XP_015315211.1(BAK1);XP_024839342.1(BAK1);XP_024839343.1(BAK1);XP_024847426.1(NCKAP1L)
591	GO:0031668	cellular response to extracellular stimulus	14	32	0.00161776	0.00889634	NP_001028799.1(BECN1);NP_001068616.1(HSPA5);NP_001069121.1(ASNS);NP_777027.1(SLC2A1);XP_005221614.1(PRKAA1);XP_010802301.1(ASNS);XP_010814254.1(MYBBP1A);XP_015323612.1(ASNS);XP_024846402.1(ASNS);XP_024846403.1(ASNS);XP_024846404.1(ASNS);XP_024846405.1(ASNS);XP_024846406.1(ASNS);XP_024854148.1(HSPA5)
592	GO:0031669	cellular response to nutrient levels	14	32	0.00161776	0.00889634	NP_001028799.1(BECN1);NP_001068616.1(HSPA5);NP_001069121.1(ASNS);NP_777027.1(SLC2A1);XP_005221614.1(PRKAA1);XP_010802301.1(ASNS);XP_010814254.1(MYBBP1A);XP_015323612.1(ASNS);XP_024846402.1(ASNS);XP_024846403.1(ASNS);XP_024846404.1(ASNS);XP_024846405.1(ASNS);XP_024846406.1(ASNS);XP_024854148.1(HSPA5)
593	GO:0071496	cellular response to external stimulus	14	32	0.00161776	0.00889634	NP_001028799.1(BECN1);NP_001068616.1(HSPA5);NP_001069121.1(ASNS);NP_777027.1(SLC2A1);XP_005221614.1(PRKAA1);XP_010802301.1(ASNS);XP_010814254.1(MYBBP1A);XP_015323612.1(ASNS);XP_024846402.1(ASNS);XP_024846403.1(ASNS);XP_024846404.1(ASNS);XP_024846405.1(ASNS);XP_024846406.1(ASNS);XP_024854148.1(HSPA5)
594	GO:0072507	divalent inorganic cation homeostasis	49	167	0.00164294	0.00901956	NP_001039402.1(SMDT1);NP_001071386.1(BAK1);NP_001075196.1(CLIC2);NP_001076885.1(MICU2);NP_001096818.1(ERO1A);NP_001103268.1(Cherp);NP_001192822.1(SLC30A1);NP_001193452.1(PTPRC);NP_776319.1(BAX);NP_776429.1(CAV1);NP_776459.1(CYBA);NP_776946.1(CORO1A);NP_803473.1(TGM2);XP_005207187.1(PTPN6);XP_005209572.2(DIAPH1);XP_005213831.1(MICU2);XP_005216458.2(F2);XP_005217387.1(PTPRC);XP_005221963.1(PML);XP_…
595	GO:0010558	negative regulation of macromolecule biosynthetic process	84	317	0.00167177	0.0091624	NP_001007818.1(QKI);NP_001029490.1(SRSF2);NP_001032521.1(HDAC1);NP_001039405.2(ZMYND11);NP_001039882.1(CYLD);NP_001069044.1(CHP1);NP_001070466.1(RPL13A);NP_001073718.1(NIF3L1);NP_001075897.1(ITCH);NP_001093798.1(OTULIN);NP_001099084.1(SMARCA4);NP_001192206.1(ARRB2);NP_777155.1(PYCARD);NP_803482.1(GSTP1);NP_872596.1(TRIM21);XP_003586620.1(NEDD4);XP_005202674.1(NIF3L1);XP_005202952.1(HDAC1);XP_0052…
596	GO:0009790	embryo development	143	582	0.00171683	0.00939361	NP_001002763.1(CDH1);NP_001014849.1(COQ7);NP_001015602.1(STK4);NP_001032521.1(HDAC1);NP_001039435.1(CASP8);NP_001068644.1(RPA1);NP_001068905.1(GABPA);NP_001069387.1(XAB2);NP_001070277.1(HSF1);NP_001070469.1(RBPJ);NP_001071495.1(SP1);NP_001073075.1(STK3);NP_001074196.1(FXN);NP_001092345.1(BLOC1S5);NP_001099084.1(SMARCA4);NP_001106712.1(COQ7);NP_001179414.1(Rtf1);NP_001179510.1(MTSS1);NP_001179691.…
597	GO:0000097	sulfur amino acid biosynthetic process	7	11	0.00175613	0.00954459	NP_001019738.1(CTH);NP_001193143.1(GGT1);XP_002689552.1(MTAP);XP_005204538.1(CTH);XP_024833224.1(GGT1);XP_024833225.1(GGT1);XP_024833226.1(GGT1)
598	GO:0010603	regulation of cytoplasmic mRNA processing body assembly	7	11	0.00175613	0.00954459	NP_001192968.1(CNOT1);XP_005218723.1(CNOT1);XP_010812834.1(CNOT1);XP_024834135.1(CNOT1);XP_024834136.1(CNOT1);XP_024834138.1(CNOT1);XP_024834139.1(CNOT1)
599	GO:0033962	cytoplasmic mRNA processing body assembly	7	11	0.00175613	0.00954459	NP_001192968.1(CNOT1);XP_005218723.1(CNOT1);XP_010812834.1(CNOT1);XP_024834135.1(CNOT1);XP_024834136.1(CNOT1);XP_024834138.1(CNOT1);XP_024834139.1(CNOT1)
600	GO:0051125	regulation of actin nucleation	7	11	0.00175613	0.00954459	NP_001019708.1(GMFG);NP_001094707.1(GMFB);NP_001106714.1(CORO1B);NP_776946.1(CORO1A);XP_005211913.1(GMFB);XP_005224888.1(CORO1A);XP_005224890.1(CORO1A)
601	GO:0043269	regulation of ion transport	61	218	0.00175909	0.00954475	NP_001014405.1(KCNAB2);NP_001014406.1(KCNAB2);NP_001019664.1(TRPV2);NP_001020502.1(CLCN7);NP_001069044.1(CHP1);NP_001069366.1(SNTA1);NP_001071386.1(BAK1);NP_001075196.1(CLIC2);NP_001093833.1(GPD1L);NP_001095772.1(GCK);NP_001095811.1(LGALS3);NP_001192822.1(SLC30A1);NP_776319.1(BAX);NP_776429.1(CAV1);NP_776459.1(CYBA);NP_776493.1(GJA1);NP_776778.1(IKBKB);NP_776917.2(Ywhah);NP_776946.1(CORO1A);NP_77…
602	GO:1901605	alpha-amino acid metabolic process	51	176	0.00180084	0.00975502	NP_001013611.2(BCAT2);NP_001029554.1(IVD);NP_001029600.1(ASL);NP_001030189.1(PHGDH);NP_001039571.1(HIBADH);NP_001068602.1(GCAT);NP_001068838.1(KYAT3);NP_001069121.1(ASNS);NP_001069223.1(MTHFD2);NP_001069238.1(P4HA1);NP_001070503.1(ASRGL1);NP_001071432.1(GLS);NP_001092382.1(FAH);NP_001095336.1(IDO1);NP_001103431.1(Gfpt1);NP_001178237.1(KYNU);NP_001178320.1(ALDH1L2);NP_001193143.1(GGT1);NP_777231.1…
603	GO:0097529	myeloid leukocyte migration	21	57	0.00186744	0.0100823	NP_001029907.1(CD74);NP_001035046.1(ITGAM);NP_001039793.1(S100A9);NP_001071542.1(VAV1);NP_001095811.1(LGALS3);NP_001107197.1(S100A8);NP_001137348.1(NCKAP1L);NP_786975.1(ITGB2);NP_786986.1(RAC2);XP_002686208.2(VAV3);XP_005203785.2(S100A9);XP_005203786.2(S100A9);XP_005203787.2(S100A9);XP_005221578.1(ITGA1);XP_010803130.1(NCKAP1L);XP_024837234.1(ITGA1);XP_024841064.1(ITGAX);XP_024845486.1(S100A8);XP…
604	GO:0097530	granulocyte migration	21	57	0.00186744	0.0100823	NP_001029907.1(CD74);NP_001035046.1(ITGAM);NP_001039793.1(S100A9);NP_001071542.1(VAV1);NP_001095811.1(LGALS3);NP_001107197.1(S100A8);NP_001137348.1(NCKAP1L);NP_786975.1(ITGB2);NP_786986.1(RAC2);XP_002686208.2(VAV3);XP_005203785.2(S100A9);XP_005203786.2(S100A9);XP_005203787.2(S100A9);XP_005221578.1(ITGA1);XP_010803130.1(NCKAP1L);XP_024837234.1(ITGA1);XP_024841064.1(ITGAX);XP_024845486.1(S100A8);XP…
605	GO:0010876	lipid localization	40	131	0.00189221	0.0101991	NP_001015578.1(EHD1);NP_001029162.2(SCP2);NP_001030199.1(PLTP);NP_001040047.1(PITPNA);NP_001068588.1(LPL);NP_001069553.1(ACSL1);NP_001069624.1(VPS4B);NP_001106711.1(MSR1);NP_001179308.1(STARD10);NP_776538.1(MSR1);NP_777231.1(GOT2);NP_778221.1(PLA2R1);NP_803460.1(CROT);XP_002699912.1(ACSL4);XP_005214615.1(PLTP);XP_005216235.1(STARD10);XP_005226050.1(ACSL1);XP_005226051.1(ACSL1);XP_005226086.1(MSR1…
606	GO:0016337	single organismal cell-cell adhesion	123	493	0.00198163	0.010657	NP_001007817.1(FADD);NP_001011676.2(CD2);NP_001012692.2(HLA-DMA);NP_001029212.1(PSMB10);NP_001029907.1(CD74);NP_001030367.1(EPCAM);NP_001030424.1(CD151);NP_001032695.1(FERMT3);NP_001035046.1(ITGAM);NP_001039793.1(S100A9);NP_001039882.1(CYLD);NP_001039942.1(MSN);NP_001069540.1(NCK1);NP_001075897.1(ITCH);NP_001095336.1(IDO1);NP_001095510.1(Satb1);NP_001095746.1(RGCC);NP_001103451.1(ITGA6);NP_001107…
607	GO:0000096	sulfur amino acid metabolic process	12	26	0.00198369	0.010657	NP_001019738.1(CTH);NP_001030548.1(SMS);NP_001193143.1(GGT1);XP_002689552.1(MTAP);XP_005204538.1(CTH);XP_015328667.1(SQOR);XP_015328668.1(SQOR);XP_024833224.1(GGT1);XP_024833225.1(GGT1);XP_024833226.1(GGT1);XP_024853137.1(SQOR);XP_024853138.1(SQOR)
608	GO:0006909	phagocytosis	15	36	0.00201952	0.0107961	NP_001092461.1(FGR);NP_776926.1(ALOX15);NP_776963.1(FCGR1A);NP_788783.1(MFGE8);NP_803473.1(TGM2);XP_005203207.1(FGR);XP_005203208.1(FGR);XP_005203209.1(FGR);XP_005203210.1(FGR);XP_005203212.1(FGR);XP_010800859.1(FGR);XP_010800861.1(FGR);XP_024837376.1(MFGE8);XP_024837377.1(MFGE8);XP_024857242.1(FGR)
609	GO:0031442	positive regulation of mRNA 3'-end processing	15	36	0.00201952	0.0107961	NP_001192968.1(CNOT1);XP_005218723.1(CNOT1);XP_005221356.2(TNRC6C);XP_010812834.1(CNOT1);XP_010814892.2(TNRC6C);XP_015314481.2(TNRC6C);XP_015314484.2(TNRC6C);XP_024834135.1(CNOT1);XP_024834136.1(CNOT1);XP_024834138.1(CNOT1);XP_024834139.1(CNOT1);XP_024836787.1(TNRC6C);XP_024836788.1(TNRC6C);XP_024836789.1(TNRC6C);XP_024836790.1(TNRC6C)
610	GO:0050685	positive regulation of mRNA processing	15	36	0.00201952	0.0107961	NP_001192968.1(CNOT1);XP_005218723.1(CNOT1);XP_005221356.2(TNRC6C);XP_010812834.1(CNOT1);XP_010814892.2(TNRC6C);XP_015314481.2(TNRC6C);XP_015314484.2(TNRC6C);XP_024834135.1(CNOT1);XP_024834136.1(CNOT1);XP_024834138.1(CNOT1);XP_024834139.1(CNOT1);XP_024836787.1(TNRC6C);XP_024836788.1(TNRC6C);XP_024836789.1(TNRC6C);XP_024836790.1(TNRC6C)
611	GO:0002064	epithelial cell development	56	198	0.00204076	0.0108919	NP_001002763.1(CDH1);NP_001007810.1(HSD17B4);NP_001029674.1(ACTA2);NP_001039942.1(MSN);NP_001094676.1(YIPF6);NP_001096001.1(RAP2A);NP_001099084.1(SMARCA4);NP_001107554.1(AGT);NP_001179230.1(CDK6);NP_001180140.1(Ccm2);NP_001180184.1(PLOD3);NP_001192575.1(FNDC3A);NP_776394.2(VIM);XP_005205192.1(CDK6);XP_005205193.1(CDK6);XP_005205194.1(CDK6);XP_005205195.1(CDK6);XP_005205637.1(Ccm2);XP_005205638.1(…
612	GO:0030048	actin filament-based movement	27	80	0.00207152	0.011038	NP_001069366.1(SNTA1);NP_001075044.1(DES);NP_001077198.1(PKP2);NP_001093833.1(GPD1L);XP_002686273.3(FNBP1L);XP_002691008.1(MYO5A);XP_002697835.5(ROCK1);XP_003585925.2(FNBP1L);XP_005203692.1(Tpm3);XP_005203694.1(Tpm3);XP_005211933.1(Myo5a);XP_005211934.1(Myo5a);XP_005211936.1(MYO5A);XP_005228374.1(Dmd);XP_010801633.1(FNBP1L);XP_024840328.1(ROCK1);XP_024844136.1(DMD);XP_024844137.1(DMD);XP_02484925…
613	GO:0035456	response to interferon-beta	8	14	0.00211887	0.0112718	NP_001039822.1(TMEM173);NP_001076071.1(DDX41);XP_005202627.2(STAT1);XP_005202630.1(STAT1);XP_024850135.1(TMEM173);XP_024850136.1(TMEM173);XP_024856450.1(STAT1);XP_024856465.1(STAT1)
614	GO:0031333	negative regulation of protein complex assembly	23	65	0.0021556	0.0114486	NP_001002885.1(TMSB4);NP_001015592.1(PFN1);NP_001020491.1(TWF1);NP_001076949.1(CAPZA1);NP_001098794.1(TWF2);NP_001106755.1(GSN);NP_001192928.1(ADD1);NP_777048.1(TMSB10);NP_848669.1(CAPG);XP_005208289.1(ADD1);XP_005212800.1(CAPG);XP_005217008.1(PEX14);XP_005222094.2(TMSB4);XP_005223830.1(CARMIL1);XP_005223832.1(CARMIL1);XP_010816788.1(CARMIL1);XP_015315447.1(CARMIL1);XP_024839434.1(CARMIL1);XP_024…
615	GO:0035637	multicellular organismal signaling	9	17	0.00225722	0.0118914	NP_001077198.1(PKP2);XP_024849253.1(ANK2);XP_024849254.1(Ank2);XP_024849255.1(Ank2);XP_024849256.1(Ank2);XP_024849257.1(Ank2);XP_024849258.1(Ank2);XP_024849262.1(Ank2);XP_024849263.1(Ank2)
616	GO:0060561	apoptotic process involved in morphogenesis	9	17	0.00225722	0.0118914	NP_001071386.1(BAK1);NP_776319.1(BAX);NP_803478.1(B4GALT1);XP_005221963.1(PML);XP_005223298.1(BAK1);XP_010815349.1(PML);XP_015315211.1(BAK1);XP_024839342.1(BAK1);XP_024839343.1(BAK1)
617	GO:0061337	cardiac conduction	9	17	0.00225722	0.0118914	NP_001077198.1(PKP2);XP_024849253.1(ANK2);XP_024849254.1(Ank2);XP_024849255.1(Ank2);XP_024849256.1(Ank2);XP_024849257.1(Ank2);XP_024849258.1(Ank2);XP_024849262.1(Ank2);XP_024849263.1(Ank2)
618	GO:0086065	cell communication involved in cardiac conduction	9	17	0.00225722	0.0118914	NP_001077198.1(PKP2);XP_024849253.1(ANK2);XP_024849254.1(Ank2);XP_024849255.1(Ank2);XP_024849256.1(Ank2);XP_024849257.1(Ank2);XP_024849258.1(Ank2);XP_024849262.1(Ank2);XP_024849263.1(Ank2)
619	GO:1902742	apoptotic process involved in development	9	17	0.00225722	0.0118914	NP_001071386.1(BAK1);NP_776319.1(BAX);NP_803478.1(B4GALT1);XP_005221963.1(PML);XP_005223298.1(BAK1);XP_010815349.1(PML);XP_015315211.1(BAK1);XP_024839342.1(BAK1);XP_024839343.1(BAK1)
620	GO:0030509	BMP signaling pathway	24	69	0.00227432	0.0119002	NP_001070469.1(RBPJ);NP_001269011.1(HTRA1);NP_776429.1(CAV1);XP_005207867.1(RBPJ);XP_005207868.1(RBPJ);XP_005207869.1(RBPJ);XP_024849212.1(RBPJ);XP_024849213.1(RBPJ);XP_024849214.1(RBPJ);XP_024849215.1(RBPJ);XP_024849216.1(RBPJ);XP_024849217.1(RBPJ);XP_024849218.1(RBPJ);XP_024849219.1(RBPJ);XP_024849220.1(RBPJ);XP_024849221.1(RBPJ);XP_024849222.1(RBPJ);XP_024849223.1(RBPJ);XP_024849224.1(RBPJ);XP…
621	GO:0030510	regulation of BMP signaling pathway	24	69	0.00227432	0.0119002	NP_001070469.1(RBPJ);NP_001269011.1(HTRA1);NP_776429.1(CAV1);XP_005207867.1(RBPJ);XP_005207868.1(RBPJ);XP_005207869.1(RBPJ);XP_024849212.1(RBPJ);XP_024849213.1(RBPJ);XP_024849214.1(RBPJ);XP_024849215.1(RBPJ);XP_024849216.1(RBPJ);XP_024849217.1(RBPJ);XP_024849218.1(RBPJ);XP_024849219.1(RBPJ);XP_024849220.1(RBPJ);XP_024849221.1(RBPJ);XP_024849222.1(RBPJ);XP_024849223.1(RBPJ);XP_024849224.1(RBPJ);XP…
622	GO:0071772	response to BMP	24	69	0.00227432	0.0119002	NP_001070469.1(RBPJ);NP_001269011.1(HTRA1);NP_776429.1(CAV1);XP_005207867.1(RBPJ);XP_005207868.1(RBPJ);XP_005207869.1(RBPJ);XP_024849212.1(RBPJ);XP_024849213.1(RBPJ);XP_024849214.1(RBPJ);XP_024849215.1(RBPJ);XP_024849216.1(RBPJ);XP_024849217.1(RBPJ);XP_024849218.1(RBPJ);XP_024849219.1(RBPJ);XP_024849220.1(RBPJ);XP_024849221.1(RBPJ);XP_024849222.1(RBPJ);XP_024849223.1(RBPJ);XP_024849224.1(RBPJ);XP…
623	GO:0071773	cellular response to BMP stimulus	24	69	0.00227432	0.0119002	NP_001070469.1(RBPJ);NP_001269011.1(HTRA1);NP_776429.1(CAV1);XP_005207867.1(RBPJ);XP_005207868.1(RBPJ);XP_005207869.1(RBPJ);XP_024849212.1(RBPJ);XP_024849213.1(RBPJ);XP_024849214.1(RBPJ);XP_024849215.1(RBPJ);XP_024849216.1(RBPJ);XP_024849217.1(RBPJ);XP_024849218.1(RBPJ);XP_024849219.1(RBPJ);XP_024849220.1(RBPJ);XP_024849221.1(RBPJ);XP_024849222.1(RBPJ);XP_024849223.1(RBPJ);XP_024849224.1(RBPJ);XP…
624	GO:0045860	positive regulation of protein kinase activity	67	246	0.00227713	0.0119002	NP_001068871.2(CSF1R);NP_001069079.1(TOM1L1);NP_001069553.1(ACSL1);NP_001069843.1(AFAP1L2);NP_001073715.1(PKN1);NP_001103471.1(KRAS);NP_001107554.1(AGT);NP_001192987.1(TAOK3);NP_001193452.1(PTPRC);NP_777203.1(RPS27A);NP_786987.1(MAPK1);NP_835210.2(EIF2AK2);XP_002690423.4(MAP3K4);XP_002691532.1(ADAM17);XP_002691752.2(TRAF2);XP_005211162.3(MAP3K4);XP_005211338.1(RIPK3);XP_005212615.1(RPS27A);XP_005…
625	GO:0070227	lymphocyte apoptotic process	14	33	0.00230738	0.012039	NP_001039435.1(CASP8);NP_001068810.1(DFFA);NP_001071386.1(BAK1);NP_001095336.1(IDO1);NP_001095811.1(LGALS3);NP_001178461.2(DOCK8);NP_776319.1(BAX);XP_005202672.1(CASP8);XP_005223298.1(BAK1);XP_010806152.1(DOCK8);XP_015315211.1(BAK1);XP_024839342.1(BAK1);XP_024839343.1(BAK1);XP_024851193.1(DOCK8)
626	GO:0032844	regulation of homeostatic process	58	208	0.00244723	0.0127483	NP_001071386.1(BAK1);NP_001075196.1(CLIC2);NP_001093833.1(GPD1L);NP_001095352.1(INPP5D);NP_001096818.1(ERO1A);NP_001103268.1(Cherp);NP_001137348.1(NCKAP1L);NP_001179230.1(CDK6);NP_001193452.1(PTPRC);NP_776319.1(BAX);NP_776429.1(CAV1);NP_776459.1(CYBA);NP_776493.1(GJA1);NP_776791.1(ISG15);NP_776946.1(CORO1A);NP_787000.1(ATP6AP1);XP_002690054.1(SMAP1);XP_005205192.1(CDK6);XP_005205193.1(CDK6);XP_00…
627	GO:0043085	positive regulation of catalytic activity	122	492	0.00258782	0.0134591	NP_001014855.1(Psmc1);NP_001019680.2(PSME1);NP_001029557.1(CTSH);NP_001029560.1(PSMB9);NP_001039347.1(Diablo);NP_001039435.1(CASP8);NP_001039793.1(S100A9);NP_001068616.1(HSPA5);NP_001068871.2(CSF1R);NP_001069079.1(TOM1L1);NP_001069188.1(Rnf7);NP_001069553.1(ACSL1);NP_001069843.1(AFAP1L2);NP_001071386.1(BAK1);NP_001071612.1(ANG1);NP_001073715.1(PKN1);NP_001073774.1(RHOG);NP_001074196.1(FXN);NP_001…
628	GO:0044707	single-multicellular organism process	803	3785	0.00260941	0.0135498	NP_001002763.1(CDH1);NP_001007810.1(HSD17B4);NP_001007817.1(FADD);NP_001007818.1(QKI);NP_001008665.1(F11);NP_001011676.2(CD2);NP_001012689.2(STAT3);NP_001012692.2(HLA-DMA);NP_001013607.1(TPI1);NP_001014405.1(KCNAB2);NP_001014406.1(KCNAB2);NP_001014849.1(COQ7);NP_001014939.1(TBCB);NP_001014947.1(MAPK13);NP_001014956.1(NFYA);NP_001015574.1(SFXN1);NP_001015578.1(EHD1);NP_001015592.1(PFN1);NP_0010156…
629	GO:0010256	endomembrane system organization	38	125	0.0026374	0.0136734	NP_001002763.1(CDH1);NP_001029162.2(SCP2);NP_001039896.1(EHD2);NP_001076904.1(BIN2);NP_001091588.1(Fcho2);NP_001121976.1(CHMP4A);NP_776429.1(CAV1);NP_777044.1(Stxbp1);NP_786987.1(MAPK1);XP_002686273.3(FNBP1L);XP_002689611.3(DENND4C);XP_002691008.1(MYO5A);XP_003585925.2(FNBP1L);XP_005209968.1(DENND4C);XP_005211933.1(Myo5a);XP_005211934.1(Myo5a);XP_005211936.1(MYO5A);XP_010801633.1(FNBP1L);XP_01532…
630	GO:0032970	regulation of actin filament-based process	81	309	0.00275361	0.0142532	NP_001002885.1(TMSB4);NP_001015592.1(PFN1);NP_001019708.1(GMFG);NP_001020491.1(TWF1);NP_001029802.1(GRB2);NP_001030229.1(HCLS1);NP_001033199.1(VASP);NP_001069540.1(NCK1);NP_001074980.1(WASF2);NP_001076949.1(CAPZA1);NP_001094707.1(GMFB);NP_001095746.1(RGCC);NP_001098794.1(TWF2);NP_001106714.1(CORO1B);NP_001106755.1(GSN);NP_001137348.1(NCKAP1L);NP_001179013.1(EVL);NP_001179425.1(PLEK);NP_001179510.…
631	GO:0044788	modulation by host of viral process	6	9	0.00278079	0.0143594	NP_001069727.1(PTX3);NP_001192910.1(CCNK);XP_010815564.1(CCNK);XP_010815565.1(CCNK);XP_010815566.1(CCNK);XP_024837615.1(CCNK)
632	GO:0002694	regulation of leukocyte activation	73	274	0.0027856	0.0143594	NP_001007817.1(FADD);NP_001012692.2(HLA-DMA);NP_001029802.1(GRB2);NP_001029907.1(CD74);NP_001039882.1(CYLD);NP_001069184.1(HPS1);NP_001069540.1(NCK1);NP_001075897.1(ITCH);NP_001095336.1(IDO1);NP_001095352.1(INPP5D);NP_001095811.1(LGALS3);NP_001137348.1(NCKAP1L);NP_001192409.1(THOC1);NP_001192430.1(STAT6);NP_001192955.1(AHR);NP_001193452.1(PTPRC);NP_776410.1(AIF1);NP_776429.1(CAV1);NP_776842.1(PDE…
633	GO:0001776	leukocyte homeostasis	15	37	0.00278734	0.0143594	NP_001007817.1(FADD);NP_001071386.1(BAK1);NP_001137348.1(NCKAP1L);NP_776319.1(BAX);NP_776946.1(CORO1A);NP_786978.2(ANXA1);XP_005211338.1(RIPK3);XP_005223298.1(BAK1);XP_005224888.1(CORO1A);XP_005224890.1(CORO1A);XP_010803130.1(NCKAP1L);XP_015315211.1(BAK1);XP_024839342.1(BAK1);XP_024839343.1(BAK1);XP_024847426.1(NCKAP1L)
634	GO:0009112	nucleobase metabolic process	12	27	0.00293879	0.015092	NP_001035563.1(GART);NP_001039509.1(CMPK1);NP_001094538.1(DPYSL3);NP_786987.1(MAPK1);NP_787005.1(ALDH6A1);NP_803474.1(UMPS);XP_002686486.1(HPRT1);XP_002686487.1(HPRT1);XP_005204963.1(HPRT1);XP_024853065.1(ALDH6A1);XP_024853066.1(ALDH6A1);XP_024853277.1(GMPR2)
635	GO:0060343	trabecula formation	12	27	0.00293879	0.015092	NP_001099084.1(SMARCA4);NP_777170.1(MMP2);XP_024849659.1(SMARCA4);XP_024849660.1(SMARCA4);XP_024849661.1(SMARCA4);XP_024849662.1(SMARCA4);XP_024849663.1(SMARCA4);XP_024849664.1(SMARCA4);XP_024849665.1(SMARCA4);XP_024849666.1(SMARCA4);XP_024849667.1(SMARCA4);XP_024849668.1(SMARCA4)
636	GO:0006935	chemotaxis	99	390	0.00298873	0.0153002	NP_001028790.1(ACTG1);NP_001029802.1(GRB2);NP_001029907.1(CD74);NP_001032544.1(RPS19);NP_001033199.1(VASP);NP_001035046.1(ITGAM);NP_001039560.1(CXCL16);NP_001039793.1(S100A9);NP_001040047.1(PITPNA);NP_001068721.1(IL16);NP_001069540.1(NCK1);NP_001071542.1(VAV1);NP_001073774.1(RHOG);NP_001076904.1(BIN2);NP_001094538.1(DPYSL3);NP_001095811.1(LGALS3);NP_001103471.1(KRAS);NP_001107197.1(S100A8);NP_001…
637	GO:0042330	taxis	99	390	0.00298873	0.0153002	NP_001028790.1(ACTG1);NP_001029802.1(GRB2);NP_001029907.1(CD74);NP_001032544.1(RPS19);NP_001033199.1(VASP);NP_001035046.1(ITGAM);NP_001039560.1(CXCL16);NP_001039793.1(S100A9);NP_001040047.1(PITPNA);NP_001068721.1(IL16);NP_001069540.1(NCK1);NP_001071542.1(VAV1);NP_001073774.1(RHOG);NP_001076904.1(BIN2);NP_001094538.1(DPYSL3);NP_001095811.1(LGALS3);NP_001103471.1(KRAS);NP_001107197.1(S100A8);NP_001…
638	GO:0051128	regulation of cellular component organization	382	1723	0.00302582	0.0154658	NP_001002885.1(TMSB4);NP_001015592.1(PFN1);NP_001019664.1(TRPV2);NP_001019708.1(GMFG);NP_001020491.1(TWF1);NP_001028935.1(DNAJB1);NP_001029727.1(S100B);NP_001029802.1(GRB2);NP_001030229.1(HCLS1);NP_001030497.1(CNN2);NP_001030518.1(NPM1);NP_001033199.1(VASP);NP_001039377.1(CHORDC1);NP_001039560.1(CXCL16);NP_001039608.2(CDKN2AIP);NP_001039882.1(CYLD);NP_001040006.1(BIN1);NP_001040026.1(EXOSC2);NP_0…
639	GO:0007033	vacuole organization	27	82	0.00308506	0.015744	NP_001028799.1(BECN1);NP_001069526.1(ACP2);NP_001076879.1(SNAPIN);NP_001094645.1(ARSB);NP_001192595.1(TFEB);NP_001193799.1(HOOK1);NP_001343973.1(ACP2);NP_776338.1(GAA);NP_776946.1(CORO1A);XP_005216540.1(ACP2);XP_005216541.1(ACP2);XP_005221192.1(GAA);XP_005221193.1(GAA);XP_005224888.1(CORO1A);XP_005224890.1(CORO1A);XP_010801564.1(KIAA1324);XP_010814808.1(GAA);XP_024835302.1(GAA);XP_024839266.1(TFE…
640	GO:0033674	positive regulation of kinase activity	67	249	0.00313503	0.015974	NP_001068871.2(CSF1R);NP_001069079.1(TOM1L1);NP_001069553.1(ACSL1);NP_001069843.1(AFAP1L2);NP_001073715.1(PKN1);NP_001103471.1(KRAS);NP_001107554.1(AGT);NP_001192987.1(TAOK3);NP_001193452.1(PTPRC);NP_777203.1(RPS27A);NP_786987.1(MAPK1);NP_835210.2(EIF2AK2);XP_002690423.4(MAP3K4);XP_002691532.1(ADAM17);XP_002691752.2(TRAF2);XP_005211162.3(MAP3K4);XP_005211338.1(RIPK3);XP_005212615.1(RPS27A);XP_005…
641	GO:0007163	establishment or maintenance of cell polarity	34	110	0.0031987	0.0162729	NP_001137348.1(NCKAP1L);NP_001179691.2(MYH9);NP_001179835.2(DOCK7);NP_786996.1(RACK1);XP_002697835.5(ROCK1);XP_003586610.1(Arf6);XP_005204574.1(DOCK7);XP_005204576.1(DOCK7);XP_005204577.1(DOCK7);XP_005208558.1(MYO9B);XP_010803130.1(NCKAP1L);XP_010804872.1(MYO9B);XP_010804873.1(MYO9B);XP_010804874.1(MYO9B);XP_010804875.1(MYO9B);XP_024837188.1(DOCK2);XP_024837189.1(DOCK2);XP_024839777.1(DST);XP_024…
642	GO:0030098	lymphocyte differentiation	74	280	0.00327055	0.0166126	NP_001007817.1(FADD);NP_001012692.2(HLA-DMA);NP_001029907.1(CD74);NP_001039882.1(CYLD);NP_001070469.1(RBPJ);NP_001071386.1(BAK1);NP_001095352.1(INPP5D);NP_001137348.1(NCKAP1L);NP_001178120.1(ZFP36L2);NP_001179230.1(CDK6);NP_001192430.1(STAT6);NP_001193452.1(PTPRC);NP_776318.1(B2M);NP_776319.1(BAX);NP_786978.2(ANXA1);XP_002691165.1(B2M);XP_005205192.1(CDK6);XP_005205193.1(CDK6);XP_005205194.1(CDK6…
643	GO:0031667	response to nutrient levels	23	67	0.00336429	0.0170356	NP_001028799.1(BECN1);NP_001068616.1(HSPA5);NP_001069121.1(ASNS);NP_001094645.1(ARSB);NP_001300934.1(ENSA);NP_776475.2(ENSA);NP_776932.1(BCKDHB);NP_777027.1(SLC2A1);XP_005202627.2(STAT1);XP_005202630.1(STAT1);XP_005221614.1(PRKAA1);XP_005228084.1(OGT);XP_010802301.1(ASNS);XP_010814254.1(MYBBP1A);XP_015323612.1(ASNS);XP_024846402.1(ASNS);XP_024846403.1(ASNS);XP_024846404.1(ASNS);XP_024846405.1(ASN…
644	GO:0034976	response to endoplasmic reticulum stress	23	67	0.00336429	0.0170356	NP_001035594.1(SEC61A1);NP_001068760.1(SEC61B);NP_001069540.1(NCK1);NP_001071386.1(BAK1);NP_001095369.1(SYVN1);NP_001096818.1(ERO1A);NP_001103431.1(Gfpt1);NP_001179913.1(AIFM1);NP_776319.1(BAX);NP_789745.1(CEBPB);XP_005201936.1(NCK1);XP_005201937.1(NCK1);XP_005201938.1(NCK1);XP_005221963.1(PML);XP_005223298.1(BAK1);XP_005227555.1(AIFM1);XP_010815349.1(PML);XP_015315211.1(BAK1);XP_024839342.1(BAK1…
645	GO:0010934	macrophage cytokine production	7	12	0.00350127	0.0176744	NP_001029907.1(CD74);NP_776622.1(TLR2);XP_005217503.1(TLR2);XP_005217504.1(TLR2);XP_015330814.1(TLR2);XP_015330815.1(TLR2);XP_024832770.1(TLR2)
646	GO:0010935	regulation of macrophage cytokine production	7	12	0.00350127	0.0176744	NP_001029907.1(CD74);NP_776622.1(TLR2);XP_005217503.1(TLR2);XP_005217504.1(TLR2);XP_015330814.1(TLR2);XP_015330815.1(TLR2);XP_024832770.1(TLR2)
647	GO:0051346	negative regulation of hydrolase activity	38	127	0.00357258	0.0180065	NP_001015590.2(ITIH4);NP_001025489.2(CAST);NP_001030364.1(SERPINB8);NP_001032538.1(CSTB);NP_001068821.1(ITIH1);NP_001069727.1(PTX3);NP_001075181.1(SERPINA3-8);NP_001093832.1(CSTB);NP_001095447.1(Picalm);NP_001103265.1(A2M);NP_001137348.1(NCKAP1L);NP_001160088.1(C5);NP_776344.1(HRG);XP_002697097.2(COL7A1);XP_005209806.1(CAST);XP_005209807.1(CAST);XP_005209808.1(CAST);XP_010803130.1(NCKAP1L);XP_015…
648	GO:0032501	multicellular organismal process	875	4155	0.00362681	0.0181872	NP_001002763.1(CDH1);NP_001007810.1(HSD17B4);NP_001007817.1(FADD);NP_001007818.1(QKI);NP_001008665.1(F11);NP_001011676.2(CD2);NP_001012689.2(STAT3);NP_001012692.2(HLA-DMA);NP_001012695.1(HLA-DRA);NP_001013607.1(TPI1);NP_001014405.1(KCNAB2);NP_001014406.1(KCNAB2);NP_001014849.1(COQ7);NP_001014939.1(TBCB);NP_001014947.1(MAPK13);NP_001014956.1(NFYA);NP_001015574.1(SFXN1);NP_001015578.1(EHD1);NP_0010…
649	GO:0009166	nucleotide catabolic process	17	45	0.00363075	0.0181872	NP_001012689.2(STAT3);NP_001030431.1(GPD1);NP_001040073.1(NUDT12);NP_001075935.1(NUDT3);NP_776842.1(PDE5A);NP_786996.1(RACK1);XP_002686486.1(HPRT1);XP_002686487.1(HPRT1);XP_005204963.1(HPRT1);XP_005209829.1(NUDT12);XP_005209830.1(NUDT12);XP_005209831.1(NUDT12);XP_024835633.1(STAT3);XP_024848769.1(PDE5A);XP_024848770.1(PDE5A);XP_024850396.1(NUDT12);XP_024856386.1(SAMHD1)
650	GO:0031346	positive regulation of cell projection organization	17	45	0.00363075	0.0181872	NP_001015592.1(PFN1);NP_001094538.1(DPYSL3);NP_776651.1(ACTR3);XP_002686273.3(FNBP1L);XP_003585925.2(FNBP1L);XP_005223830.1(CARMIL1);XP_005223832.1(CARMIL1);XP_010801633.1(FNBP1L);XP_010816788.1(CARMIL1);XP_015315447.1(CARMIL1);XP_015330260.2(ARAP1);XP_024831632.1(ARAP1);XP_024831633.1(ARAP1);XP_024831634.1(ARAP1);XP_024831635.1(ARAP1);XP_024839434.1(CARMIL1);XP_024839436.1(CARMIL1)
651	GO:0042254	ribosome biogenesis	17	45	0.00363075	0.0181872	NP_001020510.1(RPS24);NP_001030474.1(EXOSC3);NP_001032544.1(RPS19);NP_001040026.1(EXOSC2);NP_001069375.1(WDR12);NP_001092344.1(RPS7);NP_001179190.1(Xpo1);XP_005209604.1(RPS14);XP_005209605.1(RPS14);XP_005212828.1(Xpo1);XP_005212829.1(Xpo1);XP_005212830.1(Xpo1);XP_005214560.1(EIF6);XP_005217026.1(EXOSC10);XP_015328967.1(Xpo1);XP_024849610.1(RPS14);XP_024849611.1(RPS14)
652	GO:0015672	monovalent inorganic cation transport	44	152	0.00363774	0.0181943	NP_001014405.1(KCNAB2);NP_001014406.1(KCNAB2);NP_001039334.1(ATP6V1F);NP_001069044.1(CHP1);NP_001069366.1(SNTA1);NP_001093833.1(GPD1L);NP_776670.1(ATP6V1G1);NP_776778.1(IKBKB);NP_776917.2(Ywhah);NP_776929.1(ATP6V1A);NP_777086.1(SLC34A2);NP_777235.1(ATP6V1E1);NP_777258.1(SLC9A1);NP_787000.1(ATP6AP1);NP_787014.1(NDUFA4);NP_788844.2(ATP6V1B2);NP_788849.1(ATP6V1C1);XP_003586620.1(NEDD4);XP_005207803.…
653	GO:0042102	positive regulation of T cell proliferation	13	31	0.00370633	0.0184807	NP_001007817.1(FADD);NP_001193452.1(PTPRC);NP_777155.1(PYCARD);XP_005217387.1(PTPRC);XP_005225779.1(GPAM);XP_010811847.1(PTPRC);XP_010811849.1(PTPRC);XP_015330753.1(PTPRC);XP_024831838.1(PTPRC);XP_024831839.1(PTPRC);XP_024831840.1(PTPRC);XP_024831841.1(PTPRC);XP_024841259.1(GPAM)
654	GO:0050671	positive regulation of lymphocyte proliferation	13	31	0.00370633	0.0184807	NP_001007817.1(FADD);NP_001193452.1(PTPRC);NP_777155.1(PYCARD);XP_005217387.1(PTPRC);XP_005225779.1(GPAM);XP_010811847.1(PTPRC);XP_010811849.1(PTPRC);XP_015330753.1(PTPRC);XP_024831838.1(PTPRC);XP_024831839.1(PTPRC);XP_024831840.1(PTPRC);XP_024831841.1(PTPRC);XP_024841259.1(GPAM)
655	GO:0010742	macrophage derived foam cell differentiation	9	18	0.00373303	0.0185288	NP_001068588.1(LPL);NP_001106711.1(MSR1);NP_001192632.1(ALOX15B);NP_776538.1(MSR1);XP_005226086.1(MSR1);XP_015327629.1(ADIPOQ);XP_024841943.1(MSR1);XP_024851000.1(ADIPOQ);XP_024851001.1(ADIPOQ)
656	GO:0010743	regulation of macrophage derived foam cell differentiation	9	18	0.00373303	0.0185288	NP_001068588.1(LPL);NP_001106711.1(MSR1);NP_001192632.1(ALOX15B);NP_776538.1(MSR1);XP_005226086.1(MSR1);XP_015327629.1(ADIPOQ);XP_024841943.1(MSR1);XP_024851000.1(ADIPOQ);XP_024851001.1(ADIPOQ)
657	GO:0090077	foam cell differentiation	9	18	0.00373303	0.0185288	NP_001068588.1(LPL);NP_001106711.1(MSR1);NP_001192632.1(ALOX15B);NP_776538.1(MSR1);XP_005226086.1(MSR1);XP_015327629.1(ADIPOQ);XP_024841943.1(MSR1);XP_024851000.1(ADIPOQ);XP_024851001.1(ADIPOQ)
658	GO:0048545	response to steroid hormone	59	216	0.00373985	0.0185344	NP_001012689.2(STAT3);NP_001029727.1(S100B);NP_001032521.1(HDAC1);NP_001040025.1(Gstm5);NP_001071562.1(UBE2L3);NP_001094645.1(ARSB);NP_001095385.1(Aldoa);NP_001099084.1(SMARCA4);NP_001103471.1(KRAS);NP_001179747.2(ADAM9);NP_001192206.1(ARRB2);NP_001192494.1(THRAP3);NP_001192714.1(ARID1A);NP_001192968.1(CNOT1);NP_776429.1(CAV1);NP_776917.2(Ywhah);NP_776932.1(BCKDHB);NP_777086.1(SLC34A2);NP_777234.…
659	GO:0034394	protein localization to cell surface	8	15	0.00376241	0.0186179	NP_001002763.1(CDH1);NP_001014405.1(KCNAB2);NP_001014406.1(KCNAB2);NP_001093833.1(GPD1L);XP_005217169.1(KCNAB2);XP_024832212.1(KCNAB2);XP_024832213.1(KCNAB2);XP_024832214.1(KCNAB2)
660	GO:0032874	positive regulation of stress-activated MAPK cascade	30	95	0.00381709	0.0188029	NP_001069501.1(TPD52L1);NP_001070579.1(CARD9);NP_001073075.1(STK3);NP_001192987.1(TAOK3);NP_777155.1(PYCARD);XP_002690423.4(MAP3K4);XP_005210771.1(TPD52L1);XP_005210772.1(TPD52L1);XP_005211162.3(MAP3K4);XP_005217942.1(TAOK3);XP_005217943.1(TAOK3);XP_005217944.1(TAOK3);XP_010812261.1(TAOK3);XP_010812262.1(TAOK3);XP_015328417.2(MAP3K4);XP_015328418.2(MAP3K4);XP_015330970.1(TAOK3);XP_024833111.1(TAO…
661	GO:0032886	regulation of microtubule-based process	30	95	0.00381709	0.0188029	NP_001039377.1(CHORDC1);NP_001039882.1(CYLD);NP_001068802.1(MAPRE1);NP_001092351.2(ARHGEF2);NP_001093816.1(CDKN1B);NP_001121978.1(Chmp4b);NP_001179190.1(Xpo1);NP_001179751.1(MID1);XP_005203721.4(ARHGEF2);XP_005203722.1(ARHGEF2);XP_005203723.1(ARHGEF2);XP_005212828.1(Xpo1);XP_005212829.1(Xpo1);XP_005212830.1(Xpo1);XP_005218741.1(CYLD);XP_005228529.1(MID1);XP_005228535.1(MID1);XP_010801182.1(ARHGEF…
662	GO:0070304	positive regulation of stress-activated protein kinase signaling cascade	30	95	0.00381709	0.0188029	NP_001069501.1(TPD52L1);NP_001070579.1(CARD9);NP_001073075.1(STK3);NP_001192987.1(TAOK3);NP_777155.1(PYCARD);XP_002690423.4(MAP3K4);XP_005210771.1(TPD52L1);XP_005210772.1(TPD52L1);XP_005211162.3(MAP3K4);XP_005217942.1(TAOK3);XP_005217943.1(TAOK3);XP_005217944.1(TAOK3);XP_010812261.1(TAOK3);XP_010812262.1(TAOK3);XP_015328417.2(MAP3K4);XP_015328418.2(MAP3K4);XP_015330970.1(TAOK3);XP_024833111.1(TAO…
663	GO:0005996	monosaccharide metabolic process	63	234	0.00402469	0.0197956	NP_001013607.1(TPI1);NP_001025017.1(OAS1);NP_001029206.1(GAPDH);NP_001029471.1(PGK1);NP_001029967.1(GALM);NP_001030431.1(GPD1);NP_001032397.1(SORD);NP_001035561.1(GPI);NP_001069359.1(DCXR);NP_001092851.1(GALK1);NP_001093766.1(GPD2);NP_001094516.1(PDHA1);NP_001095385.1(Aldoa);NP_001095772.1(GCK);NP_001103431.1(Gfpt1);NP_001180149.2(PFKP);NP_001193137.1(GALE);NP_776636.1(UGDH);NP_777027.1(SLC2A1);N…
664	GO:0045580	regulation of T cell differentiation	23	68	0.00415554	0.0204084	NP_001012692.2(HLA-DMA);NP_001029907.1(CD74);NP_001039882.1(CYLD);NP_001137348.1(NCKAP1L);NP_001193452.1(PTPRC);XP_005217387.1(PTPRC);XP_005218741.1(CYLD);XP_005227242.1(BAD);XP_005227243.1(BAD);XP_010803130.1(NCKAP1L);XP_010811847.1(PTPRC);XP_010811849.1(PTPRC);XP_010819700.1(SASH3);XP_015330753.1(PTPRC);XP_024831838.1(PTPRC);XP_024831839.1(PTPRC);XP_024831840.1(PTPRC);XP_024831841.1(PTPRC);XP_0…
665	GO:0001558	regulation of cell growth	59	217	0.00417329	0.0204648	NP_001019664.1(TRPV2);NP_001039560.1(CXCL16);NP_001039608.2(CDKN2AIP);NP_001040026.1(EXOSC2);NP_001074196.1(FXN);NP_001093816.1(CDKN1B);NP_001095365.1(SIPA1);NP_001098794.1(TWF2);NP_001099084.1(SMARCA4);NP_001137560.1(SH3BP4);NP_001157250.1(FN1);NP_001160047.2(KRT14);NP_001179579.1(CRLF3);NP_776344.1(HRG);NP_776459.1(CYBA);NP_776474.2(ENO1);NP_776926.1(ALOX15);NP_777244.1(NDUFS3);NP_786996.1(RACK…
666	GO:0009719	response to endogenous stimulus	197	847	0.00420814	0.0206047	NP_001002763.1(CDH1);NP_001007809.1(CAV2);NP_001012689.2(STAT3);NP_001028787.1(CTSS);NP_001029557.1(CTSH);NP_001029689.1(LAMTOR5);NP_001029727.1(S100B);NP_001030229.1(HCLS1);NP_001030431.1(GPD1);NP_001032521.1(HDAC1);NP_001040025.1(Gstm5);NP_001068616.1(HSPA5);NP_001069553.1(ACSL1);NP_001070469.1(RBPJ);NP_001070579.1(CARD9);NP_001071562.1(UBE2L3);NP_001077273.1(SCLY);NP_001092351.2(ARHGEF2);NP_00…
667	GO:0072522	purine-containing compound biosynthetic process	36	120	0.004279	0.0208657	NP_001012689.2(STAT3);NP_001013600.1(AK1);NP_001035563.1(GART);NP_001068604.1(ATP5F1C);NP_001070479.1(NIPSNAP2);NP_001071309.1(IMPDH1);NP_001095385.1(Aldoa);NP_001106785.1(GNG7);NP_776669.1(ATP5O);XP_002686486.1(HPRT1);XP_002686487.1(HPRT1);XP_002689552.1(MTAP);XP_005204963.1(HPRT1);XP_005213229.1(AK1);XP_005220032.1(ACACA);XP_005220033.1(ACACA);XP_005220035.1(ACACA);XP_005224934.1(Aldoa);XP_0108…
668	GO:0030835	negative regulation of actin filament depolymerization	19	53	0.00429141	0.0208657	NP_001020491.1(TWF1);NP_001076949.1(CAPZA1);NP_001098794.1(TWF2);NP_001106755.1(GSN);NP_001192928.1(ADD1);NP_776602.1(SCIN);NP_848669.1(CAPG);XP_005208289.1(ADD1);XP_005212800.1(CAPG);XP_005223830.1(CARMIL1);XP_005223832.1(CARMIL1);XP_010816788.1(CARMIL1);XP_015315447.1(CARMIL1);XP_024839434.1(CARMIL1);XP_024839436.1(CARMIL1);XP_024845238.1(CAPZA1);XP_024848870.1(ADD1);XP_024854128.1(CAPG);XP_024…
669	GO:0043242	negative regulation of protein complex disassembly	19	53	0.00429141	0.0208657	NP_001020491.1(TWF1);NP_001076949.1(CAPZA1);NP_001098794.1(TWF2);NP_001106755.1(GSN);NP_001192928.1(ADD1);NP_776602.1(SCIN);NP_848669.1(CAPG);XP_005208289.1(ADD1);XP_005212800.1(CAPG);XP_005223830.1(CARMIL1);XP_005223832.1(CARMIL1);XP_010816788.1(CARMIL1);XP_015315447.1(CARMIL1);XP_024839434.1(CARMIL1);XP_024839436.1(CARMIL1);XP_024845238.1(CAPZA1);XP_024848870.1(ADD1);XP_024854128.1(CAPG);XP_024…
670	GO:1901880	negative regulation of protein depolymerization	19	53	0.00429141	0.0208657	NP_001020491.1(TWF1);NP_001076949.1(CAPZA1);NP_001098794.1(TWF2);NP_001106755.1(GSN);NP_001192928.1(ADD1);NP_776602.1(SCIN);NP_848669.1(CAPG);XP_005208289.1(ADD1);XP_005212800.1(CAPG);XP_005223830.1(CARMIL1);XP_005223832.1(CARMIL1);XP_010816788.1(CARMIL1);XP_015315447.1(CARMIL1);XP_024839434.1(CARMIL1);XP_024839436.1(CARMIL1);XP_024845238.1(CAPZA1);XP_024848870.1(ADD1);XP_024854128.1(CAPG);XP_024…
671	GO:0006582	melanin metabolic process	5	7	0.00429983	0.0208657	XP_002691008.1(MYO5A);XP_005211933.1(Myo5a);XP_005211934.1(Myo5a);XP_005211936.1(MYO5A);XP_024853796.1(Myo5a)
672	GO:0033627	cell adhesion mediated by integrin	5	7	0.00429983	0.0208657	NP_001137348.1(NCKAP1L);NP_001179747.2(ADAM9);XP_005207187.1(PTPN6);XP_010803130.1(NCKAP1L);XP_024847426.1(NCKAP1L)
673	GO:0043281	regulation of cysteine-type endopeptidase activity involved in apoptotic process	33	108	0.00444512	0.0215067	NP_001029557.1(CTSH);NP_001039347.1(Diablo);NP_001039435.1(CASP8);NP_001039793.1(S100A9);NP_001069188.1(Rnf7);NP_001071386.1(BAK1);NP_001093816.1(CDKN1B);NP_001107197.1(S100A8);NP_001179913.1(AIFM1);NP_776319.1(BAX);NP_777155.1(PYCARD);NP_786996.1(RACK1);XP_005202627.2(STAT1);XP_005202630.1(STAT1);XP_005202672.1(CASP8);XP_005203785.2(S100A9);XP_005203786.2(S100A9);XP_005203787.2(S100A9);XP_005217…
674	GO:2000116	regulation of cysteine-type endopeptidase activity	33	108	0.00444512	0.0215067	NP_001029557.1(CTSH);NP_001039347.1(Diablo);NP_001039435.1(CASP8);NP_001039793.1(S100A9);NP_001069188.1(Rnf7);NP_001071386.1(BAK1);NP_001093816.1(CDKN1B);NP_001107197.1(S100A8);NP_001179913.1(AIFM1);NP_776319.1(BAX);NP_777155.1(PYCARD);NP_786996.1(RACK1);XP_005202627.2(STAT1);XP_005202630.1(STAT1);XP_005202672.1(CASP8);XP_005203785.2(S100A9);XP_005203786.2(S100A9);XP_005203787.2(S100A9);XP_005217…
675	GO:0051480	regulation of cytosolic calcium ion concentration	28	88	0.00451973	0.0218353	NP_001071386.1(BAK1);NP_001075196.1(CLIC2);NP_776319.1(BAX);NP_776429.1(CAV1);NP_776459.1(CYBA);NP_776946.1(CORO1A);XP_005207187.1(PTPN6);XP_005209572.2(DIAPH1);XP_005216458.2(F2);XP_005223298.1(BAK1);XP_005224888.1(CORO1A);XP_005224890.1(CORO1A);XP_005228373.1(Dmd);XP_005228374.1(Dmd);XP_015315211.1(BAK1);XP_024839342.1(BAK1);XP_024839343.1(BAK1);XP_024844136.1(DMD);XP_024844137.1(DMD);XP_024849…
676	GO:0019318	hexose metabolic process	59	218	0.00464928	0.0224279	NP_001013607.1(TPI1);NP_001025017.1(OAS1);NP_001029206.1(GAPDH);NP_001029471.1(PGK1);NP_001029967.1(GALM);NP_001030431.1(GPD1);NP_001032397.1(SORD);NP_001035561.1(GPI);NP_001069359.1(DCXR);NP_001092851.1(GALK1);NP_001093766.1(GPD2);NP_001094516.1(PDHA1);NP_001095385.1(Aldoa);NP_001095772.1(GCK);NP_001103431.1(Gfpt1);NP_001180149.2(PFKP);NP_001193137.1(GALE);NP_777203.1(RPS27A);NP_803478.1(B4GALT1…
677	GO:0008213	protein alkylation	39	133	0.00467866	0.0225363	NP_001039446.1(TRMT112);NP_001074995.1(PCMTD1);NP_001092511.1(EHMT1);NP_001098794.1(TWF2);NP_001179414.1(Rtf1);NP_001180055.1(SUPT6H);NP_872592.2(DNMT1);XP_005208769.2(DNMT1);XP_005211096.1(PCMT1);XP_005211097.1(PCMT1);XP_005211098.1(PCMT1);XP_005215466.1(PCMTD1);XP_005215467.1(PCMTD1);XP_005220168.1(SUPT6H);XP_005228084.1(OGT);XP_010805078.1(DNMT1);XP_010806976.1(PCMT1);XP_010810297.1(PCMTD1);XP…
678	GO:0034767	positive regulation of ion transmembrane transport	17	46	0.00472218	0.0227124	NP_001019664.1(TRPV2);NP_001095811.1(LGALS3);NP_776778.1(IKBKB);XP_005228373.1(Dmd);XP_005228374.1(Dmd);XP_024834660.1(PLCG2);XP_024843553.1(CASK);XP_024844136.1(DMD);XP_024844137.1(DMD);XP_024849253.1(ANK2);XP_024849254.1(Ank2);XP_024849255.1(Ank2);XP_024849256.1(Ank2);XP_024849257.1(Ank2);XP_024849258.1(Ank2);XP_024849262.1(Ank2);XP_024849263.1(Ank2)
679	GO:0031341	regulation of cell killing	21	61	0.00477275	0.0228881	NP_001007817.1(FADD);NP_001192206.1(ARRB2);NP_001192430.1(STAT6);NP_001193452.1(PTPRC);NP_776318.1(B2M);XP_002691165.1(B2M);XP_005206571.1(STAT6);XP_005211338.1(RIPK3);XP_005217387.1(PTPRC);XP_005220238.1(ARRB2);XP_010811847.1(PTPRC);XP_010811849.1(PTPRC);XP_015330753.1(PTPRC);XP_024831838.1(PTPRC);XP_024831839.1(PTPRC);XP_024831840.1(PTPRC);XP_024831841.1(PTPRC);XP_024847175.1(STAT6);XP_02484717…
680	GO:0046128	purine ribonucleoside metabolic process	21	61	0.00477275	0.0228881	NP_001012689.2(STAT3);NP_001014849.1(COQ7);NP_001030431.1(GPD1);NP_001039460.1(MCEE);NP_001068604.1(ATP5F1C);NP_001106712.1(COQ7);NP_776669.1(ATP5O);XP_002686486.1(HPRT1);XP_002686487.1(HPRT1);XP_005204963.1(HPRT1);XP_005220032.1(ACACA);XP_005220033.1(ACACA);XP_005220035.1(ACACA);XP_005224753.1(COQ7);XP_010814045.1(ACACA);XP_024835369.1(ACACA);XP_024835370.1(ACACA);XP_024835371.1(ACACA);XP_024835…
681	GO:0032946	positive regulation of mononuclear cell proliferation	13	32	0.00513536	0.0245548	NP_001007817.1(FADD);NP_001193452.1(PTPRC);NP_777155.1(PYCARD);XP_005217387.1(PTPRC);XP_005225779.1(GPAM);XP_010811847.1(PTPRC);XP_010811849.1(PTPRC);XP_015330753.1(PTPRC);XP_024831838.1(PTPRC);XP_024831839.1(PTPRC);XP_024831840.1(PTPRC);XP_024831841.1(PTPRC);XP_024841259.1(GPAM)
682	GO:0070665	positive regulation of leukocyte proliferation	13	32	0.00513536	0.0245548	NP_001007817.1(FADD);NP_001193452.1(PTPRC);NP_777155.1(PYCARD);XP_005217387.1(PTPRC);XP_005225779.1(GPAM);XP_010811847.1(PTPRC);XP_010811849.1(PTPRC);XP_015330753.1(PTPRC);XP_024831838.1(PTPRC);XP_024831839.1(PTPRC);XP_024831840.1(PTPRC);XP_024831841.1(PTPRC);XP_024841259.1(GPAM)
683	GO:0055086	nucleobase-containing small molecule metabolic process	101	406	0.00520526	0.0247874	NP_001012689.2(STAT3);NP_001013600.1(AK1);NP_001013607.1(TPI1);NP_001014849.1(COQ7);NP_001025017.1(OAS1);NP_001029615.1(NADSYN1);NP_001030431.1(GPD1);NP_001030510.2(RPIA);NP_001032686.1(NT5C3A);NP_001035563.1(GART);NP_001039460.1(MCEE);NP_001039509.1(CMPK1);NP_001039571.1(HIBADH);NP_001039974.1(MACROD1);NP_001040073.1(NUDT12);NP_001068604.1(ATP5F1C);NP_001068846.1(TP53I3);NP_001069359.1(DCXR);NP_…
684	GO:0000077	DNA damage checkpoint	24	73	0.00520679	0.0247874	NP_001068766.2(CCAR2);NP_001076081.1(ZNF830);NP_001092458.1(NEK6);NP_001192409.1(THOC1);NP_001192987.1(TAOK3);XP_005210285.1(CCAR2);XP_005217942.1(TAOK3);XP_005217943.1(TAOK3);XP_005217944.1(TAOK3);XP_010812261.1(TAOK3);XP_010812262.1(TAOK3);XP_015329067.1(NEK6);XP_015329068.1(NEK6);XP_015329526.2(WAC);XP_015330970.1(TAOK3);XP_024833111.1(TAOK3);XP_024833112.1(TAOK3);XP_024833113.1(TAOK3);XP_0248…
685	GO:0031570	DNA integrity checkpoint	24	73	0.00520679	0.0247874	NP_001068766.2(CCAR2);NP_001076081.1(ZNF830);NP_001092458.1(NEK6);NP_001192409.1(THOC1);NP_001192987.1(TAOK3);XP_005210285.1(CCAR2);XP_005217942.1(TAOK3);XP_005217943.1(TAOK3);XP_005217944.1(TAOK3);XP_010812261.1(TAOK3);XP_010812262.1(TAOK3);XP_015329067.1(NEK6);XP_015329068.1(NEK6);XP_015329526.2(WAC);XP_015330970.1(TAOK3);XP_024833111.1(TAOK3);XP_024833112.1(TAOK3);XP_024833113.1(TAOK3);XP_0248…
686	GO:0006753	nucleoside phosphate metabolic process	93	370	0.0052708	0.0250555	NP_001012689.2(STAT3);NP_001013600.1(AK1);NP_001013607.1(TPI1);NP_001014849.1(COQ7);NP_001025017.1(OAS1);NP_001029615.1(NADSYN1);NP_001030431.1(GPD1);NP_001030510.2(RPIA);NP_001032686.1(NT5C3A);NP_001035563.1(GART);NP_001039460.1(MCEE);NP_001039509.1(CMPK1);NP_001039571.1(HIBADH);NP_001040073.1(NUDT12);NP_001068604.1(ATP5F1C);NP_001068846.1(TP53I3);NP_001069359.1(DCXR);NP_001069391.1(ENPP3);NP_00…
687	GO:0044117	growth of symbiont in host	10	22	0.00535543	0.0253838	NP_001099123.1(Elane);NP_001106769.1(MPO);NP_776622.1(TLR2);XP_005217503.1(TLR2);XP_005217504.1(TLR2);XP_005219945.1(MPO);XP_005219946.1(MPO);XP_015330814.1(TLR2);XP_015330815.1(TLR2);XP_024832770.1(TLR2)
688	GO:0044126	regulation of growth of symbiont in host	10	22	0.00535543	0.0253838	NP_001099123.1(Elane);NP_001106769.1(MPO);NP_776622.1(TLR2);XP_005217503.1(TLR2);XP_005217504.1(TLR2);XP_005219945.1(MPO);XP_005219946.1(MPO);XP_015330814.1(TLR2);XP_015330815.1(TLR2);XP_024832770.1(TLR2)
689	GO:0002200	somatic diversification of immune receptors	19	54	0.00542334	0.0256684	NP_001030474.1(EXOSC3);NP_001073766.2(SWAP70);NP_001192409.1(THOC1);NP_001192430.1(STAT6);NP_001193452.1(PTPRC);XP_002686059.1(ADAR);XP_005203859.2(ADAR);XP_005206571.1(STAT6);XP_005217387.1(PTPRC);XP_010811847.1(PTPRC);XP_010811849.1(PTPRC);XP_015330753.1(PTPRC);XP_024831838.1(PTPRC);XP_024831839.1(PTPRC);XP_024831840.1(PTPRC);XP_024831841.1(PTPRC);XP_024847175.1(STAT6);XP_024847176.1(STAT6);XP_…
690	GO:0006164	purine nucleotide biosynthetic process	35	118	0.00584918	0.0276406	NP_001012689.2(STAT3);NP_001013600.1(AK1);NP_001035563.1(GART);NP_001068604.1(ATP5F1C);NP_001070479.1(NIPSNAP2);NP_001071309.1(IMPDH1);NP_001095385.1(Aldoa);NP_001106785.1(GNG7);NP_776669.1(ATP5O);XP_002686486.1(HPRT1);XP_002686487.1(HPRT1);XP_005204963.1(HPRT1);XP_005213229.1(AK1);XP_005220032.1(ACACA);XP_005220033.1(ACACA);XP_005220035.1(ACACA);XP_005224934.1(Aldoa);XP_010808858.1(SURF1);XP_010…
691	GO:0050879	multicellular organismal movement	9	19	0.00586846	0.0276406	NP_776338.1(GAA);XP_005221192.1(GAA);XP_005221193.1(GAA);XP_005228373.1(Dmd);XP_005228374.1(Dmd);XP_010814808.1(GAA);XP_024835302.1(GAA);XP_024844136.1(DMD);XP_024844137.1(DMD)
692	GO:0051084	'de novo' posttranslational protein folding	9	19	0.00586846	0.0276406	NP_001012692.2(HLA-DMA);NP_001028935.1(DNAJB1);NP_001029907.1(CD74);NP_001033605.1(VBP1);NP_001033629.1(PFDN4);NP_001068770.1(HSPH1);NP_001073690.1(PFDN2);NP_001096818.1(ERO1A);NP_777157.1(PFDN5)
693	GO:0006816	calcium ion transport	49	177	0.00587394	0.0276406	NP_001019664.1(TRPV2);NP_001039402.1(SMDT1);NP_001070324.1(SARAF);NP_001071386.1(BAK1);NP_001075196.1(CLIC2);NP_001076885.1(MICU2);NP_001107626.1(ATP2A3);NP_776319.1(BAX);NP_776429.1(CAV1);NP_776459.1(CYBA);NP_776946.1(CORO1A);NP_786978.2(ANXA1);XP_005206101.1(ATP2B1);XP_005207187.1(PTPN6);XP_005209572.2(DIAPH1);XP_005213831.1(MICU2);XP_005216458.2(F2);XP_005220277.1(ATP2A3);XP_005221963.1(PML);X…
694	GO:0015918	sterol transport	14	36	0.00593633	0.0277993	NP_001029162.2(SCP2);NP_001030199.1(PLTP);NP_001069624.1(VPS4B);NP_001106711.1(MSR1);NP_776538.1(MSR1);XP_005214615.1(PLTP);XP_005226086.1(MSR1);XP_015327629.1(ADIPOQ);XP_024840140.1(VPS4B);XP_024841943.1(MSR1);XP_024851000.1(ADIPOQ);XP_024851001.1(ADIPOQ);XP_024856140.1(PLTP);XP_024856141.1(PLTP)
695	GO:0032507	maintenance of protein location in cell	14	36	0.00593633	0.0277993	NP_001029397.1(OS9);NP_001068616.1(HSPA5);NP_001193443.1(FLNA);XP_005221963.1(PML);XP_005227228.1(SF1);XP_010815349.1(PML);XP_024843045.1(Sf1);XP_024843515.1(FLNA);XP_024843516.1(FLNA);XP_024843517.1(FLNA);XP_024843518.1(FLNA);XP_024843519.1(FLNA);XP_024847209.1(OS9);XP_024854148.1(HSPA5)
696	GO:0032635	interleukin-6 production	12	29	0.00595029	0.0277993	NP_001070579.1(CARD9);NP_001095352.1(INPP5D);NP_777155.1(PYCARD);NP_789745.1(CEBPB);XP_024854999.1(CARD9);XP_024855000.1(CARD9);XP_024855001.1(CARD9);XP_024855002.1(CARD9);XP_024855003.1(CARD9);XP_024855004.1(CARD9);XP_024855005.1(CARD9);XP_024855006.1(CARD9)
697	GO:0032675	regulation of interleukin-6 production	12	29	0.00595029	0.0277993	NP_001070579.1(CARD9);NP_001095352.1(INPP5D);NP_777155.1(PYCARD);NP_789745.1(CEBPB);XP_024854999.1(CARD9);XP_024855000.1(CARD9);XP_024855001.1(CARD9);XP_024855002.1(CARD9);XP_024855003.1(CARD9);XP_024855004.1(CARD9);XP_024855005.1(CARD9);XP_024855006.1(CARD9)
698	GO:0033619	membrane protein proteolysis	12	29	0.00595029	0.0277993	NP_001179691.2(MYH9);NP_001179747.2(ADAM9);XP_002691532.1(ADAM17);XP_005222762.2(DAG1);XP_005222763.2(DAG1);XP_005222764.2(DAG1);XP_010805927.1(ERAP1);XP_010808605.1(ADAM17);XP_015315021.2(DAG1);XP_024838155.1(DAG1);XP_024849965.1(ERAP1);XP_024849966.1(ERAP1)
699	GO:0034764	positive regulation of transmembrane transport	17	47	0.00606776	0.0283075	NP_001019664.1(TRPV2);NP_001095811.1(LGALS3);NP_776778.1(IKBKB);XP_005228373.1(Dmd);XP_005228374.1(Dmd);XP_024834660.1(PLCG2);XP_024843553.1(CASK);XP_024844136.1(DMD);XP_024844137.1(DMD);XP_024849253.1(ANK2);XP_024849254.1(Ank2);XP_024849255.1(Ank2);XP_024849256.1(Ank2);XP_024849257.1(Ank2);XP_024849258.1(Ank2);XP_024849262.1(Ank2);XP_024849263.1(Ank2)
700	GO:0030162	regulation of proteolysis	91	363	0.00618893	0.0288315	NP_001007817.1(FADD);NP_001015590.2(ITIH4);NP_001019658.1(PI16);NP_001019680.2(PSME1);NP_001025489.2(CAST);NP_001029557.1(CTSH);NP_001030364.1(SERPINB8);NP_001032538.1(CSTB);NP_001039347.1(Diablo);NP_001039435.1(CASP8);NP_001039793.1(S100A9);NP_001068587.1(F12);NP_001068821.1(ITIH1);NP_001069188.1(Rnf7);NP_001071386.1(BAK1);NP_001075181.1(SERPINA3-8);NP_001076083.1(RAD23A);NP_001093816.1(CDKN1B);…
701	GO:0009117	nucleotide metabolic process	89	354	0.00619884	0.0288315	NP_001012689.2(STAT3);NP_001013600.1(AK1);NP_001013607.1(TPI1);NP_001014849.1(COQ7);NP_001025017.1(OAS1);NP_001029615.1(NADSYN1);NP_001030431.1(GPD1);NP_001030510.2(RPIA);NP_001035563.1(GART);NP_001039460.1(MCEE);NP_001039509.1(CMPK1);NP_001039571.1(HIBADH);NP_001040073.1(NUDT12);NP_001068604.1(ATP5F1C);NP_001068846.1(TP53I3);NP_001069359.1(DCXR);NP_001070479.1(NIPSNAP2);NP_001071309.1(IMPDH1);NP…
702	GO:0009991	response to extracellular stimulus	23	70	0.00620659	0.0288315	NP_001028799.1(BECN1);NP_001068616.1(HSPA5);NP_001069121.1(ASNS);NP_001094645.1(ARSB);NP_001300934.1(ENSA);NP_776475.2(ENSA);NP_776932.1(BCKDHB);NP_777027.1(SLC2A1);XP_005202627.2(STAT1);XP_005202630.1(STAT1);XP_005221614.1(PRKAA1);XP_005228084.1(OGT);XP_010802301.1(ASNS);XP_010814254.1(MYBBP1A);XP_015323612.1(ASNS);XP_024846402.1(ASNS);XP_024846403.1(ASNS);XP_024846404.1(ASNS);XP_024846405.1(ASN…
703	GO:0009311	oligosaccharide metabolic process	8	16	0.00623953	0.0289021	NP_776803.1(LALBA);NP_777027.1(SLC2A1);NP_803478.1(B4GALT1);NP_803486.1(MGAT4A);XP_024854099.1(MGAT4A);XP_024854100.1(MGAT4A);XP_024854101.1(MGAT4A);XP_024854102.1(MGAT4A)
704	GO:0070228	regulation of lymphocyte apoptotic process	8	16	0.00623953	0.0289021	NP_001039435.1(CASP8);NP_001095336.1(IDO1);NP_001095811.1(LGALS3);NP_001178461.2(DOCK8);NP_776319.1(BAX);XP_005202672.1(CASP8);XP_010806152.1(DOCK8);XP_024851193.1(DOCK8)
705	GO:0031128	developmental induction	4	5	0.00627661	0.0289505	XP_005203481.1(POU2F1);XP_015316621.1(POU2F1);XP_015316626.1(POU2F1);XP_024843641.1(POU2F1)
706	GO:0051602	response to electrical stimulus	4	5	0.00627661	0.0289505	NP_776404.2(ACTB);XP_005210733.1(MYO6);XP_010806674.1(MYO6);XP_024852513.1(MYO6)
707	GO:0071214	cellular response to abiotic stimulus	4	5	0.00627661	0.0289505	NP_001179813.1(Mme);XP_024846345.1(Mme);XP_024846352.1(Mme);XP_024846356.1(Mme)
708	GO:0042592	homeostatic process	218	955	0.0065898	0.0303522	NP_001002763.1(CDH1);NP_001007817.1(FADD);NP_001012689.2(STAT3);NP_001014912.1(HMOX1);NP_001015574.1(SFXN1);NP_001015578.1(EHD1);NP_001015613.1(CKB);NP_001020510.1(RPS24);NP_001025017.1(OAS1);NP_001028790.1(ACTG1);NP_001029557.1(CTSH);NP_001029727.1(S100B);NP_001030285.1(FEN1);NP_001030505.1(CCDC47);NP_001033253.1(PRCP);NP_001039402.1(SMDT1);NP_001068588.1(LPL);NP_001068644.1(RPA1);NP_001068736.1…
709	GO:0031060	regulation of histone methylation	15	40	0.00663043	0.0304962	NP_001179414.1(Rtf1);NP_001180055.1(SUPT6H);NP_872592.2(DNMT1);XP_005208769.2(DNMT1);XP_005220168.1(SUPT6H);XP_005228084.1(OGT);XP_010805078.1(DNMT1);XP_010814142.1(SUPT6H);XP_015327477.1(DNMT1);XP_015327478.1(DNMT1);XP_015327481.1(DNMT1);XP_024849597.1(DNMT1);XP_024849598.1(DNMT1);XP_024849599.1(DNMT1);XP_024849600.1(DNMT1)
710	GO:0097191	extrinsic apoptotic signaling pathway	63	239	0.00667706	0.0306674	NP_001007817.1(FADD);NP_001014912.1(HMOX1);NP_001015602.1(STK4);NP_001039405.2(ZMYND11);NP_001039435.1(CASP8);NP_001039882.1(CYLD);NP_001073075.1(STK3);NP_001075940.1(BAG3);NP_001095811.1(LGALS3);NP_001103451.1(ITGA6);NP_001107554.1(AGT);NP_001136389.1(FGB);NP_001179842.1(TRPS1);NP_001193452.1(PTPRC);NP_776319.1(BAX);NP_776429.1(CAV1);NP_777155.1(PYCARD);NP_803482.1(GSTP1);XP_002691752.2(TRAF2);X…
711	GO:0045069	regulation of viral genome replication	19	55	0.00678858	0.0311358	NP_001025017.1(OAS1);NP_001076083.1(RAD23A);NP_001091634.1(RNASEL);NP_776365.1(MX1);NP_776791.1(ISG15);NP_835210.2(EIF2AK2);XP_002686059.1(ADAR);XP_002697249.2(SRPK1);XP_003586054.1(ZC3HAV1);XP_005202045.1(MX1);XP_005202046.1(MX1);XP_005203859.2(ADAR);XP_005205627.1(PPIA);XP_005208732.1(RAD23A);XP_005212626.1(EIF2AK2);XP_005212627.1(EIF2AK2);XP_010799947.1(MX1);XP_015329109.1(MX1);XP_024845149.1(…
712	GO:0035850	epithelial cell differentiation involved in kidney development	11	26	0.00685398	0.0313476	NP_001179510.1(MTSS1);XP_005202627.2(STAT1);XP_005202630.1(STAT1);XP_005215429.1(MTSS1);XP_005215430.1(MTSS1);XP_005215431.1(MTSS1);XP_024838093.1(IQGAP1);XP_024856450.1(STAT1);XP_024856465.1(STAT1);XP_024857351.1(MTSS1);XP_024857352.1(MTSS1)
713	GO:0061005	cell differentiation involved in kidney development	11	26	0.00685398	0.0313476	NP_001179510.1(MTSS1);XP_005202627.2(STAT1);XP_005202630.1(STAT1);XP_005215429.1(MTSS1);XP_005215430.1(MTSS1);XP_005215431.1(MTSS1);XP_024838093.1(IQGAP1);XP_024856450.1(STAT1);XP_024856465.1(STAT1);XP_024857351.1(MTSS1);XP_024857352.1(MTSS1)
714	GO:0051090	regulation of sequence-specific DNA binding transcription factor activity	54	200	0.00689741	0.031502	NP_001019738.1(CTH);NP_001030518.1(NPM1);NP_001039882.1(CYLD);NP_001069044.1(CHP1);NP_001075897.1(ITCH);NP_001092351.2(ARHGEF2);NP_001093798.1(OTULIN);NP_001103471.1(KRAS);NP_001192206.1(ARRB2);NP_776622.1(TLR2);NP_776778.1(IKBKB);NP_777012.1(PRKCB);NP_777155.1(PYCARD);NP_777203.1(RPS27A);NP_835210.2(EIF2AK2);NP_872596.1(TRIM21);XP_002691752.2(TRAF2);XP_005203721.4(ARHGEF2);XP_005203722.1(ARHGEF2…
715	GO:1901564	organonitrogen compound metabolic process	276	1233	0.00695354	0.031714	NP_001007818.1(QKI);NP_001012689.2(STAT3);NP_001013600.1(AK1);NP_001013607.1(TPI1);NP_001013611.2(BCAT2);NP_001014849.1(COQ7);NP_001014912.1(HMOX1);NP_001015590.2(ITIH4);NP_001019738.1(CTH);NP_001020486.1(RPS25);NP_001020500.1(EIF1AX);NP_001025017.1(OAS1);NP_001028799.1(BECN1);NP_001029206.1(GAPDH);NP_001029450.1(CIRBP);NP_001029452.1(LTA4H);NP_001029554.1(IVD);NP_001029557.1(CTSH);NP_001029600.1…
716	GO:0051279	regulation of release of sequestered calcium ion into cytosol	13	33	0.00697354	0.0317165	NP_001075196.1(CLIC2);XP_005228373.1(Dmd);XP_005228374.1(Dmd);XP_024844136.1(DMD);XP_024844137.1(DMD);XP_024849253.1(ANK2);XP_024849254.1(Ank2);XP_024849255.1(Ank2);XP_024849256.1(Ank2);XP_024849257.1(Ank2);XP_024849258.1(Ank2);XP_024849262.1(Ank2);XP_024849263.1(Ank2)
717	GO:0090279	regulation of calcium ion import	13	33	0.00697354	0.0317165	NP_001075196.1(CLIC2);XP_005228373.1(Dmd);XP_005228374.1(Dmd);XP_024844136.1(DMD);XP_024844137.1(DMD);XP_024849253.1(ANK2);XP_024849254.1(Ank2);XP_024849255.1(Ank2);XP_024849256.1(Ank2);XP_024849257.1(Ank2);XP_024849258.1(Ank2);XP_024849262.1(Ank2);XP_024849263.1(Ank2)
718	GO:0048878	chemical homeostasis	137	576	0.00718452	0.0326305	NP_001002763.1(CDH1);NP_001012689.2(STAT3);NP_001014912.1(HMOX1);NP_001015574.1(SFXN1);NP_001015578.1(EHD1);NP_001015613.1(CKB);NP_001025017.1(OAS1);NP_001029557.1(CTSH);NP_001029727.1(S100B);NP_001030505.1(CCDC47);NP_001033253.1(PRCP);NP_001039402.1(SMDT1);NP_001068588.1(LPL);NP_001068736.1(PFKM);NP_001069002.1(EPHX2);NP_001069044.1(CHP1);NP_001071386.1(BAK1);NP_001074196.1(FXN);NP_001075196.1(C…
719	GO:0031440	regulation of mRNA 3'-end processing	16	44	0.00721903	0.0327417	NP_001192968.1(CNOT1);XP_003586450.1(NCBP1);XP_005218723.1(CNOT1);XP_005221356.2(TNRC6C);XP_010812834.1(CNOT1);XP_010814892.2(TNRC6C);XP_015314481.2(TNRC6C);XP_015314484.2(TNRC6C);XP_024834135.1(CNOT1);XP_024834136.1(CNOT1);XP_024834138.1(CNOT1);XP_024834139.1(CNOT1);XP_024836787.1(TNRC6C);XP_024836788.1(TNRC6C);XP_024836789.1(TNRC6C);XP_024836790.1(TNRC6C)
720	GO:0009064	glutamine family amino acid metabolic process	21	63	0.00725227	0.0327571	NP_001029600.1(ASL);NP_001030189.1(PHGDH);NP_001069121.1(ASNS);NP_001070503.1(ASRGL1);NP_001071432.1(GLS);NP_001092382.1(FAH);NP_001103431.1(Gfpt1);NP_001193143.1(GGT1);NP_777231.1(GOT2);NP_803468.1(GOT1);XP_010802301.1(ASNS);XP_010817716.2(ASL);XP_015323612.1(ASNS);XP_024833224.1(GGT1);XP_024833225.1(GGT1);XP_024833226.1(GGT1);XP_024846402.1(ASNS);XP_024846403.1(ASNS);XP_024846404.1(ASNS);XP_024…
721	GO:0051234	establishment of localization	760	3609	0.00753451	0.0327571	NP_001002763.1(CDH1);NP_001007818.1(QKI);NP_001012688.1(HSP90AA1);NP_001012689.2(STAT3);NP_001014405.1(KCNAB2);NP_001014406.1(KCNAB2);NP_001014943.1(ARL15);NP_001015562.1(NECAP2);NP_001015574.1(SFXN1);NP_001015578.1(EHD1);NP_001015608.1(CLIC1);NP_001015638.1(SNX17);NP_001017934.2(CCT3);NP_001019664.1(TRPV2);NP_001020486.1(RPS25);NP_001020502.1(CLCN7);NP_001028799.1(BECN1);NP_001029162.2(SCP2);NP_…
722	GO:0001767	establishment of lymphocyte polarity	3	3	0.00758406	0.0327571	NP_001179691.2(MYH9);XP_024837188.1(DOCK2);XP_024837189.1(DOCK2)
723	GO:0002148	hypochlorous acid metabolic process	3	3	0.00758406	0.0327571	NP_001106769.1(MPO);XP_005219945.1(MPO);XP_005219946.1(MPO)
724	GO:0002428	antigen processing and presentation of peptide antigen via MHC class Ib	3	3	0.00758406	0.0327571	NP_776318.1(B2M);XP_002691165.1(B2M);XP_024852995.1(B2M)
725	GO:0002475	antigen processing and presentation via MHC class Ib	3	3	0.00758406	0.0327571	NP_776318.1(B2M);XP_002691165.1(B2M);XP_024852995.1(B2M)
726	GO:0002477	antigen processing and presentation of exogenous peptide antigen via MHC class Ib	3	3	0.00758406	0.0327571	NP_776318.1(B2M);XP_002691165.1(B2M);XP_024852995.1(B2M)
727	GO:0005984	disaccharide metabolic process	3	3	0.00758406	0.0327571	NP_776803.1(LALBA);NP_777027.1(SLC2A1);NP_803478.1(B4GALT1)
728	GO:0005988	lactose metabolic process	3	3	0.00758406	0.0327571	NP_776803.1(LALBA);NP_777027.1(SLC2A1);NP_803478.1(B4GALT1)
729	GO:0006011	UDP-glucose metabolic process	3	3	0.00758406	0.0327571	XP_002685277.1(UGGT1);XP_005202291.1(UGGT1);XP_024835286.1(UGGT1)
730	GO:0006012	galactose metabolic process	3	3	0.00758406	0.0327571	NP_001193137.1(GALE);XP_005203235.3(GALE);XP_005203236.3(GALE)
731	GO:0009395	phospholipid catabolic process	3	3	0.00758406	0.0327571	XP_024838248.1(PRKCD);XP_024838249.1(PRKCD);XP_024841730.1(INPP5F)
732	GO:0010447	response to acidic pH	3	3	0.00758406	0.0327571	NP_001069044.1(CHP1);NP_777258.1(SLC9A1);XP_024853223.1(CHP1)
733	GO:0015851	nucleobase transport	3	3	0.00758406	0.0327571	NP_001179096.1(SLC28A3);XP_015328102.1(SLC28A3);XP_024851313.1(SLC28A3)
734	GO:0023058	adaptation of signaling pathway	3	3	0.00758406	0.0327571	NP_001192206.1(ARRB2);XP_005212137.1(RDH11);XP_005220238.1(ARRB2)
735	GO:0032957	inositol trisphosphate metabolic process	3	3	0.00758406	0.0327571	NP_001029162.2(SCP2);XP_024834660.1(PLCG2);XP_024856950.1(EYA3)
736	GO:0033668	negative regulation by symbiont of host apoptotic process	3	3	0.00758406	0.0327571	XP_005227242.1(BAD);XP_005227243.1(BAD);XP_024843090.1(BAD)
737	GO:0035094	response to nicotine	3	3	0.00758406	0.0327571	XP_005227242.1(BAD);XP_005227243.1(BAD);XP_024843090.1(BAD)
738	GO:0038167	epidermal growth factor receptor signaling pathway via positive regulation of NF-kappaB transcription factor activity	3	3	0.00758406	0.0327571	XP_005214493.1(RASSF2);XP_010809626.1(RASSF2);XP_015329565.1(RASSF2)
739	GO:0042053	regulation of dopamine metabolic process	3	3	0.00758406	0.0327571	XP_002686486.1(HPRT1);XP_002686487.1(HPRT1);XP_005204963.1(HPRT1)
740	GO:0042069	regulation of catecholamine metabolic process	3	3	0.00758406	0.0327571	XP_002686486.1(HPRT1);XP_002686487.1(HPRT1);XP_005204963.1(HPRT1)
741	GO:0043374	CD8-positive, alpha-beta T cell differentiation	3	3	0.00758406	0.0327571	NP_001137348.1(NCKAP1L);XP_010803130.1(NCKAP1L);XP_024847426.1(NCKAP1L)
742	GO:0043376	regulation of CD8-positive, alpha-beta T cell differentiation	3	3	0.00758406	0.0327571	NP_001137348.1(NCKAP1L);XP_010803130.1(NCKAP1L);XP_024847426.1(NCKAP1L)
743	GO:0044531	modulation of programmed cell death in other organism	3	3	0.00758406	0.0327571	XP_005227242.1(BAD);XP_005227243.1(BAD);XP_024843090.1(BAD)
744	GO:0044532	modulation of apoptotic process in other organism	3	3	0.00758406	0.0327571	XP_005227242.1(BAD);XP_005227243.1(BAD);XP_024843090.1(BAD)
745	GO:0045822	negative regulation of heart contraction	3	3	0.00758406	0.0327571	NP_776842.1(PDE5A);XP_024848769.1(PDE5A);XP_024848770.1(PDE5A)
746	GO:0052040	modulation by symbiont of host programmed cell death	3	3	0.00758406	0.0327571	XP_005227242.1(BAD);XP_005227243.1(BAD);XP_024843090.1(BAD)
747	GO:0052041	negative regulation by symbiont of host programmed cell death	3	3	0.00758406	0.0327571	XP_005227242.1(BAD);XP_005227243.1(BAD);XP_024843090.1(BAD)
748	GO:0052150	modulation by symbiont of host apoptotic process	3	3	0.00758406	0.0327571	XP_005227242.1(BAD);XP_005227243.1(BAD);XP_024843090.1(BAD)
749	GO:0052248	modulation of programmed cell death in other organism involved in symbiotic interaction	3	3	0.00758406	0.0327571	XP_005227242.1(BAD);XP_005227243.1(BAD);XP_024843090.1(BAD)
750	GO:0052433	modulation by organism of apoptotic process in other organism involved in symbiotic interaction	3	3	0.00758406	0.0327571	XP_005227242.1(BAD);XP_005227243.1(BAD);XP_024843090.1(BAD)
751	GO:0052490	negative regulation by organism of programmed cell death in other organism involved in symbiotic interaction	3	3	0.00758406	0.0327571	XP_005227242.1(BAD);XP_005227243.1(BAD);XP_024843090.1(BAD)
752	GO:0071027	nuclear RNA surveillance	3	3	0.00758406	0.0327571	NP_001030474.1(EXOSC3);NP_001040026.1(EXOSC2);XP_005217026.1(EXOSC10)
753	GO:1901532	regulation of hematopoietic progenitor cell differentiation	3	3	0.00758406	0.0327571	NP_835210.2(EIF2AK2);XP_005212626.1(EIF2AK2);XP_005212627.1(EIF2AK2)
754	GO:1903523	negative regulation of blood circulation	3	3	0.00758406	0.0327571	NP_776842.1(PDE5A);XP_024848769.1(PDE5A);XP_024848770.1(PDE5A)
755	GO:2001185	regulation of CD8-positive, alpha-beta T cell activation	3	3	0.00758406	0.0327571	NP_001137348.1(NCKAP1L);XP_010803130.1(NCKAP1L);XP_024847426.1(NCKAP1L)
756	GO:0006915	apoptotic process	282	1264	0.00762265	0.0328802	NP_001002763.1(CDH1);NP_001007817.1(FADD);NP_001012689.2(STAT3);NP_001014855.1(Psmc1);NP_001014912.1(HMOX1);NP_001015602.1(STK4);NP_001019680.2(PSME1);NP_001019738.1(CTH);NP_001025489.2(CAST);NP_001029557.1(CTSH);NP_001029560.1(PSMB9);NP_001029689.1(LAMTOR5);NP_001029727.1(S100B);NP_001029823.1(Sept4);NP_001029907.1(CD74);NP_001030229.1(HCLS1);NP_001030518.1(NPM1);NP_001032521.1(HDAC1);NP_0010326…
757	GO:1903706	regulation of hemopoiesis	51	188	0.0076871	0.0331144	NP_001007817.1(FADD);NP_001012692.2(HLA-DMA);NP_001029907.1(CD74);NP_001030229.1(HCLS1);NP_001039435.1(CASP8);NP_001039882.1(CYLD);NP_001068905.1(GABPA);NP_001095352.1(INPP5D);NP_001137348.1(NCKAP1L);NP_001193452.1(PTPRC);NP_776602.1(SCIN);NP_789745.1(CEBPB);NP_835210.2(EIF2AK2);XP_005202672.1(CASP8);XP_005212626.1(EIF2AK2);XP_005212627.1(EIF2AK2);XP_005214493.1(RASSF2);XP_005217387.1(PTPRC);XP_0…
758	GO:0044282	small molecule catabolic process	40	141	0.00777989	0.03347	NP_001007810.1(HSD17B4);NP_001013611.2(BCAT2);NP_001020377.2(ECHS1);NP_001029471.1(PGK1);NP_001029491.1(ACAA1);NP_001030240.1(ACSF3);NP_001032397.1(SORD);NP_001033637.1(PCCB);NP_001039571.1(HIBADH);NP_001068891.1(DECR1);NP_001068947.1(PON3);NP_001070503.1(ASRGL1);NP_001095336.1(IDO1);NP_001095385.1(Aldoa);NP_001180149.2(PFKP);NP_776760.1(HADHA);NP_776761.1(HADHB);NP_776919.1(ACADVL);NP_776932.1(B…
759	GO:0051293	establishment of spindle localization	10	23	0.00782907	0.0335929	NP_001092351.2(ARHGEF2);NP_001179691.2(MYH9);XP_005203721.4(ARHGEF2);XP_005203722.1(ARHGEF2);XP_010801182.1(ARHGEF2);XP_010815961.1(MAP4);XP_024838143.1(MAP4);XP_024842011.1(ARHGEF2);XP_024842016.1(ARHGEF2);XP_024842017.1(ARHGEF2)
760	GO:0051653	spindle localization	10	23	0.00782907	0.0335929	NP_001092351.2(ARHGEF2);NP_001179691.2(MYH9);XP_005203721.4(ARHGEF2);XP_005203722.1(ARHGEF2);XP_010801182.1(ARHGEF2);XP_010815961.1(MAP4);XP_024838143.1(MAP4);XP_024842011.1(ARHGEF2);XP_024842016.1(ARHGEF2);XP_024842017.1(ARHGEF2)
761	GO:0045185	maintenance of protein location	14	37	0.0078531	0.0336517	NP_001029397.1(OS9);NP_001068616.1(HSPA5);NP_001193443.1(FLNA);XP_005221963.1(PML);XP_005227228.1(SF1);XP_010815349.1(PML);XP_024843045.1(Sf1);XP_024843515.1(FLNA);XP_024843516.1(FLNA);XP_024843517.1(FLNA);XP_024843518.1(FLNA);XP_024843519.1(FLNA);XP_024847209.1(OS9);XP_024854148.1(HSPA5)
762	GO:0022610	biological adhesion	258	1150	0.00799819	0.0342285	NP_001002763.1(CDH1);NP_001007817.1(FADD);NP_001011676.2(CD2);NP_001012692.2(HLA-DMA);NP_001020253.1(LPXN);NP_001029212.1(PSMB10);NP_001029907.1(CD74);NP_001030367.1(EPCAM);NP_001030424.1(CD151);NP_001032695.1(FERMT3);NP_001035046.1(ITGAM);NP_001035609.1(CLDN7);NP_001039368.1(DPT);NP_001039781.1(LGALS3BP);NP_001039793.1(S100A9);NP_001039882.1(CYLD);NP_001039942.1(MSN);NP_001069480.2(DDR1);NP_0010…
763	GO:0018108	peptidyl-tyrosine phosphorylation	18	52	0.00810549	0.0345969	NP_001029784.1(HPX);NP_001030229.1(HCLS1);NP_001032521.1(HDAC1);NP_001068871.2(CSF1R);NP_001069480.2(DDR1);NP_001092461.1(FGR);NP_001107554.1(AGT);NP_776429.1(CAV1);XP_002691532.1(ADAM17);XP_005203207.1(FGR);XP_005203208.1(FGR);XP_005203209.1(FGR);XP_005203210.1(FGR);XP_005203212.1(FGR);XP_010800859.1(FGR);XP_010800861.1(FGR);XP_010808605.1(ADAM17);XP_024857242.1(FGR)
764	GO:0018212	peptidyl-tyrosine modification	18	52	0.00810549	0.0345969	NP_001029784.1(HPX);NP_001030229.1(HCLS1);NP_001032521.1(HDAC1);NP_001068871.2(CSF1R);NP_001069480.2(DDR1);NP_001092461.1(FGR);NP_001107554.1(AGT);NP_776429.1(CAV1);XP_002691532.1(ADAM17);XP_005203207.1(FGR);XP_005203208.1(FGR);XP_005203209.1(FGR);XP_005203210.1(FGR);XP_005203212.1(FGR);XP_010800859.1(FGR);XP_010800861.1(FGR);XP_010808605.1(ADAM17);XP_024857242.1(FGR)
765	GO:0050851	antigen receptor-mediated signaling pathway	33	112	0.00812378	0.0346296	NP_001020253.1(LPXN);NP_001069540.1(NCK1);NP_001137348.1(NCKAP1L);NP_001193452.1(PTPRC);NP_776437.1(CD247);NP_777012.1(PRKCB);NP_777203.1(RPS27A);NP_786987.1(MAPK1);XP_002685734.1(THEMIS2);XP_002686208.2(VAV3);XP_002692403.3(NFATC2);XP_005201936.1(NCK1);XP_005201937.1(NCK1);XP_005201938.1(NCK1);XP_005203477.1(CD247);XP_005207187.1(PTPN6);XP_005212615.1(RPS27A);XP_005215121.2(NFATC2);XP_005217387.…
766	GO:0007600	sensory perception	38	133	0.00823485	0.0350572	NP_001002763.1(CDH1);NP_001040047.1(PITPNA);NP_001069824.1(NIPSNAP1);NP_001074196.1(FXN);NP_001093816.1(CDKN1B);NP_001179813.1(Mme);NP_776450.2(CRYZ);NP_777184.2(PDCL);NP_786987.1(MAPK1);XP_002691008.1(MYO5A);XP_005202447.1(UBR3);XP_005204423.1(CRYZ);XP_005209572.2(DIAPH1);XP_005210733.1(MYO6);XP_005211933.1(Myo5a);XP_005211934.1(Myo5a);XP_005211936.1(MYO5A);XP_010800234.1(UBR3);XP_010800235.1(UB…
767	GO:0019079	viral genome replication	19	56	0.00842034	0.0358002	NP_001025017.1(OAS1);NP_001076083.1(RAD23A);NP_001091634.1(RNASEL);NP_776365.1(MX1);NP_776791.1(ISG15);NP_835210.2(EIF2AK2);XP_002686059.1(ADAR);XP_002697249.2(SRPK1);XP_003586054.1(ZC3HAV1);XP_005202045.1(MX1);XP_005202046.1(MX1);XP_005203859.2(ADAR);XP_005205627.1(PPIA);XP_005208732.1(RAD23A);XP_005212626.1(EIF2AK2);XP_005212627.1(EIF2AK2);XP_010799947.1(MX1);XP_015329109.1(MX1);XP_024845149.1(…
768	GO:0045638	negative regulation of myeloid cell differentiation	15	41	0.00859176	0.0364814	NP_001068905.1(GABPA);NP_001095352.1(INPP5D);XP_010799233.1(GABPA);XP_010799234.1(GABPA);XP_010799235.1(GABPA);XP_010799236.1(GABPA);XP_010799237.1(GABPA);XP_010799239.1(GABPA);XP_015327629.1(ADIPOQ);XP_024833767.1(GABPA);XP_024833788.1(GABPA);XP_024833840.1(GABPA);XP_024845627.1(RUNX1);XP_024851000.1(ADIPOQ);XP_024851001.1(ADIPOQ)
769	GO:0042278	purine nucleoside metabolic process	21	64	0.00883771	0.0374769	NP_001012689.2(STAT3);NP_001014849.1(COQ7);NP_001030431.1(GPD1);NP_001039460.1(MCEE);NP_001068604.1(ATP5F1C);NP_001106712.1(COQ7);NP_776669.1(ATP5O);XP_002686486.1(HPRT1);XP_002686487.1(HPRT1);XP_005204963.1(HPRT1);XP_005220032.1(ACACA);XP_005220033.1(ACACA);XP_005220035.1(ACACA);XP_005224753.1(COQ7);XP_010814045.1(ACACA);XP_024835369.1(ACACA);XP_024835370.1(ACACA);XP_024835371.1(ACACA);XP_024835…
770	GO:0044242	cellular lipid catabolic process	22	68	0.00895679	0.0379326	NP_001007810.1(HSD17B4);NP_001020377.2(ECHS1);NP_001029491.1(ACAA1);NP_001033637.1(PCCB);NP_001068891.1(DECR1);NP_776760.1(HADHA);NP_776761.1(HADHB);NP_776919.1(ACADVL);NP_803460.1(CROT);XP_005212988.1(HADHB);XP_015316088.1(ECHS1);XP_015327629.1(ADIPOQ);XP_015329018.1(HADHB);XP_024838248.1(PRKCD);XP_024838249.1(PRKCD);XP_024841730.1(INPP5F);XP_024846207.1(CROT);XP_024846208.1(CROT);XP_024851000.1…
771	GO:0048738	cardiac muscle tissue development	23	72	0.00902609	0.0381765	NP_001070469.1(RBPJ);NP_001077198.1(PKP2);XP_005207867.1(RBPJ);XP_005207868.1(RBPJ);XP_005207869.1(RBPJ);XP_024849212.1(RBPJ);XP_024849213.1(RBPJ);XP_024849214.1(RBPJ);XP_024849215.1(RBPJ);XP_024849216.1(RBPJ);XP_024849217.1(RBPJ);XP_024849218.1(RBPJ);XP_024849219.1(RBPJ);XP_024849220.1(RBPJ);XP_024849221.1(RBPJ);XP_024849222.1(RBPJ);XP_024849223.1(RBPJ);XP_024849224.1(RBPJ);XP_024849225.1(RBPJ);…
772	GO:0001837	epithelial to mesenchymal transition	25	80	0.00904097	0.0381899	NP_001069580.1(GLIPR2);NP_001070469.1(RBPJ);NP_001095746.1(RGCC);XP_005207867.1(RBPJ);XP_005207868.1(RBPJ);XP_005207869.1(RBPJ);XP_024849212.1(RBPJ);XP_024849213.1(RBPJ);XP_024849214.1(RBPJ);XP_024849215.1(RBPJ);XP_024849216.1(RBPJ);XP_024849217.1(RBPJ);XP_024849218.1(RBPJ);XP_024849219.1(RBPJ);XP_024849220.1(RBPJ);XP_024849221.1(RBPJ);XP_024849222.1(RBPJ);XP_024849223.1(RBPJ);XP_024849224.1(RBPJ…
773	GO:0010466	negative regulation of peptidase activity	34	117	0.00914097	0.0385624	NP_001015590.2(ITIH4);NP_001025489.2(CAST);NP_001030364.1(SERPINB8);NP_001032538.1(CSTB);NP_001068821.1(ITIH1);NP_001075181.1(SERPINA3-8);NP_001093832.1(CSTB);NP_001095447.1(Picalm);NP_001103265.1(A2M);NP_001160088.1(C5);NP_776344.1(HRG);XP_002697097.2(COL7A1);XP_005209806.1(CAST);XP_005209807.1(CAST);XP_005209808.1(CAST);XP_015315532.1(SERPINB8);XP_015315533.1(SERPINB8);XP_024838303.1(ITIH1);XP_…
774	GO:0016032	viral process	75	296	0.00930072	0.0391856	NP_001020486.1(RPS25);NP_001025017.1(OAS1);NP_001029667.1(RPL35);NP_001029689.1(LAMTOR5);NP_001029862.1(Rps23);NP_001030180.1(RPL37A);NP_001032521.1(HDAC1);NP_001032544.1(RPS19);NP_001069624.1(VPS4B);NP_001069727.1(PTX3);NP_001071495.1(SP1);NP_001071607.1(RPL36);NP_001076083.1(RAD23A);NP_001091634.1(RNASEL);NP_001092344.1(RPS7);NP_001099084.1(SMARCA4);NP_001121978.1(Chmp4b);NP_001179702.2(Kpna3);…
775	GO:0006907	pinocytosis	5	8	0.00961221	0.040238	NP_001029951.1(MAPKAPK3);NP_777155.1(PYCARD);XP_005222977.1(MAPKAPK3);XP_024837188.1(DOCK2);XP_024837189.1(DOCK2)
776	GO:0042759	long-chain fatty acid biosynthetic process	5	8	0.00961221	0.040238	NP_001069150.2(ACOT7);NP_776926.1(ALOX15);XP_005217137.1(ACOT7);XP_005217138.1(Acot7);XP_024831970.1(ACOT7)
777	GO:0046112	nucleobase biosynthetic process	5	8	0.00961221	0.040238	NP_001039509.1(CMPK1);NP_803474.1(UMPS);XP_002686486.1(HPRT1);XP_002686487.1(HPRT1);XP_005204963.1(HPRT1)
778	GO:0050853	B cell receptor signaling pathway	5	8	0.00961221	0.040238	NP_001020253.1(LPXN);NP_777012.1(PRKCB);XP_005207187.1(PTPN6);XP_010811237.1(LPXN);XP_024830975.1(LPXN)
779	GO:0050855	regulation of B cell receptor signaling pathway	5	8	0.00961221	0.040238	NP_001020253.1(LPXN);NP_777012.1(PRKCB);XP_005207187.1(PTPN6);XP_010811237.1(LPXN);XP_024830975.1(LPXN)
780	GO:0009306	protein secretion	61	234	0.00962536	0.0402414	NP_001030560.1(TRAF3IP2);NP_001032521.1(HDAC1);NP_001068643.1(SEC11C);NP_001068736.1(PFKM);NP_001069184.1(HPS1);NP_001069744.1(Marcks);NP_001070469.1(RBPJ);NP_001071612.1(ANG1);NP_001095772.1(GCK);NP_001136389.1(FGB);NP_001179425.1(PLEK);NP_001179747.2(ADAM9);NP_001193249.1(UBE2Q1);NP_001300934.1(ENSA);NP_776475.2(ENSA);NP_777027.1(SLC2A1);XP_002691008.1(MYO5A);XP_005203680.1(S100A13);XP_00520368…
781	GO:0006810	transport	679	3216	0.00971658	0.0405216	NP_001002763.1(CDH1);NP_001007818.1(QKI);NP_001012688.1(HSP90AA1);NP_001012689.2(STAT3);NP_001014405.1(KCNAB2);NP_001014406.1(KCNAB2);NP_001014943.1(ARL15);NP_001015562.1(NECAP2);NP_001015574.1(SFXN1);NP_001015578.1(EHD1);NP_001015608.1(CLIC1);NP_001015638.1(SNX17);NP_001017934.2(CCT3);NP_001019664.1(TRPV2);NP_001020486.1(RPS25);NP_001020502.1(CLCN7);NP_001028799.1(BECN1);NP_001029162.2(SCP2);NP_…
782	GO:0032147	activation of protein kinase activity	31	105	0.00977849	0.0405216	NP_001073715.1(PKN1);NP_001103471.1(KRAS);NP_001107554.1(AGT);NP_001193452.1(PTPRC);NP_777203.1(RPS27A);NP_786987.1(MAPK1);NP_835210.2(EIF2AK2);XP_002690423.4(MAP3K4);XP_002691752.2(TRAF2);XP_005211162.3(MAP3K4);XP_005212615.1(RPS27A);XP_005212626.1(EIF2AK2);XP_005212627.1(EIF2AK2);XP_005213582.1(TRAF2);XP_005217387.1(PTPRC);XP_005221614.1(PRKAA1);XP_010811847.1(PTPRC);XP_010811849.1(PTPRC);XP_01…
783	GO:0009593	detection of chemical stimulus	8	17	0.00977935	0.0405216	NP_001095772.1(GCK);NP_776622.1(TLR2);NP_963285.2(SOD2);XP_005217503.1(TLR2);XP_005217504.1(TLR2);XP_015330814.1(TLR2);XP_015330815.1(TLR2);XP_024832770.1(TLR2)
784	GO:0032309	icosanoid secretion	8	17	0.00977935	0.0405216	NP_778221.1(PLA2R1);NP_786978.2(ANXA1);XP_002699912.1(ACSL4);XP_015317069.1(ACSL4);XP_015317071.1(ACSL4);XP_015317072.1(ACSL4);XP_015317073.1(ACSL4);XP_024844495.1(ACSL4)
785	GO:0071715	icosanoid transport	8	17	0.00977935	0.0405216	NP_778221.1(PLA2R1);NP_786978.2(ANXA1);XP_002699912.1(ACSL4);XP_015317069.1(ACSL4);XP_015317071.1(ACSL4);XP_015317072.1(ACSL4);XP_015317073.1(ACSL4);XP_024844495.1(ACSL4)
786	GO:1901571	fatty acid derivative transport	8	17	0.00977935	0.0405216	NP_778221.1(PLA2R1);NP_786978.2(ANXA1);XP_002699912.1(ACSL4);XP_015317069.1(ACSL4);XP_015317071.1(ACSL4);XP_015317072.1(ACSL4);XP_015317073.1(ACSL4);XP_024844495.1(ACSL4)
787	GO:2000106	regulation of leukocyte apoptotic process	8	17	0.00977935	0.0405216	NP_001039435.1(CASP8);NP_001095336.1(IDO1);NP_001095811.1(LGALS3);NP_001178461.2(DOCK8);NP_776319.1(BAX);XP_005202672.1(CASP8);XP_010806152.1(DOCK8);XP_024851193.1(DOCK8)
788	GO:0043405	regulation of MAP kinase activity	40	143	0.00997943	0.0412981	NP_001069501.1(TPD52L1);NP_001073715.1(PKN1);NP_001103471.1(KRAS);NP_001192987.1(TAOK3);NP_776429.1(CAV1);NP_776842.1(PDE5A);NP_777203.1(RPS27A);NP_803482.1(GSTP1);XP_002690423.4(MAP3K4);XP_002691752.2(TRAF2);XP_005207187.1(PTPN6);XP_005210771.1(TPD52L1);XP_005210772.1(TPD52L1);XP_005211162.3(MAP3K4);XP_005212615.1(RPS27A);XP_005213582.1(TRAF2);XP_005217942.1(TAOK3);XP_005217943.1(TAOK3);XP_00521…
789	GO:1901292	nucleoside phosphate catabolic process	18	53	0.010067	0.0416078	NP_001012689.2(STAT3);NP_001030431.1(GPD1);NP_001040073.1(NUDT12);NP_001075935.1(NUDT3);NP_776842.1(PDE5A);NP_786996.1(RACK1);XP_002686486.1(HPRT1);XP_002686487.1(HPRT1);XP_005204963.1(HPRT1);XP_005209829.1(NUDT12);XP_005209830.1(NUDT12);XP_005209831.1(NUDT12);XP_010816567.1(DNPH1);XP_024835633.1(STAT3);XP_024848769.1(PDE5A);XP_024848770.1(PDE5A);XP_024850396.1(NUDT12);XP_024856386.1(SAMHD1)
790	GO:0098660	inorganic ion transmembrane transport	29	97	0.010156	0.0418693	NP_001039334.1(ATP6V1F);NP_001069044.1(CHP1);NP_001075196.1(CLIC2);NP_001192822.1(SLC30A1);NP_776929.1(ATP6V1A);NP_777235.1(ATP6V1E1);NP_777258.1(SLC9A1);NP_787000.1(ATP6AP1);NP_788844.2(ATP6V1B2);NP_788849.1(ATP6V1C1);XP_005215461.1(ATP6V1H);XP_005215462.1(ATP6V1H);XP_005228373.1(Dmd);XP_005228374.1(Dmd);XP_015326478.1(ATP6V1A);XP_015329918.1(ATP6V1H);XP_024834660.1(PLCG2);XP_024844136.1(DMD);XP…
791	GO:0098662	inorganic cation transmembrane transport	29	97	0.010156	0.0418693	NP_001039334.1(ATP6V1F);NP_001069044.1(CHP1);NP_001075196.1(CLIC2);NP_001192822.1(SLC30A1);NP_776929.1(ATP6V1A);NP_777235.1(ATP6V1E1);NP_777258.1(SLC9A1);NP_787000.1(ATP6AP1);NP_788844.2(ATP6V1B2);NP_788849.1(ATP6V1C1);XP_005215461.1(ATP6V1H);XP_005215462.1(ATP6V1H);XP_005228373.1(Dmd);XP_005228374.1(Dmd);XP_015326478.1(ATP6V1A);XP_015329918.1(ATP6V1H);XP_024834660.1(PLCG2);XP_024844136.1(DMD);XP…
792	GO:0016052	carbohydrate catabolic process	14	38	0.0102288	0.0420632	NP_001012689.2(STAT3);NP_001029471.1(PGK1);NP_001030431.1(GPD1);NP_001032397.1(SORD);NP_001095385.1(Aldoa);NP_001180149.2(PFKP);XP_005224934.1(Aldoa);XP_010803339.1(PFKM);XP_010817708.1(Aldoa);XP_024835633.1(STAT3);XP_024840531.1(Aldoa);XP_024840532.1(Aldoa);XP_024840533.1(Aldoa);XP_024856184.1(PFKP)
793	GO:0050953	sensory perception of light stimulus	14	38	0.0102288	0.0420632	NP_001040047.1(PITPNA);NP_776450.2(CRYZ);NP_777184.2(PDCL);XP_002691008.1(MYO5A);XP_005204423.1(CRYZ);XP_005211933.1(Myo5a);XP_005211934.1(Myo5a);XP_005211936.1(MYO5A);XP_010801667.1(CRYZ);XP_010814146.1(PITPNA);XP_010814147.1(PITPNA);XP_024836239.1(PITPNA);XP_024853796.1(Myo5a);XP_024854114.1(PDCL)
794	GO:0002377	immunoglobulin production	19	57	0.0103538	0.0425237	NP_001030474.1(EXOSC3);NP_001073766.2(SWAP70);NP_001192409.1(THOC1);NP_001192430.1(STAT6);NP_001193452.1(PTPRC);XP_002691752.2(TRAF2);XP_005206571.1(STAT6);XP_005213582.1(TRAF2);XP_005217387.1(PTPRC);XP_010811847.1(PTPRC);XP_010811849.1(PTPRC);XP_015330753.1(PTPRC);XP_024831838.1(PTPRC);XP_024831839.1(PTPRC);XP_024831840.1(PTPRC);XP_024831841.1(PTPRC);XP_024847175.1(STAT6);XP_024847176.1(STAT6);X…
795	GO:1902115	regulation of organelle assembly	7	14	0.0104946	0.0430478	NP_001192968.1(CNOT1);XP_005218723.1(CNOT1);XP_010812834.1(CNOT1);XP_024834135.1(CNOT1);XP_024834136.1(CNOT1);XP_024834138.1(CNOT1);XP_024834139.1(CNOT1)
796	GO:0001909	leukocyte mediated cytotoxicity	20	61	0.0105585	0.0432555	NP_001007817.1(FADD);NP_001029557.1(CTSH);NP_001099123.1(Elane);NP_001192206.1(ARRB2);NP_001193452.1(PTPRC);NP_776318.1(B2M);NP_776544.1(NCF1);XP_002691165.1(B2M);XP_005207187.1(PTPN6);XP_005211338.1(RIPK3);XP_005217387.1(PTPRC);XP_005220238.1(ARRB2);XP_010811847.1(PTPRC);XP_010811849.1(PTPRC);XP_015330753.1(PTPRC);XP_024831838.1(PTPRC);XP_024831839.1(PTPRC);XP_024831840.1(PTPRC);XP_024831841.1(P…
797	GO:0009595	detection of biotic stimulus	6	11	0.0106483	0.0432969	NP_776622.1(TLR2);XP_005217503.1(TLR2);XP_005217504.1(TLR2);XP_015330814.1(TLR2);XP_015330815.1(TLR2);XP_024832770.1(TLR2)
798	GO:0010884	positive regulation of lipid storage	6	11	0.0106483	0.0432969	NP_001015578.1(EHD1);NP_001068588.1(LPL);NP_001106711.1(MSR1);NP_776538.1(MSR1);XP_005226086.1(MSR1);XP_024841943.1(MSR1)
799	GO:0032490	detection of molecule of bacterial origin	6	11	0.0106483	0.0432969	NP_776622.1(TLR2);XP_005217503.1(TLR2);XP_005217504.1(TLR2);XP_015330814.1(TLR2);XP_015330815.1(TLR2);XP_024832770.1(TLR2)
800	GO:0050691	regulation of defense response to virus by host	6	11	0.0106483	0.0432969	NP_001039822.1(TMEM173);NP_777155.1(PYCARD);XP_005221963.1(PML);XP_010815349.1(PML);XP_024850135.1(TMEM173);XP_024850136.1(TMEM173)
801	GO:0097286	iron ion import	6	11	0.0106483	0.0432969	NP_001095447.1(Picalm);XP_024842851.1(Picalm);XP_024842853.1(PICALM);XP_024842855.1(PICALM);XP_024842857.1(PICALM);XP_024842860.1(PICALM)
802	GO:0098581	detection of external biotic stimulus	6	11	0.0106483	0.0432969	NP_776622.1(TLR2);XP_005217503.1(TLR2);XP_005217504.1(TLR2);XP_015330814.1(TLR2);XP_015330815.1(TLR2);XP_024832770.1(TLR2)
803	GO:0071902	positive regulation of protein serine/threonine kinase activity	24	77	0.0107568	0.0436837	NP_001073715.1(PKN1);NP_001107554.1(AGT);NP_001192987.1(TAOK3);NP_777203.1(RPS27A);XP_002690423.4(MAP3K4);XP_002691752.2(TRAF2);XP_005211162.3(MAP3K4);XP_005212615.1(RPS27A);XP_005213582.1(TRAF2);XP_005217942.1(TAOK3);XP_005217943.1(TAOK3);XP_005217944.1(TAOK3);XP_010812261.1(TAOK3);XP_010812262.1(TAOK3);XP_015327629.1(ADIPOQ);XP_015328417.2(MAP3K4);XP_015328418.2(MAP3K4);XP_015330970.1(TAOK3);XP…
804	GO:0050865	regulation of cell activation	79	316	0.0109258	0.0443148	NP_001007817.1(FADD);NP_001012692.2(HLA-DMA);NP_001029802.1(GRB2);NP_001029907.1(CD74);NP_001039882.1(CYLD);NP_001069184.1(HPS1);NP_001069540.1(NCK1);NP_001075897.1(ITCH);NP_001095336.1(IDO1);NP_001095352.1(INPP5D);NP_001095811.1(LGALS3);NP_001137348.1(NCKAP1L);NP_001179425.1(PLEK);NP_001192409.1(THOC1);NP_001192430.1(STAT6);NP_001192955.1(AHR);NP_001193452.1(PTPRC);NP_776410.1(AIF1);NP_776429.1(…
805	GO:0051347	positive regulation of transferase activity	71	280	0.0109485	0.0443516	NP_001014855.1(Psmc1);NP_001019680.2(PSME1);NP_001029560.1(PSMB9);NP_001068871.2(CSF1R);NP_001069079.1(TOM1L1);NP_001069553.1(ACSL1);NP_001069843.1(AFAP1L2);NP_001073715.1(PKN1);NP_001103471.1(KRAS);NP_001107554.1(AGT);NP_001192987.1(TAOK3);NP_001193452.1(PTPRC);NP_777203.1(RPS27A);NP_786987.1(MAPK1);NP_835210.2(EIF2AK2);XP_002690423.4(MAP3K4);XP_002691532.1(ADAM17);XP_002691752.2(TRAF2);XP_00521…
806	GO:1903707	negative regulation of hemopoiesis	15	42	0.0109862	0.0444227	NP_001068905.1(GABPA);NP_001095352.1(INPP5D);XP_010799233.1(GABPA);XP_010799234.1(GABPA);XP_010799235.1(GABPA);XP_010799236.1(GABPA);XP_010799237.1(GABPA);XP_010799239.1(GABPA);XP_015327629.1(ADIPOQ);XP_024833767.1(GABPA);XP_024833788.1(GABPA);XP_024833840.1(GABPA);XP_024845627.1(RUNX1);XP_024851000.1(ADIPOQ);XP_024851001.1(ADIPOQ)
807	GO:0044236	multicellular organism metabolic process	12	31	0.0109933	0.0444227	NP_001028787.1(CTSS);NP_001029607.1(CTSK);NP_777170.1(MMP2);XP_002687289.1(TNS2);XP_005206302.2(TNS2);XP_010801305.1(CTSS);XP_010801306.1(CTSS);XP_010808605.1(ADAM17);XP_024843691.1(CTSK);XP_024848188.1(TNS2);XP_024848189.1(TNS2);XP_024848192.1(TNS2)
808	GO:0010506	regulation of autophagy	32	110	0.011017	0.0444634	NP_001028799.1(BECN1);NP_001093786.1(Pi4k2a);NP_001137560.1(SH3BP4);NP_001180089.1(RASIP1);NP_001180149.2(PFKP);NP_001192595.1(TFEB);XP_002699120.1(SVIP);XP_005205011.1(SH3BP4);XP_005205012.1(SH3BP4);XP_005205013.1(SH3BP4);XP_005221614.1(PRKAA1);XP_010802146.1(SH3BP4);XP_015322602.1(SH3BP4);XP_015322605.1(SH3BP4);XP_015329526.2(WAC);XP_024839266.1(TFEB);XP_024839267.1(TFEB);XP_024839268.1(TFEB);X…
809	GO:0002244	hematopoietic progenitor cell differentiation	10	24	0.0110958	0.0445789	NP_001071495.1(SP1);NP_001179230.1(CDK6);NP_835210.2(EIF2AK2);XP_005205192.1(CDK6);XP_005205193.1(CDK6);XP_005205194.1(CDK6);XP_005205195.1(CDK6);XP_005212626.1(EIF2AK2);XP_005212627.1(EIF2AK2);XP_024845627.1(RUNX1)
810	GO:0003073	regulation of systemic arterial blood pressure	10	24	0.0110958	0.0445789	NP_001033253.1(PRCP);NP_001107554.1(AGT);NP_776459.1(CYBA);NP_963285.2(SOD2);XP_005226767.1(PRCP);XP_005226768.1(PRCP);XP_024842981.1(PRCP);XP_024842982.1(PRCP);XP_024842983.1(PRCP);XP_024842984.1(PRCP)
811	GO:0032722	positive regulation of chemokine production	10	24	0.0110958	0.0445789	NP_001029907.1(CD74);NP_001032521.1(HDAC1);NP_001068871.2(CSF1R);NP_001098966.1(TMED7);NP_001160088.1(C5);NP_001192632.1(ALOX15B);NP_777155.1(PYCARD);XP_015327629.1(ADIPOQ);XP_024851000.1(ADIPOQ);XP_024851001.1(ADIPOQ)
812	GO:0098609	cell-cell adhesion	138	588	0.0111003	0.0445789	NP_001002763.1(CDH1);NP_001007817.1(FADD);NP_001011676.2(CD2);NP_001012692.2(HLA-DMA);NP_001029212.1(PSMB10);NP_001029907.1(CD74);NP_001030367.1(EPCAM);NP_001030424.1(CD151);NP_001032695.1(FERMT3);NP_001035046.1(ITGAM);NP_001035609.1(CLDN7);NP_001039793.1(S100A9);NP_001039882.1(CYLD);NP_001039942.1(MSN);NP_001069540.1(NCK1);NP_001071534.1(ESAM);NP_001075093.1(CDH11);NP_001075897.1(ITCH);NP_001095…
813	GO:0043062	extracellular structure organization	53	201	0.0119795	0.0480508	NP_001028787.1(CTSS);NP_001039368.1(DPT);NP_001069238.1(P4HA1);NP_001069480.2(DDR1);NP_001094531.1(ADAMTSL4);NP_001094625.1(NID1);NP_001095571.1(Nfkb2);NP_001095746.1(RGCC);NP_001095811.1(LGALS3);NP_001096761.1(P3H1);NP_001096818.1(ERO1A);NP_001099084.1(SMARCA4);NP_001107554.1(AGT);NP_001179363.1(EMILIN1);NP_001180184.1(PLOD3);NP_001192331.1(TGFBI);NP_777170.1(MMP2);NP_803478.1(B4GALT1);XP_005213…
814	GO:0009408	response to heat	17	50	0.0120478	0.0482653	NP_001028935.1(DNAJB1);NP_001070277.1(HSF1);NP_001180141.1(MYOF);NP_001192552.1(TPR);NP_786987.1(MAPK1);XP_005215207.1(HSF1);XP_005215208.1(HSF1);XP_010810127.1(HSF1);XP_010810128.1(HSF1);XP_010810129.1(HSF1);XP_010810130.1(HSF1);XP_010815584.1(ATXN3);XP_024841355.1(MYOF);XP_024841356.1(Myof);XP_024841357.1(MYOF);XP_024841359.1(Myof);XP_024857224.1(HSF1)
815	GO:0051209	release of sequestered calcium ion into cytosol	13	35	0.012181	0.0485601	NP_001075196.1(CLIC2);XP_005228373.1(Dmd);XP_005228374.1(Dmd);XP_024844136.1(DMD);XP_024844137.1(DMD);XP_024849253.1(ANK2);XP_024849254.1(Ank2);XP_024849255.1(Ank2);XP_024849256.1(Ank2);XP_024849257.1(Ank2);XP_024849258.1(Ank2);XP_024849262.1(Ank2);XP_024849263.1(Ank2)
816	GO:0070509	calcium ion import	13	35	0.012181	0.0485601	NP_001075196.1(CLIC2);XP_005228373.1(Dmd);XP_005228374.1(Dmd);XP_024844136.1(DMD);XP_024844137.1(DMD);XP_024849253.1(ANK2);XP_024849254.1(Ank2);XP_024849255.1(Ank2);XP_024849256.1(Ank2);XP_024849257.1(Ank2);XP_024849258.1(Ank2);XP_024849262.1(Ank2);XP_024849263.1(Ank2)
817	GO:0097553	calcium ion transmembrane import into cytosol	13	35	0.012181	0.0485601	NP_001075196.1(CLIC2);XP_005228373.1(Dmd);XP_005228374.1(Dmd);XP_024844136.1(DMD);XP_024844137.1(DMD);XP_024849253.1(ANK2);XP_024849254.1(Ank2);XP_024849255.1(Ank2);XP_024849256.1(Ank2);XP_024849257.1(Ank2);XP_024849258.1(Ank2);XP_024849262.1(Ank2);XP_024849263.1(Ank2)
818	GO:1902656	calcium ion import into cytosol	13	35	0.012181	0.0485601	NP_001075196.1(CLIC2);XP_005228373.1(Dmd);XP_005228374.1(Dmd);XP_024844136.1(DMD);XP_024844137.1(DMD);XP_024849253.1(ANK2);XP_024849254.1(Ank2);XP_024849255.1(Ank2);XP_024849256.1(Ank2);XP_024849257.1(Ank2);XP_024849258.1(Ank2);XP_024849262.1(Ank2);XP_024849263.1(Ank2)
819	GO:0007281	germ cell development	26	86	0.0124147	0.0494313	NP_001007818.1(QKI);NP_001029823.1(Sept4);NP_001192575.1(FNDC3A);NP_001193799.1(HOOK1);XP_005213644.3(FNDC3A);XP_005213645.1(FNDC3A);XP_005213648.1(FNDC3A);XP_005213649.1(FNDC3A);XP_010808981.1(FNDC3A);XP_015329249.1(FNDC3A);XP_024845569.1(HOOK1);XP_024845570.1(HOOK1);XP_024852192.1(QKI);XP_024852193.1(QKI);XP_024852194.1(QKI);XP_024852195.1(QKI);XP_024852196.1(QKI);XP_024852197.1(QKI);XP_0248521…
