# Supplementary material for: Role of Adiponectin in Regulating Cytokines and Its Contribution to the Occurrence and Progression of Clinical Mastitis in Holstein Cows
Source: Int J Mol Sci. 2025 Mar 22;26(7):2898. doi: 10.3390/ijms26072898 (PMC11988340; doi:10.3390/ijms26072898)
Supplement: Supplementary file 1 [file ijms-26-02898-s001.zip › Supplementary Materials/Table S3(BPs Analysis RAW Data) ).xlsx]

## Sheet: 91 DEPs
Tabel S3 The 91 candidate DEPs associated with cytokine.
NO.	Symbol	Description	log2(fc)	PValue	FDR	C1	C2	C3	CM1	CM2	CM3
1	FADD	FAS-associated death domain protein [Bos taurus]	0.769491	5.11325e-05	0.000501954	1.22617e+06	1.1186e+06	1.19047e+06	1.9519e+06	1823202	2251303
2	CD2	T-cell surface antigen CD2 precursor [Bos taurus]	4.364	0.000824763	0.00503533	24555.2	30362.9	33160	529587	NA	679543
3	HDAC1	histone deacetylase 1 [Bos taurus]	1.08243	0.00391557	0.0179741	1183842	814487	907687	2.12834e+06	1.37926e+06	2.64618e+06
4	HSF1	heat shock factor protein 1 [Bos taurus]	1.47675	0.00218284	0.0112841	365186	177029	162096	458502	975410	526339
5	CARD9	caspase recruitment domain-containing protein 9 [Bos taurus]	3.46696	0.00211204	0.0109765	48270.2	66155.1	42966.3	628866	156476	955022
6	ARHGEF2	rho guanine nucleotide exchange factor 2 [Bos taurus]	1.93696	5.54745e-07	1.06009e-05	241222	152250	229551	798547	399220	1187770
7	ARRB2	beta-arrestin-2 [Bos taurus]	1.86761	1.62894e-06	2.63849e-05	201222	255458	192912	839086	691926	839530
8	ARFGEF2	brefeldin A-inhibited guanine nucleotide-exchange protein 2 [Bos taurus]	-0.780275	6.15062e-10	2.69953e-08	841893	1.22319e+06	1.23019e+06	441848	793001	683843
9	CD14	monocyte differentiation antigen CD14 precursor [Bos taurus]	1.57055	3.0136e-07	6.2888e-06	2.27922e+06	2.07829e+06	1.58535e+06	4.87384e+06	6.62539e+06	6152095
10	TLR2	toll-like receptor 2 precursor [Bos taurus]	1.42637	0.00409949	0.0186547	426880	187482	160169	596494	599455	885750
11	PYCARD	apoptosis-associated speck-like protein containing a CARD [Bos taurus]	3.80047	2.70684e-11	1.52187e-09	1113164	1.24146e+06	1.31411e+06	20200430	2.70072e+06	28216762
12	GSTP1	glutathione S-transferase P [Bos taurus]	1.07667	2.16958e-09	8.19981e-08	29705050	22093602	23033138	64512660	30741714	62578248
13	HSPB1	PREDICTED: heat shock protein beta-1 isoform X1 [Bos taurus]	0.67743	0.00891628	0.0342504	101520688	56888504	60947576	113003112	143862144	93949328
14	SASH3	PREDICTED: SAM and SH3 domain-containing protein 3 isoform X1 [Bos taurus]	1.40644	0.0136814	0.0479518	116754	384156	135498	484386	509598	693020
15	ADIPOQ	PREDICTED: adiponectin isoform X2 [Bos taurus]	-0.792826	0.00784648	0.0310347	13983795	5433416	8602406	2703327	11803768	1.66617e+06
16	MAPK13	mitogen-activated protein kinase 13 [Bos taurus]	-1.79392	0.000919867	0.00554775	482786	1.00524e+06	1.18282e+06	198092	426214	145931
17	S100B	protein S100-B [Bos taurus]	-1.96848	1.66479e-05	0.000197654	78135280	65725096	62611784	11767650	32548606	8441930
18	CD74	HLA class II histocompatibility antigen gamma chain [Bos taurus]	3.47409	0.00021659	0.0016782	205849	550727	568592	4.59628e+06	NA	5.22089e+06
19	TMEM173	stimulator of interferon genes protein [Bos taurus]	1.5059	0.0123962	0.0442222	876415	1.20541e+06	364585	2.92025e+06	935921	3091673
20	CSF1R	macrophage colony-stimulating factor 1 receptor precursor [Bos taurus]	2.61478	1.97058e-05	0.000227218	311303	247655	217065	1.80159e+06	676602	2275167
21	AFAP1L2	actin filament-associated protein 1-like 2 [Bos taurus]	1.4686	0.000168829	0.00137386	301786	148099	205534	717162	305647	791091
22	LCP2	lymphocyte cytosolic protein 2 [Bos taurus]	2.00279	0.000207099	0.00161386	367420	528430	511801	1.98246e+06	530609	3.12844e+06
23	RBPJ	recombining binding protein suppressor of hairless [Bos taurus]	1.46256	5.26156e-05	0.000515027	214129	213456	163949	571819	483868	574567
24	FGR	tyrosine-protein kinase Fgr [Bos taurus]	2.36668	3.79037e-06	5.49805e-05	275417	548125	359609	2050279	534841	3.51703e+06
25	IDO1	indoleamine 2,3-dioxygenase 1 [Bos taurus]	6.37446	0.00377954	0.0174557	15655.3	358492	219086	11719216	NA	21093188
26	INPP5D	phosphatidylinositol 3,4,5-trisphosphate 5-phosphatase 1 [Bos taurus]	2.30206	3.64499e-06	5.30983e-05	391912	618562	631414	2.79598e+06	621346	4679820
27	NLRX1	NLR family member X1 [Bos taurus]	1.68365	3.28263e-10	1.51916e-08	380007	320527	307147	1.26704e+06	306760	1.66327e+06
28	RGCC	regulator of cell cycle RGCC [Bos taurus]	2.51466	0.013881	0.0484767	53965.4	44985.7	89896.1	333728	NA	385732
29	TMED7	transmembrane emp24 domain-containing protein 7 precursor [Bos taurus]	-1.29438	2.33206e-07	5.05255e-06	7345100	11803427	9469255	2.4812e+06	7494188	1692408
30	Elane	neutrophil elastase precursor [Bos taurus]	5.49468	8.77013e-05	0.000786076	353047	211740	82324.6	2610617	22710788	3855708
31	NCKAP1L	nck-associated protein 1-like [Bos taurus]	3.38302	0.000171279	0.00138881	141895	123814	110698	1.35359e+06	277392	2.29592e+06
32	C5	complement C5a anaphylatoxin precursor [Bos taurus]	0.940596	6.52008e-06	8.81831e-05	165521	2.40211e+06	1.07862e+06	1.33281e+06	3.73098e+06	1.93454e+06
33	TBK1	serine/threonine-protein kinase TBK1 [Bos taurus]	1.26564	0.0122434	0.0438084	188080	147314	173863	458223	266901	499302
34	ALOX15B	arachidonate 15-lipoxygenase B [Bos taurus]	2.456	4.62164e-08	1.20927e-06	650441	132452	102770	1929421	1.55828e+06	1.37186e+06
35	ISG15	ubiquitin-like protein ISG15 [Bos taurus]	1.79251	0.00600464	0.0249387	726181	406916	350732	1.98087e+06	1.07923e+06	2080139
36	PGLYRP1	peptidoglycan recognition protein 1 precursor [Bos taurus]	4.26878	6.65297e-05	0.000623418	1.06648e+06	1538660	753201	3.77729e+06	56210684	4.7492e+06
37	RPS27A	ubiquitin-40S ribosomal protein S27a precursor [Homo sapiens]	-1.3816	3.83131e-05	0.000393722	2.3093e+06	3.01248e+06	3193945	854982	NA	1.32386e+06
38	ANXA1	annexin A1 [Bos taurus]	1.88855	2.90765e-08	7.97611e-07	31090364	35426960	29541674	105347208	112333544	137989168
39	CASP13	caspase-4 [Bos taurus]	2.08886	3.26368e-06	4.81622e-05	474232	189969	195068	1.25422e+06	767113	1.6341e+06
40	CEBPB	CCAAT/enhancer-binding protein beta [Bos taurus]	1.68702	0.0101599	0.037852	415231	178658	164326	939337	392757	1.10929e+06
41	EIF2AK2	interferon-induced, double-stranded RNA-activated protein kinase [Bos taurus]	1.46257	0.00100594	0.00596381	632526	1.18532e+06	1.2371e+06	3.40486e+06	1.0138e+06	4.00074e+06
42	ADAM17	PREDICTED: disintegrin and metalloproteinase domain-containing protein 17 isoform X1 [Bos taurus]	0.973046	0.0021217	0.0110183	518983	476593	444970	1.07239e+06	457946	1.29743e+06
43	TRAF2	PREDICTED: TNF receptor-associated factor 2 [Bos taurus]	0.730184	0.00337787	0.0160248	319485	264533	288706	550362	221514	675843
44	ZC3HAV1	PREDICTED: zinc finger CCCH-type antiviral protein 1 [Bos taurus]	1.28485	7.33977e-10	3.12078e-08	691366	543270	494778	1.12737e+06	1.23445e+06	1.85202e+06
45	S100A13	PREDICTED: protein S100-A13 isoform X1 [Bos taurus]	1.80044	0.000148757	0.00123491	621618	245457	199956	1.55513e+06	726571	1.43505e+06
46	RIPK3	PREDICTED: receptor-interacting serine/threonine-protein kinase 3 isoform X3 [Bos taurus]	1.26751	0.00241827	0.0122225	314154	118060	149333	422578	415417	562054
47	GPAM	PREDICTED: glycerol-3-phosphate acyltransferase 1, mitochondrial isoform X1 [Bos taurus]	-3.18427	0.00906545	0.0347197	1.42114e+06	3.29778e+06	2.69677e+06	368827	307931	139055
48	PGLYRP3	PREDICTED: peptidoglycan recognition protein 3 isoform X1 [Bos taurus]	2.11278	0.00760061	0.0303089	NA	658453	422730	1288288	3.43274e+06	2.29356e+06
49	MAPK14	PREDICTED: mitogen-activated protein kinase 14 isoform X1 [Papio anubis]	1.31521	7.94864e-10	3.35867e-08	821041	615902	674391	1.63912e+06	1.19722e+06	2.41746e+06
50	PRKCD	TPA: protein kinase C delta type [Bos taurus]	1.94685	5.32936e-05	0.000519421	253569	277065	191908	967252	446778	1.3716e+06
51	DLG1	PREDICTED: disks large homolog 1 isoform X1 [Bos mutus]	-0.776521	7.86678e-08	1.90455e-06	2.03682e+06	2.21956e+06	2.1572e+06	1.03243e+06	1.61641e+06	1.09524e+06
52	FASN	fatty acid synthase [Bos taurus]	-3.81592	1.98756e-116	1.35214e-112	82657000	133780240	139146448	2.80902e+06	19883188	2.55634e+06
53	STAT3	signal transducer and activator of transcription 3 [Bos taurus]	1.01574	0.00179329	0.00956843	5.73362e+06	3.92939e+06	3.17774e+06	8055625	8199700	9707886
54	OAS1	2',5'-oligoadenylate synthetase 1 [Bos taurus]	3.02939	0.00490319	0.0214373	116239	177106	95397.5	1.2454e+06	217796	1.71075e+06
55	GAPDH	glyceraldehyde-3-phosphate dehydrogenase [Bos taurus]	1.08749	6.11724e-05	0.00058338	117037840	88791392	90120984	212632432	143869120	272403840
56	HPX	hemopexin precursor [Bos taurus]	2.58193	0.00507082	0.0219725	4605703	2.4155e+06	2.71339e+06	19856544	21473488	16954780
57	HCLS1	hematopoietic lineage cell-specific protein [Bos taurus]	2.42879	5.67888e-17	1.06694e-14	1.42629e+06	822929	633346	6190041	2843164	6.48771e+06
58	GPD1	glycerol-3-phosphate dehydrogenase [NAD(+)], cytoplasmic [Bos taurus]	-2.70461	9.21351e-18	1.95873e-15	18735930	24477262	26676444	1.53525e+06	8460322	725668
59	SEC61A1	protein transport protein Sec61 subunit alpha isoform 1 [Bos taurus]	-2.02391	0.00037692	0.00266271	1.85668e+06	5522598	5079320	975388	1.28819e+06	799887
60	CASP8	caspase-8 [Bos taurus]	1.13619	2.87339e-05	0.000309789	1.6591e+06	987463	859775	2.53927e+06	1.75458e+06	3413053
61	CXCL16	C-X-C motif chemokine 16 precursor [Bos taurus]	2.91271	4.06558e-06	5.83505e-05	93387.6	133736	320994	1145654	1.24879e+06	1.73306e+06
62	HSPA5	78 kDa glucose-regulated protein precursor [Bos taurus]	0.73165	0.0113993	0.0413686	40409084	59292212	49929836	69915416	101849552	76703120
63	RPL13A	60S ribosomal protein L13a [Bos taurus]	-0.921897	0.00305435	0.0148746	2.87805e+06	5469774	4547835	2037369	2711118	2.05803e+06
64	NUB1	NEDD8 ultimate buster 1 [Bos taurus]	1.85136	6.0554e-07	1.12863e-05	664394	576980	486468	2.30906e+06	523837	3.40186e+06
65	DDX41	PREDICTED: probable ATP-dependent RNA helicase DDX41 [Bos mutus]	2.0873	0.000141909	0.00119481	118658	168278	87039.4	586344	336326	666544
66	DPYSL3	dihydropyrimidinase-related protein 3 [Bos taurus]	0.826134	1.7443e-05	0.000205303	8339254	4838428	6.86047e+06	8536364	18000856	8988987
67	KEAP1	Kelch-like ECH-associated protein 1, partial [Bos mutus]	1.81597	0.0119241	0.0428524	171754	450692	403759	1.5055e+06	397016	1.71072e+06
68	SHARPIN	sharpin [Bos taurus]	1.09836	0.000146997	0.00122401	170381	168183	153427	404897	274906	373608
69	KYNU	PREDICTED: kynureninase isoform X1 [Bos taurus]	3.33756	0.00474918	0.0209331	133535	87090.9	276841	1.23326e+06	1476170	2.31945e+06
70	ADAM9	disintegrin and metalloproteinase domain-containing protein 9 precursor [Bos taurus]	0.907508	0.00335689	0.0159587	483100	330337	337600	611154	574388	973575
71	Mme	neprilysin [Bos taurus]	-1.22335	0.0128887	0.0456677	466055	406560	576180	189288	306451	124761
72	STAT6	signal transducer and activator of transcription 6 [Bos taurus]	0.79902	0.00173214	0.00932256	1.22015e+06	758199	996152	1.65214e+06	1.55351e+06	1.96974e+06
73	TPR	nucleoprotein TPR [Bos taurus]	1.45843	0.00861542	0.0333584	1278137	1.38002e+06	1.40244e+06	1.66065e+06	7711144	1.78707e+06
74	PTPRC	receptor-type tyrosine-protein phosphatase C precursor [Bos taurus]	1.60581	7.06593e-05	0.000655967	440022	474977	314841	1.47263e+06	768573	1.50201e+06
75	CNTFR	ciliary neurotrophic factor receptor subunit alpha precursor [Bos taurus]	-1.28481	0.000972469	0.00582368	518709	903265	778114	387623	216717	298631
76	MX1	interferon-induced GTP-binding protein Mx1 [Bos taurus]	1.44865	2.09631e-08	5.96704e-07	2.10606e+06	2.68772e+06	2.436e+06	6.96438e+06	3725573	9043902
77	AIF1	allograft inflammatory factor 1 [Bos taurus]	3.36017	0.00104538	0.006152	1.53834e+06	1.25246e+06	1.0453e+06	16867188	3.46769e+06	19056588
78	CAV1	caveolin-1 [Bos taurus]	-3.38636	1.82722e-06	2.91798e-05	12542245	7881187	10410002	1.49057e+06	695245	762856
79	IKBKB	inhibitor of nuclear factor kappa-B kinase subunit beta [Bos taurus]	1.48513	1.90966e-06	3.0283e-05	205522	205771	218045	567378	326841	867569
80	ALOX15	arachidonate 15-lipoxygenase [Bos taurus]	-3.89659	2.62843e-05	0.000287225	2.05207e+06	5899319	3.9102e+06	111488	630428	54520.5
81	CORO1A	coronin-1A [Bos taurus]	2.69166	6.19693e-09	2.0974e-07	6.10526e+06	5398640	4393697	33983880	22073380	46650512
82	MAPK1	mitogen-activated protein kinase 1 [Bos taurus]	1.1421	0.00205678	0.010755	2.29831e+06	2369012	2.34119e+06	5360582	2.81534e+06	7.29205e+06
83	ADAR	PREDICTED: double-stranded RNA-specific adenosine deaminase isoform X8 [Bos taurus]	0.967001	4.64685e-10	2.12165e-08	739927	687035	721813	1.38564e+06	773836	2.04089e+06
84	MRC1	PREDICTED: macrophage mannose receptor 1 isoform X1 [Bos taurus]	1.36923	3.18052e-06	4.71396e-05	614599	343221	268413	1.02057e+06	777096	1.3701e+06
85	STAT1	PREDICTED: signal transducer and activator of transcription 1-alpha/beta isoform X1 [Bos taurus]	3.57434	1.38196e-13	1.28787e-11	1.57107e+06	1.43413e+06	1.49359e+06	19975310	3.22491e+06	30389082
86	ECM1	PREDICTED: extracellular matrix protein 1 isoform X2 [Bos taurus]	1.09304	2.00908e-15	2.84745e-13	1.40258e+06	3.38636e+06	1.51771e+06	1.95672e+06	9226292	2.27054e+06
87	ZBP1	PREDICTED: Z-DNA-binding protein 1 isoform X2 [Bos taurus]	3.32961	0.00494755	0.0215757	63737.6	13097.4	63225.1	624534	49852.6	733689
88	XAF1	PREDICTED: XIAP-associated factor 1 isoform X5 [Bos taurus]	1.02359	0.000128029	0.00109419	163929	977209	163592	993903	468853	1.18973e+06
89	PML	PREDICTED: protein PML isoform X1 [Bos taurus]	1.49906	4.24926e-05	0.000430694	2.73102e+06	1.65602e+06	1.63628e+06	7.80715e+06	1.70165e+06	7.51662e+06
90	PTPN11	PREDICTED: tyrosine-protein phosphatase non-receptor type 11 isoform X1 [Bos taurus]	0.72749	0.00235021	0.0119946	1.03778e+06	807456	870859	1.23387e+06	1703095	1.56022e+06
91	MCM2	PREDICTED: LOW QUALITY PROTEIN: DNA replication licensing factor MCM2 isoform X2 [Bos taurus]	1.86496	8.44845e-05	0.000761255	461380	195274	278937	1.12654e+06	835345	1.44608e+06

## Sheet: 4 BPs RAW Date
Merge and eliminate duplication
tumor necrosis factor superfamily cytokine production	cytokine production	positive regulation of cytokine production	response to cytokine	Merge(91)	Veen(4)
FADD	FADD	FADD	FADD	FADD	FADD
CD2	CD2	CD2	FASN	CD2	HDAC1
HDAC1	MAPK13	MAPK13	STAT3	HDAC1	PYCARD
HSF1	S100B	CD74	OAS1	HSF1	ADIPOQ
CARD9	CD74	HDAC1	GAPDH	CARD9
ARHGEF2	HDAC1	TMEM173	HPX	ARHGEF2
ARRB2	TMEM173	CSF1R	CD74	ARRB2
ARFGEF2	CSF1R	AFAP1L2	HCLS1	ARFGEF2
CD14	AFAP1L2	CARD9	GPD1	CD14
TLR2	HSF1	ARHGEF2	HDAC1	TLR2
PYCARD	LCP2	FGR	SEC61A1	PYCARD
GSTP1	RBPJ	IDO1	CASP8	GSTP1
HSPB1	CARD9	NLRX1	CXCL16	HSPB1
SASH3	ARHGEF2	RGCC	TMEM173	SASH3
ADIPOQ	FGR	TMED7	HSPA5	ADIPOQ
	IDO1	Elane	CSF1R	MAPK13
	INPP5D	C5	RPL13A	S100B
	NLRX1	TBK1	NUB1	CD74
	RGCC	ALOX15B	DDX41	TMEM173
	TMED7	TLR2	DPYSL3	CSF1R
	Elane	PYCARD	KEAP1	AFAP1L2
	NCKAP1L	RPS27A	TMED7	LCP2
	C5	CASP13	SHARPIN	RBPJ
	TBK1	CEBPB	KYNU	FGR
	ARRB2	EIF2AK2	ADAM9	IDO1
	ARFGEF2	ADAM17	Mme	INPP5D
	ALOX15B	TRAF2	STAT6	NLRX1
	CD14	ZC3HAV1	TPR	RGCC
	TLR2	HSPB1	PTPRC	TMED7
	ISG15	SASH3	CNTFR	Elane
	PGLYRP1	ADIPOQ	MX1	NCKAP1L
	PYCARD	Rgcc	AIF1	C5
	RPS27A		CAV1	TBK1
	ANXA1		IKBKB	ALOX15B
	CASP13		ISG15	ISG15
	CEBPB		ALOX15	PGLYRP1
	GSTP1		CORO1A	RPS27A
	EIF2AK2		PYCARD	ANXA1
	ADAM17		MAPK1	CASP13
	TRAF2		EIF2AK2	CEBPB
	ZC3HAV1		ADAR	EIF2AK2
	S100A13		TRAF2	ADAM17
	RIPK3		MRC1	TRAF2
	HSPB1		STAT1	ZC3HAV1
	GPAM		ECM1	S100A13
	PGLYRP3		ZBP1	RIPK3
	MAPK14		XAF1	GPAM
	SASH3		PML	PGLYRP3
	ADIPOQ		ADAM17	MAPK14
	PRKCD		PTPN11	PRKCD
	DLG1		ADIPOQ	DLG1
	Rgcc		MCM2	FASN
				STAT3
				OAS1
				GAPDH
				HPX
				HCLS1
				GPD1
				SEC61A1
				CASP8
				CXCL16
				HSPA5
				RPL13A
				NUB1
				DDX41
				DPYSL3
				KEAP1
				SHARPIN
				KYNU
				ADAM9
				Mme
				STAT6
				TPR
				PTPRC
				CNTFR
				MX1
				AIF1
				CAV1
				IKBKB
				ALOX15
				CORO1A
				MAPK1
				ADAR
				MRC1
				STAT1
				ECM1
				ZBP1
				XAF1
				PML
				PTPN11
				MCM2
