# Supplementary material for: Role of Adiponectin in Regulating Cytokines and Its Contribution to the Occurrence and Progression of Clinical Mastitis in Holstein Cows
Source: Int J Mol Sci. 2025 Mar 22;26(7):2898. doi: 10.3390/ijms26072898 (PMC11988340; doi:10.3390/ijms26072898)
Supplement: Supplementary file 1 [file ijms-26-02898-s001.zip › Supplementary Materials/Table S4(Pathways Analysis RAW Date).xlsx]

## Sheet: 4 Pathways (screen)
Tabel S3 The two Pathways related to ADIPOQ identified from 68 Pathways.（P<0.05 p.adjust<0.05 ）
KEGG_A_class	KEGG_B_class	Pathway	UP DEPS	Down DEPS	Control-vs-mastitis (2079)	All (9291)	Pvalue	Qvalue	Pathway ID	Proteins	K_IDs
Organismal Systems	Endocrine system	PPAR signaling pathway	25	42	67	139	1.35078e-11	8.78006e-10	ko03320	NP_001029162.2(SCP2);NP_001029491.1(ACAA1);NP_001030199.1(PLTP);NP_001033131.1(ACSL6);NP_001068588.1(LPL);NP_001069248.2(EHHADH);NP_001069553.1(ACSL1);NP_001076882.1(CYP27A1);NP_001265550.1(CD36);NP_001291918.1(CPT1A);NP_776435.2(CD36);NP_776738.1(FABP3);NP_776739.1(FABP4);XP_002699912.1(ACSL4);XP_005205381.1(CD36);XP_005205383.1(CD36);XP_005209088.1(ACSL6);XP_005209089.1(ACSL6);XP_005214615.1(PL…	K08764+K07513+K08761+K01897+K01059+K07514+K01897+K00488+K06259+K08765+K06259+K08752+K08753+K01897+K06259+K06259+K01897+K01897+K08761+K01897+K01897+K08765+K01897+K01897+K01897+K01897+K01897+K01897+K01897+K06259+K06259+K06259+K06259+K07296+K01897+K01897+K06259+K06259+K06259+K06259+K06259+K06259+K06259+K06259+K06259+K06259+K06259+K06259+K06259+K06259+K06259+K06259+K06259+K06259+K06259+K06259+K06259+…	K08764+K07513+K08761+K01897+K01059+K07514+K01897+K00488+K06259+K08765+K06259+K08752+K08753+K01897+K06259+K06259+K01897+K01897+K08761+K01897+K01897+K08765+K01897+K01897+K01897+K01897+K01897+K01897+K01897+K06259+K06259+K06259+K06259+K07296+K01897+K01897+K06259+K06259+K06259+K06259+K06259+K06259+K06259+K06259+K06259+K06259+K06259+K06259+K06259+K06259+K06259+K06259+K06259+K06259+K06259+K06259+K06259+…
Organismal Systems	Endocrine system	Adipocytokine signaling pathway	34	40	74	176	3.2064e-09	1.15787e-07	ko04920	NP_001012689.2(STAT3);NP_001033131.1(ACSL6);NP_001039361.1(TRADD);NP_001069553.1(ACSL1);NP_001069877.1(NFKB1);NP_001103272.1(PRKAA1);NP_001265550.1(CD36);NP_001291918.1(CPT1A);NP_776435.2(CD36);NP_776778.1(IKBKB);NP_777027.1(SLC2A1);XP_002691752.2(TRAF2);XP_002699912.1(ACSL4);XP_003585821.1(IRS1);XP_005205381.1(CD36);XP_005205383.1(CD36);XP_005209088.1(ACSL6);XP_005209089.1(ACSL6);XP_005213582.1(…	K04692+K01897+K03171+K01897+K02580+K07198+K06259+K08765+K06259+K07209+K07299+K03173+K01897+K16172+K06259+K06259+K01897+K01897+K03173+K07198+K01897+K01897+K08765+K01897+K01897+K01897+K07293+K07293+K01897+K01897+K01897+K01897+K06259+K06259+K06259+K06259+K07296+K03171+K03171+K04692+K07198+K07198+K07198+K01897+K01897+K06259+K06259+K06259+K06259+K06259+K06259+K06259+K06259+K06259+K06259+K06259+K06259+…	K04692+K01897+K03171+K01897+K02580+K07198+K06259+K08765+K06259+K07209+K07299+K03173+K01897+K16172+K06259+K06259+K01897+K01897+K03173+K07198+K01897+K01897+K08765+K01897+K01897+K01897+K07293+K07293+K01897+K01897+K01897+K01897+K06259+K06259+K06259+K06259+K07296+K03171+K03171+K04692+K07198+K07198+K07198+K01897+K01897+K06259+K06259+K06259+K06259+K06259+K06259+K06259+K06259+K06259+K06259+K06259+K06259+…

## Sheet: 68 Pathways-RAW Date
Control-vs-mastitis.path
NO.	KEGG_A_class	KEGG_B_class	Pathway	Control-vs-mastitis (2079)	All (9291)	Pvalue	Qvalue	Pathway ID	Proteins	K_IDs
1	Metabolism	Global and overview maps	Fatty acid metabolism	51	81	4.18422e-15	1.35987e-12	ko01212	NP_001012687.1(FASN);NP_001017933.1(ACADSB);NP_001020377.2(ECHS1);NP_001029491.1(ACAA1);NP_001029920.1(TECR);NP_001033131.1(ACSL6);NP_001069017.1(ACAT2);NP_001069248.2(EHHADH);NP_001069553.1(ACSL1);NP_001096786.1(HACD3);NP_001231106.1(MCAT);NP_001291918.1(CPT1A);NP_776760.1(HADHA);NP_776761.1(HADHB);NP_776919.1(ACADVL);NP_858055.1(MECR);XP_002699912.1(ACSL4);XP_005209088.1(ACSL6);XP_005209089.1(A…	K00665+K09478+K07511+K07513+K10258+K01897+K00626+K07514+K01897+K10703+K00645+K08765+K07515+K07509+K09479+K07512+K01897+K01897+K01897+K07509+K11262+K11262+K11262+K00665+K09478+K01897+K01897+K08765+K01897+K01897+K01897+K11262+K07511+K01897+K01897+K01897+K01897+K07509+K11262+K11262+K11262+K11262+K11262+K01897+K01897+K01897+K01897+K01897+K01897+K07509+K07509
2	Metabolism	Lipid metabolism	Fatty acid biosynthesis	32	41	5.18175e-14	8.42034e-12	ko00061	NP_001012687.1(FASN);NP_001033131.1(ACSL6);NP_001069553.1(ACSL1);NP_001231106.1(MCAT);XP_002699912.1(ACSL4);XP_005209088.1(ACSL6);XP_005209089.1(ACSL6);XP_005220032.1(ACACA);XP_005220033.1(ACACA);XP_005220035.1(ACACA);XP_005221054.2(FASN);XP_005226050.1(ACSL1);XP_005226051.1(ACSL1);XP_010805344.1(ACSL6);XP_010805345.1(ACSL6);XP_010805346.1(ACSL6);XP_010814045.1(ACACA);XP_015317069.1(ACSL4);XP_015…	K00665+K01897+K01897+K00645+K01897+K01897+K01897+K11262+K11262+K11262+K00665+K01897+K01897+K01897+K01897+K01897+K11262+K01897+K01897+K01897+K01897+K11262+K11262+K11262+K11262+K11262+K01897+K01897+K01897+K01897+K01897+K01897
3	Cellular Processes	Transport and catabolism	Phagosome	104	243	5.22069e-13	5.65574e-11	ko04145	NP_001003900.1(TUBB2A);NP_001012692.2(HLA-DMA);NP_001012695.1(HLA-DRA);NP_001028787.1(CTSS);NP_001028790.1(ACTG1);NP_001029376.1(TUBA1C);NP_001029840.2(BoLA-DQB);NP_001035046.1(ITGAM);NP_001035571.1(HLA-DMB);NP_001035594.1(SEC61A1);NP_001039334.1(ATP6V1F);NP_001039448.1(NCF4);NP_001039517.1(DYNC1LI1);NP_001039838.1(TUBB6);NP_001040087.1(Tap2);NP_001068760.1(SEC61B);NP_001069102.1(TCIRG1);NP_00107…	K07375+K06752+K06752+K01368+K05692+K07374+K06752+K06461+K06752+K10956+K02151+K08012+K10416+K07375+K05654+K09481+K02154+K08488+K05653+K06558+K10789+K06259+K05692+K04391+K06259+K01365+K08009+K21421+K06558+K08011+K08010+K10159+K02152+K02145+K13882+K06498+K02154+K02150+K06560+K06464+K03662+K02147+K02148+K06560+K06259+K06259+K01330+K01330+K04391+K02144+K02144+K08010+K10159+K10159+K10789+K10789+K07897+…
4	Organismal Systems	Digestive system	Salivary secretion	77	168	9.91608e-12	8.05681e-10	ko04970	NP_001071627.1(LYS);NP_001179352.1(PLCB3);NP_776358.1(LPO);NP_776426.1(CATHL3);NP_776908.1(Vamp2);NP_777012.1(PRKCB);NP_777250.1(CATHL1);NP_777251.1(CATHL2);NP_777252.1(CATHL4);NP_777256.1(CATHL7);NP_777257.1(CATHL6);NP_777258.1(SLC9A1);XP_005206101.1(ATP2B1);XP_010803067.1(ATP2B1);XP_010813999.2(LPO);XP_010814001.1(LPO);XP_010814003.1(LPO);XP_015313999.1(LPO);XP_024835317.1(LPO);XP_024835318.1(L…	K13915+K05858+K12550+K13916+K13504+K19662+K13916+K13916+K13916+K13916+K13916+K05742+K05850+K05850+K12550+K12550+K12550+K12550+K12550+K12550+K12550+K12550+K12550+K12550+K12550+K12550+K12550+K12550+K12550+K13916+K13912+K13912+K13912+K13912+K13912+K13912+K13912+K13912+K13912+K13912+K13912+K13912+K13912+K13912+K13912+K13912+K13912+K13912+K13912+K13912+K13912+K13912+K13912+K13912+K13912+K13912+K13912+…
5	Organismal Systems	Endocrine system	PPAR signaling pathway	67	139	1.35078e-11	8.78006e-10	ko03320	NP_001029162.2(SCP2);NP_001029491.1(ACAA1);NP_001030199.1(PLTP);NP_001033131.1(ACSL6);NP_001068588.1(LPL);NP_001069248.2(EHHADH);NP_001069553.1(ACSL1);NP_001076882.1(CYP27A1);NP_001265550.1(CD36);NP_001291918.1(CPT1A);NP_776435.2(CD36);NP_776738.1(FABP3);NP_776739.1(FABP4);XP_002699912.1(ACSL4);XP_005205381.1(CD36);XP_005205383.1(CD36);XP_005209088.1(ACSL6);XP_005209089.1(ACSL6);XP_005214615.1(PL…	K08764+K07513+K08761+K01897+K01059+K07514+K01897+K00488+K06259+K08765+K06259+K08752+K08753+K01897+K06259+K06259+K01897+K01897+K08761+K01897+K01897+K08765+K01897+K01897+K01897+K01897+K01897+K01897+K01897+K06259+K06259+K06259+K06259+K07296+K01897+K01897+K06259+K06259+K06259+K06259+K06259+K06259+K06259+K06259+K06259+K06259+K06259+K06259+K06259+K06259+K06259+K06259+K06259+K06259+K06259+K06259+K06259+…
6	Metabolism	Amino acid metabolism	Valine, leucine and isoleucine degradation	43	75	5.28624e-11	2.86338e-09	ko00280	NP_001013611.2(BCAT2);NP_001017933.1(ACADSB);NP_001020377.2(ECHS1);NP_001029491.1(ACAA1);NP_001029554.1(IVD);NP_001030240.1(ACSF3);NP_001033637.1(PCCB);NP_001039434.2(ALDH7A1);NP_001039460.1(MCEE);NP_001039571.1(HIBADH);NP_001068600.1(HMGCL);NP_001069017.1(ACAT2);NP_001069248.2(EHHADH);NP_001069538.1(OXCT1);NP_001157401.1(Aacs);NP_001192687.1(MCCC1);NP_776330.1(DBT);NP_776364.2(MUT);NP_776759.1(H…	K00826+K09478+K07511+K07513+K00253+K18660+K01966+K14085+K05606+K00020+K01640+K00626+K07514+K01027+K01907+K01968+K09699+K01847+K08683+K07515+K07509+K00166+K00167+K00140+K07509+K18660+K03334+K01847+K09478+K00253+K01969+K03334+K03334+K07511+K07509+K03334+K03334+K01847+K09699+K00140+K00140+K07509+K07509
7	Metabolism	Global and overview maps	Carbon metabolism	74	167	1.79504e-10	8.3341e-09	ko01200	NP_001013607.1(TPI1);NP_001020377.2(ECHS1);NP_001029206.1(GAPDH);NP_001029471.1(PGK1);NP_001029811.1(SUCLG2);NP_001030189.1(PHGDH);NP_001030254.1(SUCLG1);NP_001030510.2(RPIA);NP_001033637.1(PCCB);NP_001035561.1(GPI);NP_001039460.1(MCEE);NP_001068736.1(PFKM);NP_001069017.1(ACAT2);NP_001069130.1(SDS);NP_001069248.2(EHHADH);NP_001069498.1(OGDH);NP_001069781.1(IDH3G);NP_001070282.1(ME2);NP_001091548.…	K01803+K07511+K00134+K00927+K01900+K00058+K01899+K01807+K01966+K01810+K05606+K00850+K00626+K17989+K07514+K00164+K00030+K00027+K01783+K00161+K01623+K12407+K01895+K00030+K00850+K00873+K01847+K01689+K07515+K01895+K14455+K00031+K00140+K14454+K00031+K00031+K00844+K00297+K01847+K01623+K01958+K01958+K01958+K01958+K01958+K01958+K01958+K01958+K00030+K00850+K00027+K01623+K07511+K01958+K00030+K00844+K17989+…
8	Metabolism	Carbohydrate metabolism	Propanoate metabolism	35	57	2.41384e-10	9.80623e-09	ko00640	NP_001020377.2(ECHS1);NP_001029811.1(SUCLG2);NP_001030254.1(SUCLG1);NP_001030492.2(ECHDC1);NP_001033637.1(PCCB);NP_001039460.1(MCEE);NP_001069017.1(ACAT2);NP_001069248.2(EHHADH);NP_001098809.1(ACSS2);NP_776330.1(DBT);NP_776364.2(MUT);NP_776524.1(LDHA);NP_776760.1(HADHA);NP_776931.1(BCKDHA);NP_776932.1(BCKDHB);NP_777171.1(Acss1);NP_787005.1(ALDH6A1);XP_005210749.1(ECHDC1);XP_005220032.1(ACACA);XP_…	K07511+K01900+K01899+K18426+K01966+K05606+K00626+K07514+K01895+K09699+K01847+K00016+K07515+K00166+K00167+K01895+K00140+K18426+K11262+K11262+K11262+K01847+K00016+K11262+K00016+K07511+K11262+K11262+K11262+K11262+K11262+K01847+K09699+K00140+K00140
9	Organismal Systems	Endocrine system	Adipocytokine signaling pathway	74	176	3.2064e-09	1.15787e-07	ko04920	NP_001012689.2(STAT3);NP_001033131.1(ACSL6);NP_001039361.1(TRADD);NP_001069553.1(ACSL1);NP_001069877.1(NFKB1);NP_001103272.1(PRKAA1);NP_001265550.1(CD36);NP_001291918.1(CPT1A);NP_776435.2(CD36);NP_776778.1(IKBKB);NP_777027.1(SLC2A1);XP_002691752.2(TRAF2);XP_002699912.1(ACSL4);XP_003585821.1(IRS1);XP_005205381.1(CD36);XP_005205383.1(CD36);XP_005209088.1(ACSL6);XP_005209089.1(ACSL6);XP_005213582.1(…	K04692+K01897+K03171+K01897+K02580+K07198+K06259+K08765+K06259+K07209+K07299+K03173+K01897+K16172+K06259+K06259+K01897+K01897+K03173+K07198+K01897+K01897+K08765+K01897+K01897+K01897+K07293+K07293+K01897+K01897+K01897+K01897+K06259+K06259+K06259+K06259+K07296+K03171+K03171+K04692+K07198+K07198+K07198+K01897+K01897+K06259+K06259+K06259+K06259+K06259+K06259+K06259+K06259+K06259+K06259+K06259+K06259+…
10	Metabolism	Lipid metabolism	Fatty acid degradation	38	70	5.75839e-09	1.85889e-07	ko00071	NP_001017933.1(ACADSB);NP_001020377.2(ECHS1);NP_001029491.1(ACAA1);NP_001033131.1(ACSL6);NP_001039434.2(ALDH7A1);NP_001039861.1(ECI1);NP_001069017.1(ACAT2);NP_001069248.2(EHHADH);NP_001069553.1(ACSL1);NP_001291918.1(CPT1A);NP_776760.1(HADHA);NP_776761.1(HADHB);NP_776919.1(ACADVL);XP_002699912.1(ACSL4);XP_005209088.1(ACSL6);XP_005209089.1(ACSL6);XP_005212988.1(HADHB);XP_005225897.2(ACADSB);XP_0052…	K09478+K07511+K07513+K01897+K14085+K13238+K00626+K07514+K01897+K08765+K07515+K07509+K09479+K01897+K01897+K01897+K07509+K09478+K01897+K01897+K08765+K01897+K01897+K01897+K07511+K01897+K01897+K01897+K01897+K07509+K01897+K01897+K01897+K01897+K01897+K01897+K07509+K07509
11	Metabolism	Global and overview maps	Biosynthesis of amino acids	55	119	6.29164e-09	1.85889e-07	ko01230	NP_001013607.1(TPI1);NP_001013611.2(BCAT2);NP_001019738.1(CTH);NP_001029206.1(GAPDH);NP_001029471.1(PGK1);NP_001029600.1(ASL);NP_001030189.1(PHGDH);NP_001030510.2(RPIA);NP_001068736.1(PFKM);NP_001069130.1(SDS);NP_001069781.1(IDH3G);NP_001091548.1(RPE);NP_001095385.1(Aldoa);NP_001095470.1(CBSL);NP_001139344.1(IDH3B);NP_001180149.2(PFKP);NP_001192656.1(PKM);NP_776317.1(ASS1);NP_776474.2(ENO1);NP_77…	K01803+K00826+K01758+K00134+K00927+K01755+K00058+K01807+K00850+K17989+K00030+K01783+K01623+K01697+K00030+K00850+K00873+K01940+K01689+K14455+K00031+K14454+K00031+K00031+K01758+K01623+K01958+K01958+K01958+K01958+K01958+K01958+K01958+K01958+K00030+K01697+K00850+K01623+K01755+K01958+K00030+K17989+K17989+K01623+K01623+K01623+K01697+K01697+K01958+K01958+K00030+K00850+K00850+K00850+K00850
12	Metabolism	Carbohydrate metabolism	Pyruvate metabolism	34	60	8.3913e-09	2.10875e-07	ko00620	NP_001039434.2(ALDH7A1);NP_001069017.1(ACAT2);NP_001070282.1(ME2);NP_001094516.1(PDHA1);NP_001098809.1(ACSS2);NP_001192656.1(PKM);NP_776524.1(LDHA);NP_777171.1(Acss1);XP_005220032.1(ACACA);XP_005220033.1(ACACA);XP_005220035.1(ACACA);XP_005226796.1(LDHA);XP_005227044.1(PC);XP_005227045.1(PC);XP_005227046.1(PC);XP_005227047.1(PC);XP_005227048.1(PC);XP_005227049.1(PC);XP_005227050.1(PC);XP_005227051…	K14085+K00626+K00027+K00161+K01895+K00873+K00016+K01895+K11262+K11262+K11262+K00016+K01958+K01958+K01958+K01958+K01958+K01958+K01958+K01958+K11262+K00027+K00016+K01958+K11262+K11262+K11262+K11262+K11262+K00027+K00027+K00027+K01958+K01958
13	Human Diseases	Infectious diseases	Malaria	41	79	8.43498e-09	2.10875e-07	ko05144	NP_001094628.1(VCAM1);NP_001265550.1(CD36);NP_776435.2(CD36);NP_776622.1(TLR2);NP_776909.1(VCAM1);NP_786975.1(ITGB2);NP_937864.2(ITGAL);XP_005205381.1(CD36);XP_005205383.1(CD36);XP_005217503.1(TLR2);XP_005217504.1(TLR2);XP_015324298.1(CD36);XP_015324300.1(CD36);XP_015324301.1(CD36);XP_015324304.1(CD36);XP_015330814.1(TLR2);XP_015330815.1(TLR2);XP_024832770.1(TLR2);XP_024846181.1(CD36);XP_02484618…	K06527+K06259+K06259+K10159+K06527+K06464+K05718+K06259+K06259+K10159+K10159+K06259+K06259+K06259+K06259+K10159+K10159+K10159+K06259+K06259+K06259+K06259+K06259+K06259+K06259+K06259+K06259+K06259+K06259+K06259+K06259+K06259+K06259+K06259+K06259+K06259+K06259+K06259+K06259+K06259+K06259
14	Metabolism	Global and overview maps	Metabolic pathways	467	1715	9.01202e-08	2.09208e-06	ko01100	NP_001001173.2(OPLAH);NP_001007810.1(HSD17B4);NP_001012687.1(FASN);NP_001013600.1(AK1);NP_001013607.1(TPI1);NP_001013611.2(BCAT2);NP_001014849.1(COQ7);NP_001014912.1(HMOX1);NP_001015528.1(MVK);NP_001015613.1(CKB);NP_001015633.1(POLR2G);NP_001017933.1(ACADSB);NP_001019738.1(CTH);NP_001020377.2(ECHS1);NP_001029162.2(SCP2);NP_001029206.1(GAPDH);NP_001029452.1(LTA4H);NP_001029471.1(PGK1);NP_001029486…	K01469+K12405+K00665+K00939+K01803+K00826+K06134+K00510+K00869+K00933+K03015+K09478+K01758+K07511+K08764+K00134+K01254+K00927+K00884+K07513+K00387+K00253+K01755+K01950+K00999+K00019+K01900+K10258+K01785+K00058+K01899+K21418+K21749+K01807+K00802+K00008+K01081+K00682+K01897+K13523+K11205+K00542+K01966+K01810+K11787+K03955+K02151+K14085+K07151+K05606+K01832+K01858+K13800+K00020+K02377+K13273+K13370+…
15	Organismal Systems	Digestive system	Fat digestion and absorption	33	62	1.08913e-07	2.35979e-06	ko04975	NP_001069017.1(ACAT2);NP_001265550.1(CD36);NP_776435.2(CD36);NP_777231.1(GOT2);XP_005205381.1(CD36);XP_005205383.1(CD36);XP_015324298.1(CD36);XP_015324300.1(CD36);XP_015324301.1(CD36);XP_015324304.1(CD36);XP_024846181.1(CD36);XP_024846182.1(CD36);XP_024846183.1(CD36);XP_024846184.1(CD36);XP_024846185.1(CD36);XP_024846186.1(CD36);XP_024846187.1(CD36);XP_024846188.1(CD36);XP_024846189.1(CD36);XP_02…	K00626+K06259+K06259+K14455+K06259+K06259+K06259+K06259+K06259+K06259+K06259+K06259+K06259+K06259+K06259+K06259+K06259+K06259+K06259+K06259+K06259+K06259+K06259+K06259+K06259+K06259+K06259+K06259+K06259+K06259+K06259+K06259+K06259
16	Metabolism	Amino acid metabolism	Cysteine and methionine metabolism	33	65	4.67114e-07	9.48826e-06	ko00270	NP_001013611.2(BCAT2);NP_001019738.1(CTH);NP_001030548.1(SMS);NP_001033232.1(GCLM);NP_001069130.1(SDS);NP_001095470.1(CBSL);NP_776524.1(LDHA);NP_777231.1(GOT2);NP_803468.1(GOT1);NP_872592.2(DNMT1);XP_002689552.1(MTAP);XP_005204538.1(CTH);XP_005208769.2(DNMT1);XP_005219195.1(IL4I1);XP_005226796.1(LDHA);XP_010799955.1(CBSL);XP_010805078.1(DNMT1);XP_010819169.1(LDHA);XP_015313720.1(IL4I1);XP_0153137…	K00826+K01758+K00802+K11205+K17989+K01697+K00016+K14455+K14454+K00558+K00772+K01758+K00558+K03334+K00016+K01697+K00558+K00016+K03334+K03334+K00558+K00558+K00558+K17989+K17989+K03334+K03334+K01697+K01697+K00558+K00558+K00558+K00558
17	Human Diseases	Cardiovascular diseases	Fluid shear stress and atherosclerosis	72	190	7.55846e-07	1.445e-05	ko05418	NP_001007809.1(CAV2);NP_001012688.1(HSP90AA1);NP_001014912.1(HMOX1);NP_001014947.1(MAPK13);NP_001028790.1(ACTG1);NP_001029217.1(MAP2K6);NP_001030218.1(MGST3);NP_001040025.1(Gstm5);NP_001069609.1(CTNNB1);NP_001069877.1(NFKB1);NP_001092351.2(ARHGEF2);NP_001094612.1(KEAP1);NP_001094628.1(VCAM1);NP_001103272.1(PRKAA1);NP_001104274.1(SRC);NP_001192477.1(PIK3CD);NP_776317.1(ASS1);NP_776404.2(ACTB);NP_7…	K12958+K04079+K00510+K04441+K05692+K04433+K00799+K00799+K02105+K02580+K12791+K10456+K06527+K07198+K05704+K00922+K01940+K05692+K06278+K01365+K08009+K08011+K08010+K07209+K06527+K09487+K01398+K07860+K00799+K14381+K00799+K12791+K12791+K12791+K10456+K05704+K05704+K05704+K00922+K00922+K08010+K04433+K04433+K07198+K02105+K02105+K00799+K12791+K14381+K05704+K05704+K00922+K00922+K04441+K12791+K10456+K00922+…
18	Cellular Processes	Transport and catabolism	Peroxisome	53	128	9.66248e-07	1.74461e-05	ko04146	NP_001007810.1(HSD17B4);NP_001015528.1(MVK);NP_001029162.2(SCP2);NP_001029491.1(ACAA1);NP_001029712.1(PEX19);NP_001033131.1(ACSL6);NP_001039616.1(PMVK);NP_001040073.1(NUDT12);NP_001068600.1(HMGCL);NP_001068625.2(ACOT8);NP_001069002.1(EPHX2);NP_001069248.2(EHHADH);NP_001069553.1(ACSL1);NP_001092502.1(FAR1);NP_001193648.1(AGPS);NP_776567.1(PHYH);NP_777247.2(DHRS4);NP_786984.1(IDH2);NP_803460.1(CROT…	K12405+K00869+K08764+K07513+K13337+K01897+K13273+K03426+K01640+K11992+K08726+K07514+K01897+K13356+K00803+K00477+K11147+K00031+K05940+K00031+K04564+K01897+K00031+K01897+K01897+K03426+K03426+K03426+K11992+K13356+K13343+K13237+K01897+K01897+K01897+K01897+K01897+K13356+K01897+K01897+K01897+K01897+K00869+K12663+K01897+K01897+K05940+K05940+K01897+K01897+K01897+K01897+K03426
19	Human Diseases	Cancers	Viral carcinogenesis	117	353	1.43269e-06	2.45066e-05	ko05203	NP_001012689.2(STAT3);NP_001014855.1(Psmc1);NP_001019677.1(IRF9);NP_001029802.1(GRB2);NP_001032521.1(HDAC1);NP_001039361.1(TRADD);NP_001039435.1(CASP8);NP_001039607.1(GTF2B);NP_001039615.1(GTF2H1);NP_001069877.1(NFKB1);NP_001070469.1(RBPJ);NP_001071386.1(BAK1);NP_001093816.1(CDKN1B);NP_001095571.1(Nfkb2);NP_001103471.1(KRAS);NP_001104274.1(SRC);NP_001106755.1(GSN);NP_001157494.1(CREBBP);NP_001179…	K04692+K03062+K04693+K04364+K06067+K03171+K04398+K03124+K03141+K02580+K06053+K14021+K06624+K04469+K07827+K05704+K05768+K04498+K02091+K00922+K00873+K11643+K02159+K05768+K16198+K04371+K16195+K15979+K03173+K04398+K06067+K02091+K02091+K02091+K02091+K11643+K11643+K11643+K06053+K06053+K06053+K05855+K16195+K16195+K03173+K05704+K05704+K05704+K00922+K00922+K14021+K02158+K02158+K11643+K05855+K04693+K04693+…
20	Metabolism	Carbohydrate metabolism	Galactose metabolism	27	51	1.79185e-06	2.91176e-05	ko00052	NP_001029967.1(GALM);NP_001068736.1(PFKM);NP_001092851.1(GALK1);NP_001095772.1(GCK);NP_001180149.2(PFKP);NP_001193137.1(GALE);NP_776338.1(GAA);NP_776637.1(UGP2);NP_776803.1(LALBA);NP_803478.1(B4GALT1);XP_005203235.3(GALE);XP_005203236.3(GALE);XP_005209192.1(HK3);XP_005212740.1(GALM);XP_005212741.1(GALM);XP_005221192.1(GAA);XP_005221193.1(GAA);XP_010803339.1(PFKM);XP_010814808.1(GAA);XP_010815721.…	K01785+K00850+K00849+K12407+K00850+K01784+K12316+K00963+K00704+K07966+K01784+K01784+K00844+K01785+K01785+K12316+K12316+K00850+K12316+K12309+K12309+K00844+K12316+K00850+K00850+K00850+K00850
21	Human Diseases	Cancers	Hepatocellular carcinoma	101	299	2.9372e-06	4.54566e-05	ko05225	NP_001014912.1(HMOX1);NP_001028790.1(ACTG1);NP_001029802.1(GRB2);NP_001030218.1(MGST3);NP_001033160.2(MAP2K2);NP_001040025.1(Gstm5);NP_001069609.1(CTNNB1);NP_001071386.1(BAK1);NP_001094612.1(KEAP1);NP_001098505.1(ACTL6A);NP_001099084.1(SMARCA4);NP_001103471.1(KRAS);NP_001179230.1(CDK6);NP_001192477.1(PIK3CD);NP_001192714.1(ARID1A);NP_001291941.1(PBRM1);NP_776319.1(BAX);NP_776404.2(ACTB);NP_777012…	K00510+K05692+K04364+K00799+K04369+K00799+K02105+K14021+K10456+K11340+K11647+K07827+K02091+K00922+K11653+K11757+K02159+K05692+K19662+K04371+K00799+K00799+K11765+K03099+K02091+K02091+K02091+K02091+K10456+K03099+K03099+K00922+K00922+K02105+K02105+K11757+K11757+K14021+K02158+K02158+K00799+K00922+K00922+K04364+K11757+K11757+K11757+K11757+K11757+K11757+K02159+K11757+K14021+K10456+K00922+K00922+K00922+…
22	Metabolism	Carbohydrate metabolism	Citrate cycle (TCA cycle)	24	44	3.35153e-06	4.95112e-05	ko00020	NP_001029811.1(SUCLG2);NP_001030254.1(SUCLG1);NP_001069498.1(OGDH);NP_001069781.1(IDH3G);NP_001094516.1(PDHA1);NP_001139344.1(IDH3B);NP_786984.1(IDH2);NP_851355.2(IDH1);XP_005202754.1(IDH1);XP_005220772.1(ACLY);XP_005227044.1(PC);XP_005227045.1(PC);XP_005227046.1(PC);XP_005227047.1(PC);XP_005227048.1(PC);XP_005227049.1(PC);XP_005227050.1(PC);XP_005227051.1(PC);XP_005227754.1(IDH3G);XP_015316738.1…	K01900+K01899+K00164+K00030+K00161+K00030+K00031+K00031+K00031+K01648+K01958+K01958+K01958+K01958+K01958+K01958+K01958+K01958+K00030+K01958+K00030+K01958+K01958+K00030
23	Human Diseases	Infectious diseases	Kaposi sarcoma-associated herpesvirus infection	96	290	1.33275e-05	0.000188323	ko05167	NP_001007817.1(FADD);NP_001012689.2(STAT3);NP_001014947.1(MAPK13);NP_001019677.1(IRF9);NP_001028799.1(BECN1);NP_001029217.1(MAP2K6);NP_001033160.2(MAP2K2);NP_001039361.1(TRADD);NP_001039435.1(CASP8);NP_001068832.1(ATG3);NP_001069609.1(CTNNB1);NP_001069877.1(NFKB1);NP_001071386.1(BAK1);NP_001103471.1(KRAS);NP_001103664.1(HCK);NP_001104274.1(SRC);NP_001106785.1(GNG7);NP_001107236.1(TYK2);NP_0011079…	K02373+K04692+K04441+K04693+K08334+K04433+K04369+K03171+K04398+K08343+K02105+K02580+K14021+K07827+K08893+K05704+K04543+K11219+K04545+K04498+K02091+K05410+K00922+K11221+K02159+K07826+K07209+K04371+K16195+K03173+K17332+K11220+K11220+K04398+K02091+K02091+K02091+K02091+K05410+K11219+K11219+K11219+K05855+K07826+K16195+K16195+K03173+K05704+K05704+K05704+K17332+K00922+K00922+K04433+K04433+K02105+K02105+…
24	Human Diseases	Endocrine and metabolic diseases	Insulin resistance	66	184	1.81944e-05	0.000238109	ko04931	NP_001012689.2(STAT3);NP_001069877.1(NFKB1);NP_001077191.1(RPS6KA1);NP_001093796.1(PTPN1);NP_001094769.1(GYS1);NP_001103272.1(PRKAA1);NP_001103431.1(Gfpt1);NP_001192477.1(PIK3CD);NP_001265550.1(CD36);NP_001291918.1(CPT1A);NP_776435.2(CD36);NP_776778.1(IKBKB);NP_777012.1(PRKCB);NP_777027.1(SLC2A1);XP_003585821.1(IRS1);XP_005203256.1(RPS6KA1);XP_005203257.1(RPS6KA1);XP_005203258.1(RPS6KA1);XP_00520…	K04692+K02580+K04373+K05696+K00693+K07198+K00820+K00922+K06259+K08765+K06259+K07209+K19662+K07299+K16172+K04373+K04373+K04373+K06259+K06259+K00922+K00922+K07198+K08765+K09667+K00922+K00922+K07293+K07293+K06259+K06259+K06259+K06259+K00922+K00922+K00922+K00922+K04692+K07198+K07198+K07198+K06068+K06068+K06259+K06259+K06259+K06259+K06259+K06259+K06259+K06259+K06259+K06259+K06259+K06259+K06259+K06259+…
25	Organismal Systems	Immune system	C-type lectin receptor signaling pathway	77	223	1.83161e-05	0.000238109	ko04625	NP_001014947.1(MAPK13);NP_001019677.1(IRF9);NP_001039435.1(CASP8);NP_001039882.1(CYLD);NP_001068842.1(LSP1);NP_001069877.1(NFKB1);NP_001070366.1(PAK1);NP_001070579.1(CARD9);NP_001095571.1(Nfkb2);NP_001103471.1(KRAS);NP_001104274.1(SRC);NP_001192477.1(PIK3CD);NP_001192618.1(STAT2);NP_776778.1(IKBKB);NP_777155.1(PYCARD);NP_786987.1(MAPK1);XP_002692403.3(NFATC2);XP_002692967.2(CASP1);XP_002695213.2(…	K04441+K04693+K04398+K08601+K14957+K02580+K04409+K12794+K04469+K07827+K05704+K00922+K11221+K07209+K12799+K04371+K17332+K01370+K09253+K11220+K11220+K04398+K05855+K05704+K05704+K05704+K17332+K00922+K00922+K08601+K05855+K04693+K04693+K05704+K05704+K00922+K00922+K07293+K07293+K04441+K04409+K04409+K04409+K04409+K08601+K01370+K00922+K00922+K00922+K00922+K08601+K08601+K08601+K08601+K08601+K05859+K06068+…
26	Human Diseases	Immune diseases	Rheumatoid arthritis	32	72	2.48479e-05	0.000310599	ko05323	NP_001012692.2(HLA-DMA);NP_001012695.1(HLA-DRA);NP_001029607.1(CTSK);NP_001029840.2(BoLA-DQB);NP_001035571.1(HLA-DMB);NP_001039334.1(ATP6V1F);NP_001069102.1(TCIRG1);NP_776457.1(CTSL);NP_776622.1(TLR2);NP_776670.1(ATP6V1G1);NP_776929.1(ATP6V1A);NP_777179.1(ATP6V0A1);NP_777235.1(ATP6V1E1);NP_786975.1(ITGB2);NP_787000.1(ATP6AP1);NP_788844.2(ATP6V1B2);NP_788849.1(ATP6V1C1);NP_937864.2(ITGAL);XP_00521…	K06752+K06752+K01371+K06752+K06752+K02151+K02154+K01365+K10159+K02152+K02145+K02154+K02150+K06464+K03662+K02147+K02148+K05718+K02144+K02144+K10159+K10159+K05408+K02145+K02144+K10159+K10159+K10159+K02154+K02154+K01371+K02144
27	Human Diseases	Infectious diseases	Human cytomegalovirus infection	110	348	3.20788e-05	0.000386133	ko05163	NP_001007817.1(FADD);NP_001012689.2(STAT3);NP_001014947.1(MAPK13);NP_001029217.1(MAP2K6);NP_001029802.1(GRB2);NP_001033160.2(MAP2K2);NP_001039350.1(TAPBP);NP_001039361.1(TRADD);NP_001039435.1(CASP8);NP_001039822.1(TMEM173);NP_001040087.1(Tap2);NP_001069609.1(CTNNB1);NP_001069877.1(NFKB1);NP_001071386.1(BAK1);NP_001071495.1(SP1);NP_001091527.1(TAP1);NP_001095722.1(PTK2B);NP_001103471.1(KRAS);NP_00…	K02373+K04692+K04441+K04433+K04364+K04369+K08058+K03171+K04398+K12654+K05654+K02105+K02580+K14021+K04684+K05653+K05871+K07827+K05704+K04543+K04545+K02091+K05858+K05410+K00922+K08055+K02159+K07826+K08056+K07209+K19662+K07860+K04371+K08055+K03099+K03173+K17332+K04514+K04398+K02091+K02091+K02091+K02091+K05410+K07826+K03099+K03099+K03173+K05704+K05704+K05704+K17332+K00922+K00922+K12330+K12330+K04433+…
28	Human Diseases	Infectious diseases	Influenza A	84	252	3.44009e-05	0.000399296	ko05164	NP_001012692.2(HLA-DMA);NP_001012695.1(HLA-DRA);NP_001014947.1(MAPK13);NP_001019677.1(IRF9);NP_001025017.1(OAS1);NP_001028790.1(ACTG1);NP_001028935.1(DNAJB1);NP_001029217.1(MAP2K6);NP_001029621.1(KPNA2);NP_001029840.2(BoLA-DQB);NP_001033160.2(MAP2K2);NP_001035571.1(HLA-DMB);NP_001069877.1(NFKB1);NP_001091634.1(RNASEL);NP_001095705.1(NLRX1);NP_001107236.1(TYK2);NP_001157494.1(CREBBP);NP_001179190.…	K06752+K06752+K04441+K04693+K14216+K05692+K09507+K04433+K15043+K06752+K04369+K06752+K02580+K01165+K12653+K11219+K04498+K14290+K05410+K00922+K11221+K14754+K05692+K07209+K19662+K05863+K12799+K04371+K00787+K16195+K03283+K12968+K16196+K01370+K14754+K14754+K11220+K11220+K00787+K00787+K12968+K05410+K11219+K11219+K11219+K16196+K16195+K16195+K14290+K14290+K14290+K12653+K00922+K00922+K04433+K04433+K10054+…
29	Environmental Information Processing	Signal transduction	MAPK signaling pathway - fly	61	170	3.6848e-05	0.000399831	ko04013	NP_001014947.1(MAPK13);NP_001015592.1(PFN1);NP_001029802.1(GRB2);NP_001039882.1(CYLD);NP_001103471.1(KRAS);NP_001104274.1(SRC);NP_001138704.1(Tbl1x);NP_001179190.1(Xpo1);NP_001179958.2(TBL1XR1);NP_786987.1(MAPK1);NP_963285.2(SOD2);XP_002690423.4(MAP3K4);XP_002691287.2(SOS1);XP_005211162.3(MAP3K4);XP_005212765.1(SOS1);XP_005212766.1(SOS1);XP_005212828.1(Xpo1);XP_005212829.1(Xpo1);XP_005212830.1(Xp…	K04441+K05759+K04364+K08601+K07827+K05704+K04508+K14290+K04508+K04371+K04564+K04428+K03099+K04428+K03099+K03099+K14290+K14290+K14290+K05704+K05704+K05704+K08601+K20225+K20225+K20225+K05704+K05704+K07293+K07293+K04364+K04441+K20225+K04508+K04428+K04428+K14290+K08601+K08601+K08601+K08601+K08601+K08601+K17608+K17608+K04364+K04441+K04508+K04508+K04508+K04508+K04508+K04508+K04508+K04508+K04508+K07827+…
30	Organismal Systems	Digestive system	Cholesterol metabolism	41	102	3.69075e-05	0.000399831	ko04979	NP_001030199.1(PLTP);NP_001068588.1(LPL);NP_001073694.1(LRPAP1);NP_001076882.1(CYP27A1);NP_001096793.1(LIPA);NP_001265550.1(CD36);NP_776435.2(CD36);XP_005205381.1(CD36);XP_005205383.1(CD36);XP_005214615.1(PLTP);XP_015316049.2(LIPA);XP_015324298.1(CD36);XP_015324300.1(CD36);XP_015324301.1(CD36);XP_015324304.1(CD36);XP_024846181.1(CD36);XP_024846182.1(CD36);XP_024846183.1(CD36);XP_024846184.1(CD36)…	K08761+K01059+K22290+K00488+K01052+K06259+K06259+K06259+K06259+K08761+K01052+K06259+K06259+K06259+K06259+K06259+K06259+K06259+K06259+K06259+K06259+K06259+K06259+K06259+K06259+K06259+K06259+K06259+K06259+K06259+K06259+K06259+K06259+K06259+K06259+K06259+K06259+K06259+K22290+K08761+K08761
31	Human Diseases	Cancers	Chemical carcinogenesis	28	63	7.87395e-05	0.000821348	ko05204	NP_001029801.1(EPHX1);NP_001030218.1(MGST3);NP_001040025.1(Gstm5);NP_001068838.1(KYAT3);NP_787019.1(GSTM1);NP_803482.1(GSTP1);NP_803487.1(SULT1A1);XP_005204338.1(KYAT3);XP_005204339.1(KYAT3);XP_005204340.2(KYAT3);XP_005216888.1(EPHX1);XP_005216889.1(EPHX1);XP_005216890.1(EPHX1);XP_005224892.1(SULT1A1);XP_005224893.1(SULT1A1);XP_010801016.1(MGST3);XP_010811430.1(EPHX1);XP_010817690.1(SULT1A1);XP_0…	K01253+K00799+K00799+K00816+K00799+K00799+K01014+K00816+K00816+K00816+K01253+K01253+K01253+K01014+K01014+K00799+K01253+K01014+K01014+K00816+K01014+K01014+K01014+K07424+K00816+K00816+K00816+K00816
32	Metabolism	Amino acid metabolism	Tryptophan metabolism	24	51	8.33911e-05	0.000821348	ko00380	NP_001020377.2(ECHS1);NP_001039434.2(ALDH7A1);NP_001068838.1(KYAT3);NP_001069017.1(ACAT2);NP_001069248.2(EHHADH);NP_001069498.1(OGDH);NP_001095336.1(IDO1);NP_001178237.1(KYNU);NP_776760.1(HADHA);NP_808813.2(MAOB);XP_005204338.1(KYAT3);XP_005204339.1(KYAT3);XP_005204340.2(KYAT3);XP_005219195.1(IL4I1);XP_015313720.1(IL4I1);XP_015313721.1(IL4I1);XP_015316088.1(ECHS1);XP_015319854.1(KYAT3);XP_0248350…	K07511+K14085+K00816+K00626+K07514+K00164+K00463+K01556+K07515+K00274+K00816+K00816+K00816+K03334+K03334+K03334+K07511+K00816+K03334+K03334+K00816+K00816+K00816+K00816
33	Human Diseases	Infectious diseases	Vibrio cholerae infection	25	54	8.33984e-05	0.000821348	ko05110	NP_001028790.1(ACTG1);NP_001035594.1(SEC61A1);NP_001039334.1(ATP6V1F);NP_001068760.1(SEC61B);NP_001069102.1(TCIRG1);NP_001096818.1(ERO1A);NP_776404.2(ACTB);NP_776670.1(ATP6V1G1);NP_776929.1(ATP6V1A);NP_777179.1(ATP6V0A1);NP_777235.1(ATP6V1E1);NP_787000.1(ATP6AP1);NP_788844.2(ATP6V1B2);NP_788849.1(ATP6V1C1);XP_005215461.1(ATP6V1H);XP_005215462.1(ATP6V1H);XP_015326478.1(ATP6V1A);XP_015329918.1(ATP6…	K05692+K10956+K02151+K09481+K02154+K10950+K05692+K02152+K02145+K02154+K02150+K03662+K02147+K02148+K02144+K02144+K02145+K02144+K05859+K05701+K05701+K05701+K02154+K02154+K02144
34	Human Diseases	Infectious diseases	Epstein-Barr virus infection	124	410	9.58707e-05	0.000916411	ko05169	NP_001012689.2(STAT3);NP_001012692.2(HLA-DMA);NP_001012695.1(HLA-DRA);NP_001014855.1(Psmc1);NP_001014947.1(MAPK13);NP_001015633.1(POLR2G);NP_001029217.1(MAP2K6);NP_001029840.2(BoLA-DQB);NP_001032521.1(HDAC1);NP_001035571.1(HLA-DMB);NP_001035645.1(IRAK1);NP_001039361.1(TRADD);NP_001039607.1(GTF2B);NP_001069877.1(NFKB1);NP_001070469.1(RBPJ);NP_001092461.1(FGR);NP_001093816.1(CDKN1B);NP_001095571.1(…	K04692+K06752+K06752+K03062+K04441+K03015+K04433+K06752+K06067+K06752+K04730+K03171+K03124+K02580+K06053+K08891+K06624+K04469+K11219+K04498+K14290+K05410+K14317+K00922+K03006+K07606+K07209+K16198+K16195+K05718+K03283+K15979+K16196+K03173+K09253+K10591+K06067+K08891+K08891+K08891+K08891+K08891+K05410+K06053+K06053+K06053+K11219+K11219+K11219+K05855+K16196+K16195+K16195+K14290+K14290+K14290+K14317+…
35	Organismal Systems	Immune system	Fc gamma R-mediated phagocytosis	76	230	0.000110348	0.00102466	ko04666	NP_001014844.1(ARPC1B);NP_001033199.1(VASP);NP_001040006.1(BIN1);NP_001069640.1(MARCKSL1);NP_001069744.1(Marcks);NP_001070366.1(PAK1);NP_001071542.1(VAV1);NP_001074980.1(WASF2);NP_001095352.1(INPP5D);NP_001103664.1(HCK);NP_001106755.1(GSN);NP_001192477.1(PIK3CD);NP_001193452.1(PTPRC);NP_776544.1(NCF1);NP_776602.1(SCIN);NP_776963.1(FCGR1A);NP_777012.1(PRKCB);NP_786986.1(RAC2);NP_786987.1(MAPK1);XP…	K05757+K06274+K12562+K13536+K12561+K04409+K05730+K05748+K03084+K08893+K05768+K00922+K06478+K08011+K05768+K06498+K19662+K07860+K04371+K05730+K07941+K12562+K12562+K12562+K12562+K12562+K12562+K12562+K12562+K12562+K12562+K12562+K05748+K05855+K00922+K00922+K06478+K12562+K12562+K12562+K12562+K12562+K12562+K05855+K00922+K00922+K06478+K06478+K04409+K04409+K04409+K04409+K12562+K06478+K06478+K06478+K06478+…
36	Metabolism	Amino acid metabolism	Alanine, aspartate and glutamate metabolism	23	49	0.000122615	0.00110694	ko00250	NP_001029600.1(ASL);NP_001069121.1(ASNS);NP_001071432.1(GLS);NP_001099116.1(ALDH4A1);NP_001103431.1(Gfpt1);NP_776317.1(ASS1);NP_777231.1(GOT2);NP_803468.1(GOT1);XP_005219195.1(IL4I1);XP_005220265.1(ASPA);XP_010802301.1(ASNS);XP_010814208.1(ASPA);XP_010817716.2(ASL);XP_015313720.1(IL4I1);XP_015313721.1(IL4I1);XP_015323612.1(ASNS);XP_024835030.1(IL4I1);XP_024835031.1(IL4I1);XP_024846402.1(ASNS);XP_…	K01755+K01953+K01425+K00294+K00820+K01940+K14455+K14454+K03334+K01437+K01953+K01437+K01755+K03334+K03334+K01953+K03334+K03334+K01953+K01953+K01953+K01953+K01953
37	Cellular Processes	Cell growth and death	Necroptosis	83	259	0.000176036	0.0015345	ko04217	NP_001007817.1(FADD);NP_001012688.1(HSP90AA1);NP_001012689.2(STAT3);NP_001019677.1(IRF9);NP_001033286.1(h2afv);NP_001039361.1(TRADD);NP_001039435.1(CASP8);NP_001039882.1(CYLD);NP_001069624.1(VPS4B);NP_001071557.1(H2AFJ);NP_001075189.1(HIST2H2AC);NP_001092190.1(HIST1H2AG);NP_001095388.1(RNF31);NP_001103236.1(SHARPIN);NP_001107236.1(TYK2);NP_001121976.1(CHMP4A);NP_001121978.1(Chmp4b);NP_001179913.1…	K02373+K04079+K04692+K04693+K11251+K03171+K04398+K08601+K12196+K11251+K11251+K11251+K11974+K20894+K11219+K12194+K12194+K04727+K11225+K11221+K02159+K21421+K00522+K05864+K00460+K05863+K12799+K13625+K11251+K14381+K16195+K11251+K11251+K03173+K01370+K11251+K13625+K11220+K11220+K04398+K03767+K11225+K11219+K11219+K11219+K08847+K16195+K16195+K03173+K12965+K08601+K11251+K04727+K14381+K11219+K11219+K04693+…
38	Metabolism	Amino acid metabolism	Phenylalanine, tyrosine and tryptophan biosynthesis	7	8	0.000179419	0.0015345	ko00400	NP_777231.1(GOT2);NP_803468.1(GOT1);XP_005219195.1(IL4I1);XP_015313720.1(IL4I1);XP_015313721.1(IL4I1);XP_024835030.1(IL4I1);XP_024835031.1(IL4I1)	K14455+K14454+K03334+K03334+K03334+K03334+K03334
39	Metabolism	Carbohydrate metabolism	Glycolysis / Gluconeogenesis	32	79	0.000216125	0.00180104	ko00010	NP_001013607.1(TPI1);NP_001029206.1(GAPDH);NP_001029471.1(PGK1);NP_001029967.1(GALM);NP_001035561.1(GPI);NP_001039434.2(ALDH7A1);NP_001068736.1(PFKM);NP_001094516.1(PDHA1);NP_001095385.1(Aldoa);NP_001095772.1(GCK);NP_001098809.1(ACSS2);NP_001180149.2(PFKP);NP_001192656.1(PKM);NP_776474.2(ENO1);NP_776524.1(LDHA);NP_777171.1(Acss1);XP_005209192.1(HK3);XP_005212740.1(GALM);XP_005212741.1(GALM);XP_00…	K01803+K00134+K00927+K01785+K01810+K14085+K00850+K00161+K01623+K12407+K01895+K00850+K00873+K01689+K00016+K01895+K00844+K01785+K01785+K01623+K00016+K00850+K01623+K00016+K00844+K01623+K01623+K01623+K00850+K00850+K00850+K00850
40	Human Diseases	Infectious diseases	Hepatitis B	75	232	0.000263461	0.00214062	ko05161	NP_001007817.1(FADD);NP_001012689.2(STAT3);NP_001029689.1(LAMTOR5);NP_001029802.1(GRB2);NP_001033160.2(MAP2K2);NP_001039435.1(CASP8);NP_001069877.1(NFKB1);NP_001093816.1(CDKN1B);NP_001095722.1(PTK2B);NP_001103471.1(KRAS);NP_001104274.1(SRC);NP_001157494.1(CREBBP);NP_001179230.1(CDK6);NP_001179684.1(TBK1);NP_001192430.1(STAT6);NP_001192477.1(PIK3CD);NP_001192618.1(STAT2);NP_776319.1(BAX);NP_776622…	K02373+K04692+K16344+K04364+K04369+K04398+K02580+K06624+K05871+K07827+K05704+K04498+K02091+K05410+K11225+K00922+K11221+K02159+K10159+K07209+K19662+K04371+K03662+K17332+K11220+K11220+K04398+K02091+K02091+K02091+K02091+K11225+K05410+K05704+K05704+K05704+K17332+K00922+K00922+K10159+K10159+K02158+K02158+K12647+K02084+K05704+K05704+K00922+K00922+K04364+K02159+K02084+K10159+K10159+K00922+K00922+K00922+…
41	Organismal Systems	Immune system	Hematopoietic cell lineage	51	145	0.00027337	0.00216696	ko04640	NP_001011676.2(CD2);NP_001012692.2(HLA-DMA);NP_001012695.1(HLA-DRA);NP_001029840.2(BoLA-DQB);NP_001035046.1(ITGAM);NP_001035571.1(HLA-DMB);NP_001068871.2(CSF1R);NP_001103451.1(ITGA6);NP_001179813.1(Mme);NP_001192310.1(CD1D);NP_001265550.1(CD36);NP_776433.1(CD14);NP_776435.2(CD36);NP_776963.1(FCGR1A);XP_005202398.1(ITGA6);XP_005205381.1(CD36);XP_005205383.1(CD36);XP_005209486.1(CD14);XP_005221578.…	K06449+K06752+K06752+K06752+K06461+K06752+K05090+K06485+K01389+K06448+K06259+K04391+K06259+K06498+K06485+K06259+K06259+K04391+K06480+K06259+K06259+K06259+K06259+K06480+K06449+K06259+K06259+K06259+K06259+K06259+K06259+K06259+K06259+K06259+K06259+K06259+K06259+K06259+K06259+K06259+K06259+K06259+K06259+K06259+K06259+K06259+K06259+K06259+K01389+K01389+K01389
42	Metabolism	Lipid metabolism	Fatty acid elongation	15	28	0.000310197	0.00240033	ko00062	NP_001020377.2(ECHS1);NP_001029920.1(TECR);NP_001069150.2(ACOT7);NP_001096786.1(HACD3);NP_776760.1(HADHA);NP_776761.1(HADHB);NP_858055.1(MECR);XP_005212988.1(HADHB);XP_005217137.1(ACOT7);XP_005217138.1(Acot7);XP_015316088.1(ECHS1);XP_015329018.1(HADHB);XP_024831970.1(ACOT7);XP_024854051.1(HADHB);XP_024854052.1(HADHB)	K07511+K10258+K17360+K10703+K07515+K07509+K07512+K07509+K17360+K17360+K07511+K07509+K17360+K07509+K07509
43	Human Diseases	Cancers	Non-small cell lung cancer	45	127	0.000508127	0.00377685	ko05223	NP_001012689.2(STAT3);NP_001015602.1(STK4);NP_001029802.1(GRB2);NP_001033160.2(MAP2K2);NP_001071386.1(BAK1);NP_001103471.1(KRAS);NP_001179230.1(CDK6);NP_001179983.1(EML4);NP_001192477.1(PIK3CD);NP_776319.1(BAX);NP_777012.1(PRKCB);NP_786987.1(MAPK1);XP_002691287.2(SOS1);XP_005205192.1(CDK6);XP_005205193.1(CDK6);XP_005205194.1(CDK6);XP_005205195.1(CDK6);XP_005212765.1(SOS1);XP_005212766.1(SOS1);XP_…	K04692+K04411+K04364+K04369+K14021+K07827+K02091+K15420+K00922+K02159+K19662+K04371+K03099+K02091+K02091+K02091+K02091+K03099+K03099+K00922+K00922+K14021+K02158+K02158+K00922+K00922+K04364+K02159+K14021+K00922+K00922+K00922+K00922+K05859+K04692+K04364+K14021+K14021+K02158+K07827+K07827+K07827+K07827+K15420+K15420
44	Human Diseases	Infectious diseases	Epithelial cell signaling in Helicobacter pylori infection	43	120	0.000511327	0.00377685	ko05120	NP_001014947.1(MAPK13);NP_001039334.1(ATP6V1F);NP_001068865.1(CSK);NP_001069102.1(TCIRG1);NP_001069877.1(NFKB1);NP_001070366.1(PAK1);NP_001104274.1(SRC);NP_776670.1(ATP6V1G1);NP_776778.1(IKBKB);NP_776929.1(ATP6V1A);NP_777179.1(ATP6V0A1);NP_777235.1(ATP6V1E1);NP_787000.1(ATP6AP1);NP_788844.2(ATP6V1B2);NP_788849.1(ATP6V1C1);XP_002691532.1(ADAM17);XP_005214861.1(Src);XP_005214862.1(Src);XP_005214863…	K04441+K02151+K05728+K02154+K02580+K04409+K05704+K02152+K07209+K02145+K02154+K02150+K03662+K02147+K02148+K06059+K05704+K05704+K05704+K02144+K02144+K06059+K05704+K05704+K07293+K07293+K04441+K04409+K04409+K04409+K04409+K02145+K02144+K05859+K05701+K05701+K05701+K04441+K02154+K02154+K04409+K05704+K02144
45	Human Diseases	Infectious diseases	Legionellosis	33	86	0.000561693	0.00401321	ko05134	NP_001035046.1(ITGAM);NP_001035577.1(EEF1G);NP_001039435.1(CASP8);NP_001069877.1(NFKB1);NP_001070277.1(HSF1);NP_001095571.1(Nfkb2);NP_776433.1(CD14);NP_776622.1(TLR2);NP_777155.1(PYCARD);NP_786975.1(ITGB2);NP_976067.3(HSPA1A);XP_002692967.2(CASP1);XP_002698555.1(CASP7);XP_005202672.1(CASP8);XP_005209486.1(CD14);XP_005212926.1(Rab1A);XP_005215207.1(HSF1);XP_005215208.1(HSF1);XP_005217503.1(TLR2);X…	K06461+K03233+K04398+K02580+K09414+K04469+K04391+K10159+K12799+K06464+K03283+K01370+K04397+K04398+K04391+K07874+K09414+K09414+K10159+K10159+K02084+K09414+K09414+K09414+K09414+K02084+K10159+K10159+K01370+K10159+K04469+K04469+K09414
46	Human Diseases	Infectious diseases	Bacterial invasion of epithelial cells	59	178	0.000568024	0.00401321	ko05100	NP_001002763.1(CDH1);NP_001007809.1(CAV2);NP_001014844.1(ARPC1B);NP_001028790.1(ACTG1);NP_001030229.1(HCLS1);NP_001030507.1(SEPT6);NP_001069609.1(CTNNB1);NP_001073774.1(RHOG);NP_001074980.1(WASF2);NP_001092417.1(SEPT1);NP_001104274.1(SRC);NP_001106698.1(ELMO1);NP_001157250.1(FN1);NP_001192477.1(PIK3CD);NP_776404.2(ACTB);NP_776429.1(CAV1);XP_002693128.3(CBL);XP_005203144.1(WASF2);XP_005205511.1(EL…	K05689+K12958+K05757+K05692+K06106+K16939+K02105+K07863+K05748+K13737+K05704+K12366+K05717+K00922+K05692+K06278+K04707+K05748+K12366+K18985+K05704+K05704+K05704+K00922+K00922+K02105+K02105+K16939+K16939+K16939+K16939+K05704+K05704+K00922+K00922+K16939+K12366+K12366+K12366+K12366+K00922+K00922+K00922+K00922+K02105+K05757+K16939+K16939+K16939+K16939+K05747+K05691+K05691+K05691+K18985+K18985+K18985+…
47	Organismal Systems	Excretory system	Collecting duct acid secretion	11	19	0.000849147	0.00587176	ko04966	NP_001039334.1(ATP6V1F);NP_001069102.1(TCIRG1);NP_776670.1(ATP6V1G1);NP_776929.1(ATP6V1A);NP_777179.1(ATP6V0A1);NP_777235.1(ATP6V1E1);NP_788844.2(ATP6V1B2);NP_788849.1(ATP6V1C1);XP_015326478.1(ATP6V1A);XP_024842874.1(TCIRG1);XP_024842875.1(TCIRG1)	K02151+K02154+K02152+K02145+K02154+K02150+K02147+K02148+K02145+K02154+K02154
48	Human Diseases	Infectious diseases	Pathogenic Escherichia coli infection	37	102	0.000940536	0.00636821	ko05130	NP_001002763.1(CDH1);NP_001003900.1(TUBB2A);NP_001014844.1(ARPC1B);NP_001028790.1(ACTG1);NP_001029376.1(TUBA1C);NP_001030229.1(HCLS1);NP_001035609.1(CLDN7);NP_001039838.1(TUBB6);NP_001069540.1(NCK1);NP_001069609.1(CTNNB1);NP_001092351.2(ARHGEF2);NP_001124219.1(KRT15);NP_001160047.2(KRT14);NP_776404.2(ACTB);NP_776433.1(CD14);XP_002697835.5(ROCK1);XP_005201936.1(NCK1);XP_005201937.1(NCK1);XP_005201…	K05689+K07375+K05757+K05692+K07374+K06106+K06087+K07375+K07365+K02105+K12791+K07604+K07604+K05692+K04391+K04514+K07365+K07365+K07365+K12791+K12791+K12791+K04391+K02105+K02105+K12791+K06087+K12791+K02105+K04514+K05757+K12791+K12791+K12791+K12791+K12791+K05747
49	Organismal Systems	Immune system	Antigen processing and presentation	41	117	0.00113346	0.00751788	ko04612	NP_001012688.1(HSP90AA1);NP_001012692.2(HLA-DMA);NP_001012695.1(HLA-DRA);NP_001014889.1(PSME2);NP_001014956.1(NFYA);NP_001019680.2(PSME1);NP_001028787.1(CTSS);NP_001029840.2(BoLA-DQB);NP_001029907.1(CD74);NP_001035571.1(HLA-DMB);NP_001039350.1(TAPBP);NP_001040087.1(Tap2);NP_001068616.1(HSPA5);NP_001091527.1(TAP1);NP_001094721.1(IFI30);NP_001107664.1(HSPA4);NP_776318.1(B2M);NP_776457.1(CTSL);NP_77…	K04079+K06752+K06752+K06697+K08064+K06696+K01368+K06752+K06505+K06752+K08058+K05654+K09490+K05653+K08059+K09489+K08055+K01365+K01369+K08056+K03283+K08055+K05653+K05654+K05654+K08064+K08064+K08064+K08064+K08064+K08064+K08064+K08064+K01368+K01368+K06751+K08063+K01369+K08064+K08055+K09490
50	Metabolism	Metabolism of other amino acids	Taurine and hypotaurine metabolism	10	17	0.00124726	0.00810719	ko00430	NP_001193143.1(GGT1);XP_005206297.1(CSAD);XP_005206298.1(CSAD);XP_005206299.1(CSAD);XP_010803218.1(CSAD);XP_015326447.1(CSAD);XP_024833224.1(GGT1);XP_024833225.1(GGT1);XP_024833226.1(GGT1);XP_024848186.1(CSAD)	K18592+K01594+K01594+K01594+K01594+K01594+K18592+K18592+K18592+K01594
51	Human Diseases	Infectious diseases	Hepatitis C	65	207	0.00152396	0.0097115	ko05160	NP_001012689.2(STAT3);NP_001014947.1(MAPK13);NP_001019677.1(IRF9);NP_001025017.1(OAS1);NP_001029775.1(EIF3E);NP_001029802.1(GRB2);NP_001035609.1(CLDN7);NP_001039361.1(TRADD);NP_001069877.1(NFKB1);NP_001091634.1(RNASEL);NP_001103471.1(KRAS);NP_001107236.1(TYK2);NP_001179684.1(TBK1);NP_001192477.1(PIK3CD);NP_001192618.1(STAT2);NP_776778.1(IKBKB);NP_786987.1(MAPK1);NP_835210.2(EIF2AK2);XP_002690831.…	K04692+K04441+K04693+K14216+K03250+K04364+K06087+K03171+K02580+K01165+K07827+K11219+K05410+K00922+K11221+K07209+K04371+K16195+K16196+K03099+K03173+K11220+K11220+K05410+K11219+K11219+K11219+K16196+K16195+K16195+K03099+K03099+K03173+K00922+K00922+K02158+K02158+K11219+K11219+K04693+K04693+K16196+K16196+K00922+K00922+K06087+K04364+K04441+K00922+K00922+K00922+K00922+K03171+K03171+K04692+K04364+K04441+…
52	Metabolism	Carbohydrate metabolism	Inositol phosphate metabolism	53	163	0.00171742	0.0107339	ko00562	NP_001013607.1(TPI1);NP_001029654.1(Cdipt);NP_001039497.1(ISYNA1);NP_001069479.1(Itpkc);NP_001093786.1(Pi4k2a);NP_001093834.1(MTMR14);NP_001095352.1(INPP5D);NP_001179352.1(PLCB3);NP_001192477.1(PIK3CD);NP_001193777.1(INPP4A);NP_787005.1(ALDH6A1);XP_005201148.2(SYNJ1);XP_005201149.2(SYNJ1);XP_005216999.1(PIK3CD);XP_005217000.1(PIK3CD);XP_005222505.1(MTMR14);XP_010811547.1(PIK3CD);XP_010811548.1(PI…	K01803+K00999+K01858+K00911+K13711+K18086+K03084+K05858+K00922+K01109+K00140+K20279+K20279+K00922+K00922+K18086+K00922+K00922+K18086+K01109+K01109+K00922+K00922+K00922+K00922+K05859+K21798+K20279+K20279+K20279+K00140+K00140+K01109+K01109+K01109+K01109+K01109+K01109+K01109+K01109+K01109+K01109+K01109+K01109+K01109+K01109+K01109+K01109+K01109+K01109+K01109+K01109+K01109
53	Environmental Information Processing	Signaling molecules and interaction	ECM-receptor interaction	48	145	0.00183052	0.0112249	ko04512	NP_001103451.1(ITGA6);NP_001157250.1(FN1);NP_001193448.1(Lamb1);NP_001265550.1(CD36);NP_776435.2(CD36);XP_002690266.2(LAMA2);XP_005202110.1(Col6a2);XP_005202398.1(ITGA6);XP_005205381.1(CD36);XP_005205383.1(CD36);XP_005210607.1(TNC);XP_005221578.1(ITGA1);XP_005222762.2(DAG1);XP_005222763.2(DAG1);XP_005222764.2(DAG1);XP_015315021.2(DAG1);XP_015324298.1(CD36);XP_015324300.1(CD36);XP_015324301.1(CD36…	K06485+K05717+K05636+K06259+K06259+K05637+K06238+K06485+K06259+K06259+K06252+K06480+K06265+K06265+K06265+K06265+K06259+K06259+K06259+K06259+K06480+K06265+K06259+K06259+K06259+K06259+K06259+K06259+K06259+K06259+K06259+K06259+K06259+K06259+K06259+K06259+K06259+K06259+K06259+K06259+K06259+K06259+K06259+K06259+K06259+K05637+K06238+K06238
54	Environmental Information Processing	Signal transduction	Notch signaling pathway	36	102	0.001914	0.0115195	ko04330	NP_001032521.1(HDAC1);NP_001070469.1(RBPJ);NP_001157494.1(CREBBP);NP_001179325.1(DTX3L);XP_002691532.1(ADAM17);XP_005202952.1(HDAC1);XP_005207867.1(RBPJ);XP_005207868.1(RBPJ);XP_005207869.1(RBPJ);XP_010808605.1(ADAM17);XP_024833450.1(NCOR2);XP_024833451.1(NCOR2);XP_024833452.1(NCOR2);XP_024833454.1(NCOR2);XP_024833456.1(NCOR2);XP_024833457.1(NCOR2);XP_024833458.1(NCOR2);XP_024840462.1(CREBBP);XP_…	K06067+K06053+K04498+K06058+K06059+K06067+K06053+K06053+K06053+K06059+K06065+K06065+K06065+K06065+K06065+K06065+K06065+K04498+K06053+K06053+K06053+K06053+K06053+K06053+K06053+K06053+K06053+K06053+K06053+K06053+K06053+K06053+K06053+K06053+K06053+K06053
55	Human Diseases	Infectious diseases	Tuberculosis	104	360	0.00195378	0.011545	ko05152	NP_001007817.1(FADD);NP_001012692.2(HLA-DMA);NP_001012695.1(HLA-DRA);NP_001014947.1(MAPK13);NP_001014956.1(NFYA);NP_001028787.1(CTSS);NP_001029840.2(BoLA-DQB);NP_001029907.1(CD74);NP_001035046.1(ITGAM);NP_001035571.1(HLA-DMB);NP_001035645.1(IRAK1);NP_001039361.1(TRADD);NP_001039435.1(CASP8);NP_001068842.1(LSP1);NP_001069102.1(TCIRG1);NP_001069877.1(NFKB1);NP_001070579.1(CARD9);NP_001104274.1(SRC)…	K02373+K06752+K06752+K04441+K08064+K01368+K06752+K06505+K06461+K06752+K04730+K03171+K04398+K14957+K02154+K02580+K12794+K05704+K04498+K02159+K13916+K04391+K10159+K13882+K06498+K02154+K13916+K13916+K13916+K13916+K13916+K06560+K06464+K04371+K03662+K10048+K06560+K11220+K11220+K04398+K04391+K05855+K05704+K05704+K05704+K02144+K02144+K10159+K10159+K07897+K08064+K08064+K08064+K08064+K08064+K08064+K08064+…
56	Organismal Systems	Immune system	Leukocyte transendothelial migration	57	183	0.00350268	0.0203281	ko04670	NP_001014947.1(MAPK13);NP_001028790.1(ACTG1);NP_001033199.1(VASP);NP_001035046.1(ITGAM);NP_001035609.1(CLDN7);NP_001039448.1(NCF4);NP_001039942.1(MSN);NP_001069609.1(CTNNB1);NP_001071534.1(ESAM);NP_001071542.1(VAV1);NP_001094628.1(VCAM1);NP_001095365.1(SIPA1);NP_001095722.1(PTK2B);NP_001192477.1(PIK3CD);NP_776404.2(ACTB);NP_776459.1(CYBA);NP_776460.1(CYBB);NP_776544.1(NCF1);NP_776545.1(NCF2);NP_7…	K04441+K05692+K06274+K06461+K06087+K08012+K05763+K02105+K06787+K05730+K06527+K08013+K05871+K00922+K05692+K08009+K21421+K08011+K08010+K06527+K19662+K01398+K06464+K07860+K05718+K05730+K04514+K00922+K00922+K08010+K02105+K02105+K08013+K00922+K00922+K07293+K07293+K06087+K04441+K00922+K00922+K00922+K00922+K05859+K02105+K04441+K04514+K05691+K05691+K05691+K05871+K05871+K05702+K05702+K05702+K05702+K05702
57	Human Diseases	Infectious diseases	Salmonella infection	41	124	0.00387931	0.0221189	ko05132	NP_001014844.1(ARPC1B);NP_001014947.1(MAPK13);NP_001015592.1(PFN1);NP_001028790.1(ACTG1);NP_001039517.1(DYNC1LI1);NP_001069877.1(NFKB1);NP_001073715.1(PKN1);NP_001073774.1(RHOG);NP_001074980.1(WASF2);NP_001179691.2(MYH9);NP_001193443.1(FLNA);NP_001193919.1(FLNC);NP_776404.2(ACTB);NP_776433.1(CD14);NP_777155.1(PYCARD);NP_786987.1(MAPK1);XP_002692967.2(CASP1);XP_002697835.5(ROCK1);XP_005203144.1(WA…	K05757+K04441+K05759+K05692+K10416+K02580+K06071+K07863+K05748+K10352+K04437+K04437+K05692+K04391+K12799+K04371+K01370+K04514+K05748+K04391+K07897+K05408+K10407+K10407+K07897+K04441+K01370+K10407+K05701+K05701+K05701+K04441+K04514+K05757+K04437+K04437+K04437+K04437+K04437+K05747+K06071
58	Environmental Information Processing	Signal transduction	VEGF signaling pathway	37	110	0.00428691	0.0240215	ko04370	NP_001014947.1(MAPK13);NP_001029951.1(MAPKAPK3);NP_001033160.2(MAP2K2);NP_001103471.1(KRAS);NP_001104274.1(SRC);NP_001192477.1(PIK3CD);NP_777012.1(PRKCB);NP_786986.1(RAC2);NP_786987.1(MAPK1);XP_002692403.3(NFATC2);XP_005214861.1(Src);XP_005214862.1(Src);XP_005214863.1(Src);XP_005215121.2(NFATC2);XP_005216999.1(PIK3CD);XP_005217000.1(PIK3CD);XP_005222977.1(MAPKAPK3);XP_005225172.1(HSPB1);XP_005227…	K04441+K04444+K04369+K07827+K05704+K00922+K19662+K07860+K04371+K17332+K05704+K05704+K05704+K17332+K00922+K00922+K04444+K04455+K02158+K02158+K05704+K05704+K00922+K00922+K04441+K00922+K00922+K00922+K00922+K05859+K04441+K02158+K07827+K07827+K07827+K07827+K05704
59	Genetic Information Processing	Replication and repair	DNA replication	16	38	0.00509093	0.0280432	ko03030	NP_001013604.2(MCM3);NP_001020516.2(MCM7);NP_001029599.1(RPA3);NP_001030285.1(FEN1);NP_001033623.1(RNASEH2A);NP_001039386.1(RNASEH2C);NP_001039699.1(MCM6);NP_001068626.1(MCM4);NP_001068644.1(RPA1);NP_001068758.2(MCM5);XP_005205242.1(RPA3);XP_024838891.1(MCM2);XP_024847274.1(MCM5);XP_024849915.1(RNASEH2A);XP_024849916.1(RNASEH2A);XP_024857211.1(MCM4)	K02541+K02210+K10740+K04799+K10743+K10745+K02542+K02212+K07466+K02209+K10740+K02540+K02209+K10743+K10743+K02212
60	Human Diseases	Infectious diseases	Leishmaniasis	36	108	0.00565552	0.0306341	ko05140	NP_001012692.2(HLA-DMA);NP_001012695.1(HLA-DRA);NP_001014947.1(MAPK13);NP_001029840.2(BoLA-DQB);NP_001035046.1(ITGAM);NP_001035571.1(HLA-DMB);NP_001035645.1(IRAK1);NP_001039448.1(NCF4);NP_001069640.1(MARCKSL1);NP_001069877.1(NFKB1);NP_776459.1(CYBA);NP_776460.1(CYBB);NP_776544.1(NCF1);NP_776545.1(NCF2);NP_776622.1(TLR2);NP_776963.1(FCGR1A);NP_777012.1(PRKCB);NP_786975.1(ITGB2);NP_786987.1(MAPK1);…	K06752+K06752+K04441+K06752+K06461+K06752+K04730+K08012+K13536+K02580+K08009+K21421+K08011+K08010+K10159+K06498+K19662+K06464+K04371+K11220+K11220+K05697+K08010+K10159+K10159+K04441+K10159+K10159+K10159+K04441+K04730+K04730+K04730+K04730+K11220+K11220
61	Human Diseases	Infectious diseases	Pertussis	41	127	0.00619599	0.0330114	ko05133	NP_001014947.1(MAPK13);NP_001035046.1(ITGAM);NP_001035645.1(IRAK1);NP_001069877.1(NFKB1);NP_001070018.1(C1S);NP_001160088.1(C5);NP_776433.1(CD14);NP_776677.1(C4BPA);NP_777155.1(PYCARD);NP_786975.1(ITGB2);NP_786987.1(MAPK1);XP_002692967.2(CASP1);XP_002698555.1(CASP7);XP_005207185.1(C1R);XP_005207186.1(C1R);XP_005209486.1(CD14);XP_005216701.1(C4BPA);XP_005216702.1(C4BPA);XP_005216703.1(C4BPA);XP_00…	K04441+K06461+K04730+K02580+K01331+K03994+K04391+K04002+K12799+K06464+K04371+K01370+K04397+K01330+K01330+K04391+K04002+K04002+K04002+K04002+K04002+K04002+K04002+K04002+K04002+K04002+K04002+K04002+K04002+K04441+K01370+K04002+K04002+K04002+K04002+K04002+K04441+K04730+K04730+K04730+K04730
62	Organismal Systems	Immune system	Chemokine signaling pathway	85	297	0.00631058	0.0330796	ko04062	NP_001012689.2(STAT3);NP_001029802.1(GRB2);NP_001039560.1(CXCL16);NP_001069877.1(NFKB1);NP_001070366.1(PAK1);NP_001071542.1(VAV1);NP_001092461.1(FGR);NP_001095722.1(PTK2B);NP_001103471.1(KRAS);NP_001103664.1(HCK);NP_001104274.1(SRC);NP_001106698.1(ELMO1);NP_001106785.1(GNG7);NP_001107984.1(GNG10);NP_001179352.1(PLCB3);NP_001192206.1(ARRB2);NP_001192477.1(PIK3CD);NP_001192618.1(STAT2);NP_776497.1(…	K04692+K04364+K10035+K02580+K04409+K05730+K08891+K05871+K07827+K08893+K05704+K12366+K04543+K04545+K05858+K04439+K00922+K11221+K07826+K08011+K07209+K19662+K07860+K04371+K05730+K03099+K04514+K11220+K11220+K08891+K08891+K08891+K08891+K08891+K12366+K07826+K03099+K03099+K05704+K05704+K05704+K00922+K00922+K04439+K08891+K08891+K07826+K05704+K05704+K00922+K00922+K05408+K04364+K04409+K04409+K04409+K04409+…
63	Cellular Processes	Cell growth and death	Apoptosis	64	215	0.00657049	0.0338954	ko04210	NP_001007817.1(FADD);NP_001028787.1(CTSS);NP_001028790.1(ACTG1);NP_001029376.1(TUBA1C);NP_001029557.1(CTSH);NP_001029607.1(CTSK);NP_001029823.1(Sept4);NP_001033160.2(MAP2K2);NP_001039347.1(Diablo);NP_001039361.1(TRADD);NP_001039435.1(CASP8);NP_001068810.1(DFFA);NP_001069877.1(NFKB1);NP_001071303.1(CTSZ);NP_001071386.1(BAK1);NP_001103471.1(KRAS);NP_001179593.2(CSF2RB);NP_001179913.1(AIFM1);NP_0011…	K02373+K01368+K05692+K07374+K01366+K01371+K16943+K04369+K10522+K03171+K04398+K02310+K02580+K08568+K14021+K07827+K04738+K04727+K00922+K02159+K05692+K01365+K07209+K04371+K01173+K03173+K04397+K04398+K04738+K03173+K00922+K00922+K10522+K10522+K14021+K08569+K02158+K02158+K04727+K01368+K01368+K02084+K00922+K00922+K02159+K14021+K02084+K00922+K00922+K00922+K00922+K03171+K03171+K14021+K14021+K02158+K01371+…
64	Metabolism	Metabolism of cofactors and vitamins	Nicotinate and nicotinamide metabolism	24	67	0.0083044	0.0412081	ko00760	NP_001029615.1(NADSYN1);NP_001032686.1(NT5C3A);NP_001040073.1(NUDT12);NP_001069391.1(ENPP3);NP_001092327.1(NAPRT);NP_001231070.1(NAMPT);NP_001243482.1(NADK2);NP_776830.1(NT5C2);XP_005205528.1(NT5C3A);XP_005209829.1(NUDT12);XP_005209830.1(NUDT12);XP_005209831.1(NUDT12);XP_005225489.1(NT5C2);XP_005225491.1(NT5C2);XP_005227393.1(NADSYN1);XP_005227395.2(NADSYN1);XP_024842844.1(NADSYN1);XP_024842845.1…	K01950+K01081+K03426+K01513+K00763+K03462+K00858+K01081+K01081+K03426+K03426+K03426+K01081+K01081+K01950+K01950+K01950+K01950+K01950+K01950+K01950+K01950+K01950+K03426
65	Organismal Systems	Excretory system	Aldosterone-regulated sodium reabsorption	17	43	0.00835341	0.0412081	ko04960	NP_001103471.1(KRAS);NP_001192477.1(PIK3CD);NP_777012.1(PRKCB);NP_786987.1(MAPK1);XP_003585821.1(IRS1);XP_005216999.1(PIK3CD);XP_005217000.1(PIK3CD);XP_010811547.1(PIK3CD);XP_010811548.1(PIK3CD);XP_024831851.1(PIK3CD);XP_024831852.1(PIK3CD);XP_024831853.1(PIK3CD);XP_024831854.1(PIK3CD);XP_024847870.1(KRAS);XP_024847871.1(KRAS);XP_024847872.1(KRAS);XP_024847873.1(KRAS)	K07827+K00922+K19662+K04371+K16172+K00922+K00922+K00922+K00922+K00922+K00922+K00922+K00922+K07827+K07827+K07827+K07827
66	Human Diseases	Infectious diseases	Measles	66	225	0.00836842	0.0412081	ko05162	NP_001012689.2(STAT3);NP_001019677.1(IRF9);NP_001025017.1(OAS1);NP_001035645.1(IRAK1);NP_001039942.1(MSN);NP_001069877.1(NFKB1);NP_001093816.1(CDKN1B);NP_001107236.1(TYK2);NP_001179230.1(CDK6);NP_001179684.1(TBK1);NP_001192477.1(PIK3CD);NP_001192618.1(STAT2);NP_776365.1(MX1);NP_776622.1(TLR2);NP_786996.1(RACK1);NP_835210.2(EIF2AK2);NP_976067.3(HSPA1A);XP_002686059.1(ADAR);XP_002690831.1(EIF2AK4);…	K04692+K04693+K14216+K04730+K05763+K02580+K06624+K11219+K02091+K05410+K00922+K11221+K14754+K10159+K14753+K16195+K03283+K12968+K16196+K14754+K14754+K11220+K11220+K12968+K02091+K02091+K02091+K02091+K05410+K11219+K11219+K11219+K16196+K16195+K16195+K00922+K00922+K10159+K10159+K14754+K12647+K11219+K11219+K04693+K04693+K16196+K16196+K00922+K00922+K14754+K10159+K10159+K00922+K00922+K00922+K00922+K10159+…
67	Organismal Systems	Development	Osteoclast differentiation	75	262	0.00981376	0.0476041	ko04380	NP_001014947.1(MAPK13);NP_001019677.1(IRF9);NP_001029217.1(MAP2K6);NP_001029607.1(CTSK);NP_001029802.1(GRB2);NP_001039448.1(NCF4);NP_001039519.1(BLNK);NP_001039882.1(CYLD);NP_001068871.2(CSF1R);NP_001069877.1(NFKB1);NP_001070312.1(LCP2);NP_001095571.1(Nfkb2);NP_001107236.1(TYK2);NP_001192477.1(PIK3CD);NP_001192618.1(STAT2);NP_776459.1(CYBA);NP_776544.1(NCF1);NP_776545.1(NCF2);NP_776778.1(IKBKB);N…	K04441+K04693+K04433+K01371+K04364+K08012+K07371+K08601+K05090+K02580+K07361+K04469+K11219+K00922+K11221+K08009+K08011+K08010+K07209+K06498+K04371+K14381+K03173+K06551+K17332+K09253+K11220+K11220+K11219+K11219+K11219+K05855+K03173+K17332+K00922+K00922+K08010+K08601+K04433+K04433+K07371+K07371+K07371+K14381+K11219+K11219+K05855+K04693+K04693+K00922+K00922+K04364+K04441+K08601+K00922+K00922+K00922+…
68	Environmental Information Processing	Signal transduction	Jak-STAT signaling pathway	49	161	0.0103635	0.0495315	ko04630	NP_001012689.2(STAT3);NP_001019677.1(IRF9);NP_001029802.1(GRB2);NP_001107236.1(TYK2);NP_001157494.1(CREBBP);NP_001179593.2(CSF2RB);NP_001192430.1(STAT6);NP_001192477.1(PIK3CD);NP_001192618.1(STAT2);NP_001265500.1(CNTFR);XP_002691287.2(SOS1);XP_005202627.2(STAT1);XP_005202630.1(STAT1);XP_005206571.1(STAT6);XP_005206895.1(CSF2RB);XP_005207187.1(PTPN6);XP_005208794.1(TYK2);XP_005208795.1(TYK2);XP_00…	K04692+K04693+K04364+K11219+K04498+K04738+K11225+K00922+K11221+K05059+K03099+K11220+K11220+K11225+K04738+K05697+K11219+K11219+K11219+K03099+K03099+K00922+K00922+K11219+K11219+K04693+K04693+K00922+K00922+K07293+K07293+K04364+K05059+K00922+K00922+K00922+K00922+K04692+K04364+K04498+K11225+K11225+K11225+K04738+K11219+K05059+K05059+K11220+K11220
