# Supplementary material for: Role of Adiponectin in Regulating Cytokines and Its Contribution to the Occurrence and Progression of Clinical Mastitis in Holstein Cows
Source: Int J Mol Sci. 2025 Mar 22;26(7):2898. doi: 10.3390/ijms26072898 (PMC11988340; doi:10.3390/ijms26072898)
Supplement: Supplementary file 1 [file ijms-26-02898-s001.zip › Supplementary Materials/Table S5 (Pathway DEPs RAW Data ).xlsx]

## Sheet: 15+9 DEPs Data
Adipocytokine signaling pathway
	Symbol	Description	log2(fc)	PValue	FDR	C1	C2	C3	CM1	CM2	CM3
1	STAT3	signal transducer and activator of transcription 3 [Bos taurus]	1.01574	0.00179329	0.00956843	5.73362e+06	3.92939e+06	3.17774e+06	8055625	8199700	9707886
2	ACSL6	long-chain-fatty-acid--CoA ligase 6 [Bos taurus]	4.59282	6.28001e-05	0.000594855	61444.5	56899.4	38008.2	1.36677e+06	394062	2.01211e+06
3	TRADD	PREDICTED: tumor necrosis factor receptor type 1-associated DEATH domain protein isoform X1 [Bos indicus]	1.11935	4.2905e-06	6.10634e-05	667201	702875	747832	1.44731e+06	1.13007e+06	2.02376e+06
4	ACSL1	long-chain-fatty-acid--CoA ligase 1 [Bos taurus]	-1.07952	3.19754e-12	2.28978e-10	13152734	15631050	16584333	5.90792e+06	6065746	9493930
5	NFKB1	nuclear factor NF-kappa-B p105 subunit [Bos taurus]	1.28141	1.52795e-10	7.93482e-09	1.65728e+06	2.26741e+06	1.46434e+06	3.67834e+06	5.23203e+06	4.18908e+06
6	PRKAA1	PREDICTED: 5'-AMP-activated protein kinase catalytic subunit alpha-1 isoform X1 [Bos taurus]	0.684176	9.42201e-05	0.000837881	395094	778496	586229	1.07355e+06	547045	1.20706e+06
7	CD36	platelet glycoprotein 4 [Bos taurus]	-3.70445	2.85686e-10	1.34036e-08	23111910	40417980	37709528	1.74381e+06	5370695	651537
8	CPT1A	carnitine O-palmitoyltransferase 1, liver isoform [Bos taurus]	2.79828	0.00736299	0.029465	390415	207760	196737	2.29514e+06	202212	3032122
9	IKBKB	inhibitor of nuclear factor kappa-B kinase subunit beta [Bos taurus]	1.48513	1.90966e-06	3.0283e-05	205522	205771	218045	567378	326841	867569
10	SLC2A1	solute carrier family 2, facilitated glucose transporter member 1 [Bos taurus]	-1.57449	0.00473354	0.0208835	979862	1.35602e+06	1.29603e+06	528352	372243	318860
11	TRAF2	PREDICTED: TNF receptor-associated factor 2 [Bos taurus]	0.730184	0.00337787	0.0160248	319485	264533	288706	550362	221514	675843
12	ACSL4	Long-chain-fatty-acid--CoA ligase 4, partial [Bos mutus]	1.32138	9.69989e-05	0.000859223	563764	1.17091e+06	381322	1.63984e+06	1.4619e+06	2.18624e+06
13	IRS1	PREDICTED: insulin receptor substrate 1 [Bos taurus]	-1.73526	0.00951089	0.0358463	56929.7	136039	144422	19400.6	59966.9	21969.3
14	PTPN11	PREDICTED: tyrosine-protein phosphatase non-receptor type 11 isoform X1 [Bos taurus]	0.72749	0.00235021	0.0119946	1.03778e+06	807456	870859	1.23387e+06	1703095	1.56022e+06
15	ADIPOQ	PREDICTED: adiponectin isoform X2 [Bos taurus]	-0.792826	0.00784648	0.0310347	13983795	5433416	8602406	2703327	11803768	1.66617e+06
PPAR signaling pathway
	Symbol	Description	log2(fc)	PValue	FDR	C1	C2	C3	CM1	CM2	CM3
1	SCP2	non-specific lipid-transfer protein [Bos taurus]	0.675243	8.44636e-10	3.54695e-08	2.65507e+06	3.24767e+06	2.77429e+06	4908090	3.99053e+06	4.95741e+06
2	ACAA1	3-ketoacyl-CoA thiolase, peroxisomal [Bos taurus]	1.01216	2.48174e-15	3.37666e-13	3.10733e+06	1.87439e+06	2.12431e+06	4.83974e+06	4.1217e+06	5370926
3	PLTP	phospholipid transfer protein precursor [Bos taurus]	2.05804	0.00121883	0.00700903	106154	268936	102934	751263	282318	957011
4	LPL	lipoprotein lipase precursor [Bos taurus]	-2.01556	7.25776e-05	0.000670567	1.98911e+06	4.63754e+06	3678959	196961	2.21768e+06	134115
5	EHHADH	peroxisomal bifunctional enzyme [Bos taurus]	-0.979353	1.79557e-10	8.91624e-09	858620	1.83381e+06	1.9702e+06	662631	1.2171e+06	485194
6	CYP27A1	sterol 26-hydroxylase, mitochondrial [Bos taurus]	1.30482	1.74375e-08	5.04796e-07	988108	1296364	1.21373e+06	3.18911e+06	2.62502e+06	2828250
7	FABP3	fatty acid-binding protein, heart [Bos taurus]	-1.79544	6.72238e-10	2.89445e-08	73934336	39398544	56008176	6.31045e+06	38516864	3.95695e+06
8	FABP4	fatty acid-binding protein, adipocyte [Bos taurus]	-1.95558	0.000154949	0.00127463	80331920	81508600	81586704	11834131	38317000	12608726
9	ADIPOQ	PREDICTED: adiponectin isoform X2 [Bos taurus]	-0.792826	0.00784648	0.0310347	13983795	5433416	8602406	2703327	11803768	1.66617e+06

## Sheet: 2 Pathways-RAW Date
Pathway	PPAR signaling pathway	Adipocytokine signaling pathway	Pathway Merge(23)	Pathway Veen(6)
Delete Duplicates	14	15	23	6
	SCP2	STAT3	STAT3	ACSL1
	ACAA1	ACSL6	ACSL6	CD36
	PLTP	TRADD	TRADD	ACSL6
	ACSL6	ACSL1	ACSL1	ACSL4
	LPL	NFKB1	NFKB1	CPT1A
	EHHADH	PRKAA1	PRKAA1	ADIPOQ
	ACSL1	CD36	CD36
	CYP27A1	CPT1A	CPT1A
	CD36	IKBKB	IKBKB
	CPT1A	SLC2A1	SLC2A1
	FABP3	TRAF2	TRAF2
	FABP4	ACSL4	ACSL4
	ACSL4	IRS1	IRS1
	ADIPOQ	PTPN11	PTPN11
		ADIPOQ	ADIPOQ
			SCP2
			ACAA1
			PLTP
			LPL
			EHHADH
			CYP27A1
			FABP3
			FABP4
