# Supplementary material for: Role of Adiponectin in Regulating Cytokines and Its Contribution to the Occurrence and Progression of Clinical Mastitis in Holstein Cows
Source: Int J Mol Sci. 2025 Mar 22;26(7):2898. doi: 10.3390/ijms26072898 (PMC11988340; doi:10.3390/ijms26072898)
Supplement: Supplementary file 1 [file ijms-26-02898-s001.zip › Supplementary Materials/Table S6 (GO+Pathway Analysis RAW Data ).xlsx]

## Sheet: 9 DEPs Data
Table S5 The significant candidate DEPs related to cytokine on BPs and pathways analysis.
NO.	Symbol	Description	log2(fc)	PValue	FDR	C1	C2	C3	CM1	CM2	CM3
1	ACSL6	long-chain-fatty-acid--CoA ligase 6 [Bos taurus]	4.59282	6.28001e-05	0.000594855	61444.5	56899.4	38008.2	1.36677e+06	394062	2.01211e+06
2	ACSL1	long-chain-fatty-acid--CoA ligase 1 [Bos taurus]	-1.07952	3.19754e-12	2.28978e-10	13152734	15631050	16584333	5.90792e+06	6065746	9493930
3	CD36	platelet glycoprotein 4 [Bos taurus]	-3.70445	2.85686e-10	1.34036e-08	23111910	40417980	37709528	1.74381e+06	5370695	651537
4	CPT1A	carnitine O-palmitoyltransferase 1, liver isoform [Bos taurus]	2.79828	0.00736299	0.029465	390415	207760	196737	2.29514e+06	202212	3032122
5	ACSL4	Long-chain-fatty-acid--CoA ligase 4, partial [Bos mutus]	1.32138	9.69989e-05	0.000859223	563764	1.17091e+06	381322	1.63984e+06	1.4619e+06	2.18624e+06
6	ADIPOQ	PREDICTED: adiponectin isoform X2 [Bos taurus]	-0.792826	0.00784648	0.0310347	13983795	5433416	8602406	2703327	11803768	1.66617e+06
7	FADD	FAS-associated death domain protein [Bos taurus]	0.769491	5.11325e-05	0.000501954	1.22617e+06	1.1186e+06	1.19047e+06	1.9519e+06	1823202	2251303
8	HDAC1	histone deacetylase 1 [Bos taurus]	1.08243	0.00391557	0.0179741	1183842	814487	907687	2.12834e+06	1.37926e+06	2.64618e+06
9	PYCARD	apoptosis-associated speck-like protein containing a CARD [Bos taurus]	3.80047	2.70684e-11	1.52187e-09	1113164	1.24146e+06	1.31411e+06	20200430	2.70072e+06	28216762

## Sheet: DEPs Screen
GO	BPs Veen	Pathways Veen	GO +Pathway Analysis
DEPs Number	4	6	1
	FADD	ACSL6	ADIPOQ
	HDAC1	ACSL1
	PYCARD	CD36
	ADIPOQ	CPT1A
		ACSL4
		ADIPOQ
